# Supplementary material for: 1-Ethenyl-2-(methyl­sulfan­yl)-4,4-diphenyl-4,5-di­hydro-1H-imidazol-5-one (Thio­phenytoin analogue): synthesis, structure and Hirshfeld surface analysis
Source: Acta Crystallogr E Crystallogr Commun. 2026 Mar 17;82(Pt 4):366–70. doi: 10.1107/S2056989026002616 (PMC13055955; doi:10.1107/S2056989026002616)
Supplement: Supplementary file 1 [file e-82-00366-sup1.cif]

##############################################################################
#                                                                            #
# This CIF contains the data in a paper accepted for publication in          #
# Acta Crystallographica Section E. It conforms to the requirements of       #
# Notes for Authors for Acta Crystallographica Section E, and has been       #
# peer reviewed under the auspices of the IUCr Commission on Journals.       #
#                                                                            #
# Full details of the Crystallographic Information File format               #
# are given in the paper "The Crystallographic Information File (CIF):       #
# a New Standard Archive File for Crystallography" by S. R. Hall, F. H.      #
# Allen and I. D. Brown [Acta Cryst. (1991), A47, 655-685].                  #
#                                                                            #
# The current version of the core CIF dictionary is obtainable from          #
# ftp://ftp.iucr.org/pub/cif_core.dic.                                       #
#                                                                            #
# Software is freely available for graphical display of the structure(s)     #
# in this CIF. For information consult the CIF software page                 #
# http://www.iucr.org/resources/cif/software.                                #
#                                                                            #
# This file may be used for bona fide research purposes within the           #
# scientific community so long as proper attribution is given to the journal # 
# article from which it was obtained.                                        #
#                                                                            #
##############################################################################
data_I
_audit_creation_method     'SHELXL-2019/3'
_journal_date_recd_electronic     2026-03-06
_journal_date_accepted     2026-03-11
_journal_name_full     'Acta Crystallographica, Section E'
_journal_year     2026
_journal_volume     82
_journal_issue      1
_journal_page_first     0
_journal_page_last     0
_journal_paper_category     GO
_journal_paper_doi     10.1107/S2056989026002616
_journal_coeditor_code     VM2326
_publ_contact_author_name     'Abdulsalam Alsubari'
_publ_contact_author_address
;
Laboratory of Medicinal Chemistry
Faculty of Clinical Pharmacy
21 September University, Yemen
;
_publ_contact_author_email
                            'alsubaripharmaco@21umas.edu.ye, y.ramli@um5r.ac.ma'
_publ_contact_author_fax     ?
_publ_contact_author_phone     ?
_publ_section_title
;
1-Ethenyl-2-(methylsulfanyl)-4,4-diphenyl-4,5-dihydro-1<i>H</i>-imidazol-5-one
(Thiophenytoin analogue): synthesis, structure and Hirshfeld surface analysis
;
_publ_section_title_footnote     .
loop_
    _publ_author_name
    _publ_author_footnote
    _publ_author_address
    'El Moutaouakil Ala Allah, Abderrazzak' .
;
Laboratory of Medicinal Chemistry
Drug Sciences Research Center
Faculty of Medicine and Pharmacy
Mohammed V University in Rabat
Morocco
;
    'Massera, Chiara' .
;
Dipartimento di Scienze Chimiche
della Vita e della Sostenibilit\`a Ambientale
Universit\`a di Parma
Parco Area delle Scienze 17/A 43124 Parma,
Italy
;
    'Mague, Joel T.' .
;
Department of Chemistry, Tulane University New Orleans, LA, 70118,
USA
;
    'Alsubari, Abdulsalam' .
;
Laboratory of Medicinal Chemistry
Faculty of Clinical Pharmacy
21 September University,
Yemen
;
    'Ramli, Youssef' .
;
Laboratory of Medicinal Chemistry
Drug Sciences Research Center
Faculty of Medicine and Pharmacy
Mohammed V University in Rabat
Morocco
;
_publ_section_synopsis
;
The title compound C~18~H~16~N~2~OS has a slightly ruffled imidazolone ring with
N--C \p delocalization. In the crystal, C---H...O dimers link into
<i>b</i>-axis chains <i>via</i> C---H...\p contacts, with H...H interactions
dominating the packing.
;
_chemical_name_systematic
;
1-Ethenyl-2-(methylsulfanyl)-4,4-diphenyl-4,5-dihydro-1<i>H</i>-imidazol-5-one
;
_chemical_name_common     ?
_chemical_formula_moiety     'C18 H16 N2 O S'
_chemical_formula_sum     'C18 H16 N2 O S'
_chemical_formula_iupac     'C18 H16 N2 O S'
_chemical_formula_weight     308.39
_chemical_melting_point     ?
_space_group_crystal_system     triclinic
_space_group_name_H-M_alt     'P -1'
_space_group_name_Hall     '-P 1'
loop_
    _space_group_symop_operation_xyz
    'x, y, z'
    '-x, -y, -z'
_cell_length_a     8.9481(3)
_cell_length_b     9.0321(2)
_cell_length_c     10.6253(3)
_cell_angle_alpha     81.3330(10)
_cell_angle_beta     69.5200(10)
_cell_angle_gamma     82.2270(10)
_cell_volume     792.11(4)
_cell_formula_units_Z     2
_cell_measurement_reflns_used     1561
_cell_measurement_theta_min     2.059
_cell_measurement_theta_max     26.034
_cell_measurement_temperature     295(2)
_exptl_crystal_description     'prismatic'
_exptl_crystal_colour     'colourless'
_exptl_crystal_size_max     0.20
_exptl_crystal_size_mid     0.18
_exptl_crystal_size_min     0.17
_exptl_crystal_density_diffrn     1.293
_exptl_crystal_density_meas     ?
_exptl_crystal_density_method     'not measured'
_exptl_crystal_F_000     324
_exptl_absorpt_coefficient_mu     0.207
_exptl_absorpt_correction_type     multi-scan
_exptl_absorpt_process_details
;
(SADABS; Krause <i>et al</i>., 2015)
;
_exptl_absorpt_correction_T_min     0.7232
_exptl_absorpt_correction_T_max     0.7454
_diffrn_ambient_temperature     295(2)
_diffrn_source     'fine-focus sealed tube'
_diffrn_radiation_type     MoK\a
_diffrn_radiation_wavelength     0.71073
_diffrn_radiation_monochromator     'graphite'
_diffrn_measurement_device_type     'Bruker D8 Venture PhotonIII'
_diffrn_measurement_method     'phi & omega scan'
_diffrn_detector_area_resol_mean     ?
_diffrn_reflns_number     29667
_diffrn_reflns_av_R_equivalents     0.0358
_diffrn_reflns_av_unetI/netI     0.0247
_diffrn_reflns_theta_min     2.059
_diffrn_reflns_theta_max     26.364
_diffrn_reflns_theta_full     25.242
_diffrn_measured_fraction_theta_max     0.994
_diffrn_measured_fraction_theta_full     0.993
_diffrn_reflns_limit_h_min     -11
_diffrn_reflns_limit_h_max     10
_diffrn_reflns_limit_k_min     -11
_diffrn_reflns_limit_k_max     10
_diffrn_reflns_limit_l_min     -13
_diffrn_reflns_limit_l_max     13
_refine_special_details     ?
_reflns_number_total     3209
_reflns_number_gt     2950
_reflns_threshold_expression     'I > 2\s(I)'
_refine_ls_structure_factor_coef     Fsqd
_refine_ls_matrix_type     full
_refine_ls_R_factor_all     0.0433
_refine_ls_R_factor_gt     0.0406
_refine_ls_wR_factor_gt     0.1085
_refine_ls_wR_factor_ref     0.1114
_refine_ls_goodness_of_fit_ref     1.039
_refine_ls_restrained_S_all     1.039
_refine_ls_number_reflns     3209
_refine_ls_number_parameters     212
_refine_ls_number_restraints     0
_refine_ls_hydrogen_treatment     mixed
_refine_ls_weighting_scheme     calc
_refine_ls_weighting_details
              'w=1/[\s^2^(Fo^2^)+(0.0550P)^2^+0.2157P] where P=(Fo^2^+2Fc^2^)/3'
_atom_sites_solution_hydrogens     mixed
_atom_sites_solution_primary     ?
_atom_sites_solution_secondary     ?
_refine_ls_shift/su_max     0.000
_refine_ls_shift/su_mean     0.000
_refine_diff_density_max     0.228
_refine_diff_density_min     -0.410
_refine_ls_extinction_method     none
_refine_ls_extinction_coef     .
loop_
    _atom_type_symbol
    _atom_type_description
    _atom_type_scat_dispersion_real
    _atom_type_scat_dispersion_imag
    _atom_type_scat_source
    'C' 'C' 0.0033 0.0016
                         'International Tables Vol C Tables 4.2.6.8 and 6.1.1.4'
    'H' 'H' 0.0000 0.0000
                         'International Tables Vol C Tables 4.2.6.8 and 6.1.1.4'
    'N' 'N' 0.0061 0.0033
                         'International Tables Vol C Tables 4.2.6.8 and 6.1.1.4'
    'O' 'O' 0.0106 0.0060
                         'International Tables Vol C Tables 4.2.6.8 and 6.1.1.4'
    'S' 'S' 0.1246 0.1234
                         'International Tables Vol C Tables 4.2.6.8 and 6.1.1.4'
_computing_data_collection
;
APEX5 (Bruker, 2016)
;
_computing_cell_refinement
;
SAINT V8.38A (Bruker, 2016)
;
_computing_data_reduction
;
SAINT V8.38A (Bruker, 2016)
;
_computing_structure_solution
;
<i>SHELXT2018/2</i> (Sheldrick, 2015a)
;
_computing_structure_refinement
;
<i>SHELXL2019/2</i> (Sheldrick, 2015b)
;
_computing_molecular_graphics
;
Mercury CSD 2023.3.1 (Macrae <i>et al.</i>, 2020)
;
_computing_publication_material
;
WinGX (Farrugia, 2012), publCIF (Westrip, 2010) and
enCIFer (Allen <i>et al.</i>, 2004)
;
loop_
    _atom_site_type_symbol
    _atom_site_label
    _atom_site_fract_x
    _atom_site_fract_y
    _atom_site_fract_z
    _atom_site_U_iso_or_equiv
    _atom_site_adp_type
    _atom_site_calc_flag
    _atom_site_occupancy
    _atom_site_disorder_assembly
    _atom_site_disorder_group
    N N1 0.30806(14) 0.53530(14) 0.15287(12) 0.0456(3) Uani d 1 . .
    N N2 0.41715(14) 0.49764(13) 0.32000(12) 0.0437(3) Uani d 1 . .
    O O1 0.21905(14) 0.78849(13) 0.15425(12) 0.0576(3) Uani d 1 . .
    S S1 0.42204(5) 0.24750(4) 0.20897(5) 0.05768(16) Uani d 1 . .
    C C1 0.38291(16) 0.43747(16) 0.23382(14) 0.0438(3) Uani d 1 . .
    C C2 0.28861(16) 0.67747(16) 0.19379(14) 0.0441(3) Uani d 1 . .
    C C3 0.37180(16) 0.66082(15) 0.30036(13) 0.0403(3) Uani d 1 . .
    C C4 0.5259(3) 0.1856(2) 0.3269(2) 0.0708(5) Uani d 1 . .
    H H4A 0.611516 0.247781 0.309316 0.106 Uiso calc 1 . .
    H H4B 0.569044 0.083047 0.317336 0.106 Uiso calc 1 . .
    H H4C 0.452827 0.192825 0.417262 0.106 Uiso calc 1 . .
    C C5 0.2620(2) 0.4928(2) 0.04959(16) 0.0565(4) Uani d 1 . .
    C C6 0.1893(3) 0.5785(3) -0.0238(2) 0.0745(5) Uani d 1 . .
    C C7 0.25522(16) 0.71697(16) 0.43112(14) 0.0437(3) Uani d 1 . .
    C C8 0.1613(2) 0.6187(2) 0.53057(18) 0.0634(4) Uani d 1 . .
    H H8 0.169625 0.517770 0.518152 0.076 Uiso calc 1 . .
    C C9 0.0550(2) 0.6700(3) 0.6487(2) 0.0846(6) Uani d 1 . .
    H H9 -0.007131 0.602963 0.715446 0.101 Uiso calc 1 . .
    C C10 0.0403(2) 0.8174(3) 0.6681(2) 0.0848(7) Uani d 1 . .
    H H10 -0.031074 0.850703 0.748042 0.102 Uiso calc 1 . .
    C C11 0.1310(2) 0.9168(3) 0.5695(2) 0.0788(6) Uani d 1 . .
    H H11 0.120184 1.017900 0.582140 0.095 Uiso calc 1 . .
    C C12 0.2388(2) 0.8667(2) 0.45097(19) 0.0614(4) Uani d 1 . .
    H H12 0.300294 0.934462 0.384488 0.074 Uiso calc 1 . .
    C C13 0.52751(16) 0.73904(15) 0.24654(13) 0.0401(3) Uani d 1 . .
    C C14 0.56481(18) 0.84435(17) 0.13351(15) 0.0482(3) Uani d 1 . .
    H H14 0.491099 0.874571 0.088924 0.058 Uiso calc 1 . .
    C C15 0.7120(2) 0.90521(19) 0.08628(17) 0.0578(4) Uani d 1 . .
    H H15 0.736437 0.975100 0.009807 0.069 Uiso calc 1 . .
    C C16 0.82111(19) 0.86263(19) 0.15194(19) 0.0597(4) Uani d 1 . .
    H H16 0.919585 0.902990 0.120003 0.072 Uiso calc 1 . .
    C C17 0.7836(2) 0.7593(2) 0.26591(19) 0.0612(4) Uani d 1 . .
    H H17 0.856806 0.730985 0.311200 0.073 Uiso calc 1 . .
    C C18 0.63817(19) 0.69766(18) 0.31316(16) 0.0525(4) Uani d 1 . .
    H H18 0.614243 0.628148 0.389912 0.063 Uiso calc 1 . .
    H H6A 0.169(3) 0.530(3) -0.092(2) 0.090(7) Uiso d 1 . .
    H H6B 0.151(3) 0.684(3) -0.007(3) 0.103(8) Uiso d 1 . .
    H H5 0.293(3) 0.386(3) 0.034(3) 0.103(8) Uiso d 1 . .
loop_
    _atom_site_aniso_label
    _atom_site_aniso_U_11
    _atom_site_aniso_U_22
    _atom_site_aniso_U_33
    _atom_site_aniso_U_12
    _atom_site_aniso_U_13
    _atom_site_aniso_U_23
    N1 0.0450(6) 0.0517(7) 0.0435(6) -0.0105(5) -0.0168(5) -0.0055(5)
    N2 0.0481(6) 0.0381(6) 0.0467(6) -0.0065(5) -0.0182(5) -0.0020(5)
    O1 0.0607(7) 0.0557(6) 0.0628(7) -0.0048(5) -0.0336(5) 0.0049(5)
    S1 0.0605(3) 0.0467(2) 0.0703(3) -0.00652(17) -0.0231(2) -0.01581(18)
    C1 0.0400(7) 0.0441(7) 0.0459(7) -0.0090(5) -0.0112(6) -0.0040(6)
    C2 0.0416(7) 0.0508(8) 0.0410(7) -0.0099(6) -0.0157(6) 0.0015(6)
    C3 0.0446(7) 0.0379(6) 0.0406(7) -0.0057(5) -0.0181(6) 0.0001(5)
    C4 0.0841(13) 0.0495(9) 0.0846(13) 0.0050(9) -0.0378(11) -0.0119(9)
    C5 0.0525(9) 0.0746(11) 0.0476(8) -0.0166(8) -0.0166(7) -0.0137(7)
    C6 0.0723(12) 0.1042(17) 0.0591(11) -0.0116(11) -0.0334(9) -0.0147(11)
    C7 0.0401(7) 0.0504(8) 0.0422(7) -0.0038(6) -0.0170(6) -0.0022(6)
    C8 0.0548(9) 0.0658(10) 0.0592(10) -0.0092(8) -0.0089(8) 0.0032(8)
    C9 0.0618(11) 0.1100(18) 0.0605(11) -0.0099(11) 0.0017(9) 0.0029(11)
    C10 0.0556(11) 0.130(2) 0.0620(11) 0.0081(12) -0.0082(9) -0.0347(12)
    C11 0.0651(11) 0.0857(14) 0.0867(14) 0.0062(10) -0.0188(10) -0.0414(12)
    C12 0.0581(9) 0.0581(9) 0.0646(10) -0.0058(7) -0.0128(8) -0.0154(8)
    C13 0.0427(7) 0.0388(6) 0.0394(6) -0.0043(5) -0.0138(5) -0.0060(5)
    C14 0.0512(8) 0.0468(8) 0.0465(7) -0.0069(6) -0.0178(6) 0.0004(6)
    C15 0.0584(9) 0.0523(9) 0.0549(9) -0.0137(7) -0.0101(7) 0.0039(7)
    C16 0.0462(8) 0.0554(9) 0.0734(11) -0.0132(7) -0.0123(8) -0.0062(8)
    C17 0.0512(9) 0.0627(10) 0.0768(11) -0.0098(7) -0.0312(8) -0.0013(8)
    C18 0.0529(8) 0.0545(8) 0.0538(8) -0.0114(7) -0.0247(7) 0.0047(7)
_geom_special_details
;
 All esds (except the esd in the dihedral angle between two l.s. planes)
 are estimated using the full covariance matrix.  The cell esds are taken
 into account individually in the estimation of esds in distances, angles
 and torsion angles; correlations between esds in cell parameters are only
 used when they are defined by crystal symmetry.  An approximate (isotropic)
 treatment of cell esds is used for estimating esds involving l.s. planes.
;
loop_
    _geom_bond_atom_site_label_1
    _geom_bond_atom_site_label_2
    _geom_bond_site_symmetry_2
    _geom_bond_distance
    _geom_bond_publ_flag
    N1 C2 . 1.3868(19) ?
    N1 C1 . 1.4082(19) ?
    N1 C5 . 1.4170(19) ?
    N2 C1 . 1.2724(18) ?
    N2 C3 . 1.4782(17) ?
    O1 C2 . 1.2068(18) ?
    S1 C1 . 1.7452(14) ?
    S1 C4 . 1.792(2) ?
    C2 C3 . 1.5386(18) ?
    C3 C7 . 1.5267(19) ?
    C3 C13 . 1.5344(18) ?
    C4 H4A . 0.9600 ?
    C4 H4B . 0.9600 ?
    C4 H4C . 0.9600 ?
    C5 C6 . 1.291(3) ?
    C5 H5 . 0.99(3) ?
    C6 H6A . 0.98(2) ?
    C6 H6B . 0.99(3) ?
    C7 C12 . 1.381(2) ?
    C7 C8 . 1.381(2) ?
    C8 C9 . 1.384(3) ?
    C8 H8 . 0.9300 ?
    C9 C10 . 1.360(3) ?
    C9 H9 . 0.9300 ?
    C10 C11 . 1.371(4) ?
    C10 H10 . 0.9300 ?
    C11 C12 . 1.387(3) ?
    C11 H11 . 0.9300 ?
    C12 H12 . 0.9300 ?
    C13 C14 . 1.385(2) ?
    C13 C18 . 1.390(2) ?
    C14 C15 . 1.392(2) ?
    C14 H14 . 0.9300 ?
    C15 C16 . 1.372(2) ?
    C15 H15 . 0.9300 ?
    C16 C17 . 1.382(3) ?
    C16 H16 . 0.9300 ?
    C17 C18 . 1.382(2) ?
    C17 H17 . 0.9300 ?
    C18 H18 . 0.9300 ?
loop_
    _geom_angle_atom_site_label_1
    _geom_angle_atom_site_label_2
    _geom_angle_atom_site_label_3
    _geom_angle_site_symmetry_1
    _geom_angle_site_symmetry_3
    _geom_angle
    _geom_angle_publ_flag
    C2 N1 C1 . . 107.34(11) ?
    C2 N1 C5 . . 127.43(14) ?
    C1 N1 C5 . . 125.23(14) ?
    C1 N2 C3 . . 107.02(11) ?
    C1 S1 C4 . . 98.78(8) ?
    N2 C1 N1 . . 115.82(13) ?
    N2 C1 S1 . . 125.42(11) ?
    N1 C1 S1 . . 118.76(11) ?
    O1 C2 N1 . . 126.56(13) ?
    O1 C2 C3 . . 128.33(14) ?
    N1 C2 C3 . . 105.10(11) ?
    N2 C3 C7 . . 111.22(11) ?
    N2 C3 C13 . . 107.03(11) ?
    C7 C3 C13 . . 112.69(11) ?
    N2 C3 C2 . . 104.32(11) ?
    C7 C3 C2 . . 109.81(11) ?
    C13 C3 C2 . . 111.43(11) ?
    S1 C4 H4A . . 109.5 ?
    S1 C4 H4B . . 109.5 ?
    H4A C4 H4B . . 109.5 ?
    S1 C4 H4C . . 109.5 ?
    H4A C4 H4C . . 109.5 ?
    H4B C4 H4C . . 109.5 ?
    C6 C5 N1 . . 126.82(19) ?
    C6 C5 H5 . . 119.8(15) ?
    N1 C5 H5 . . 113.4(15) ?
    C5 C6 H6A . . 115.8(14) ?
    C5 C6 H6B . . 121.4(15) ?
    H6A C6 H6B . . 123(2) ?
    C12 C7 C8 . . 118.82(15) ?
    C12 C7 C3 . . 120.90(13) ?
    C8 C7 C3 . . 120.26(14) ?
    C7 C8 C9 . . 120.17(19) ?
    C7 C8 H8 . . 119.9 ?
    C9 C8 H8 . . 119.9 ?
    C10 C9 C8 . . 120.7(2) ?
    C10 C9 H9 . . 119.6 ?
    C8 C9 H9 . . 119.6 ?
    C9 C10 C11 . . 119.80(18) ?
    C9 C10 H10 . . 120.1 ?
    C11 C10 H10 . . 120.1 ?
    C10 C11 C12 . . 120.1(2) ?
    C10 C11 H11 . . 120.0 ?
    C12 C11 H11 . . 120.0 ?
    C7 C12 C11 . . 120.39(18) ?
    C7 C12 H12 . . 119.8 ?
    C11 C12 H12 . . 119.8 ?
    C14 C13 C18 . . 118.84(13) ?
    C14 C13 C3 . . 123.49(12) ?
    C18 C13 C3 . . 117.64(12) ?
    C13 C14 C15 . . 120.39(14) ?
    C13 C14 H14 . . 119.8 ?
    C15 C14 H14 . . 119.8 ?
    C16 C15 C14 . . 120.35(15) ?
    C16 C15 H15 . . 119.8 ?
    C14 C15 H15 . . 119.8 ?
    C15 C16 C17 . . 119.49(15) ?
    C15 C16 H16 . . 120.3 ?
    C17 C16 H16 . . 120.3 ?
    C18 C17 C16 . . 120.60(15) ?
    C18 C17 H17 . . 119.7 ?
    C16 C17 H17 . . 119.7 ?
    C17 C18 C13 . . 120.31(14) ?
    C17 C18 H18 . . 119.8 ?
    C13 C18 H18 . . 119.8 ?
loop_
    _geom_torsion_atom_site_label_1
    _geom_torsion_atom_site_label_2
    _geom_torsion_atom_site_label_3
    _geom_torsion_atom_site_label_4
    _geom_torsion_site_symmetry_1
    _geom_torsion_site_symmetry_2
    _geom_torsion_site_symmetry_3
    _geom_torsion_site_symmetry_4
    _geom_torsion
    _geom_torsion_publ_flag
    C3 N2 C1 N1 . . . . -3.01(16) ?
    C3 N2 C1 S1 . . . . 176.66(10) ?
    C2 N1 C1 N2 . . . . -1.21(16) ?
    C5 N1 C1 N2 . . . . 178.98(13) ?
    C2 N1 C1 S1 . . . . 179.09(9) ?
    C5 N1 C1 S1 . . . . -0.71(19) ?
    C4 S1 C1 N2 . . . . -3.39(15) ?
    C4 S1 C1 N1 . . . . 176.27(12) ?
    C1 N1 C2 O1 . . . . -174.50(14) ?
    C5 N1 C2 O1 . . . . 5.3(2) ?
    C1 N1 C2 C3 . . . . 4.63(14) ?
    C5 N1 C2 C3 . . . . -175.57(13) ?
    C1 N2 C3 C7 . . . . 123.87(12) ?
    C1 N2 C3 C13 . . . . -112.64(12) ?
    C1 N2 C3 C2 . . . . 5.56(14) ?
    O1 C2 C3 N2 . . . . 172.92(14) ?
    N1 C2 C3 N2 . . . . -6.19(13) ?
    O1 C2 C3 C7 . . . . 53.65(19) ?
    N1 C2 C3 C7 . . . . -125.46(12) ?
    O1 C2 C3 C13 . . . . -71.94(18) ?
    N1 C2 C3 C13 . . . . 108.96(12) ?
    C2 N1 C5 C6 . . . . -1.8(3) ?
    C1 N1 C5 C6 . . . . 177.93(17) ?
    N2 C3 C7 C12 . . . . 157.80(14) ?
    C13 C3 C7 C12 . . . . 37.61(18) ?
    C2 C3 C7 C12 . . . . -87.25(16) ?
    N2 C3 C7 C8 . . . . -23.74(18) ?
    C13 C3 C7 C8 . . . . -143.93(14) ?
    C2 C3 C7 C8 . . . . 91.21(16) ?
    C12 C7 C8 C9 . . . . -1.1(3) ?
    C3 C7 C8 C9 . . . . -179.58(16) ?
    C7 C8 C9 C10 . . . . 0.5(3) ?
    C8 C9 C10 C11 . . . . 0.4(3) ?
    C9 C10 C11 C12 . . . . -0.8(3) ?
    C8 C7 C12 C11 . . . . 0.7(3) ?
    C3 C7 C12 C11 . . . . 179.19(16) ?
    C10 C11 C12 C7 . . . . 0.2(3) ?
    N2 C3 C13 C14 . . . . 130.00(14) ?
    C7 C3 C13 C14 . . . . -107.43(15) ?
    C2 C3 C13 C14 . . . . 16.55(18) ?
    N2 C3 C13 C18 . . . . -47.95(16) ?
    C7 C3 C13 C18 . . . . 74.61(16) ?
    C2 C3 C13 C18 . . . . -161.41(13) ?
    C18 C13 C14 C15 . . . . 1.2(2) ?
    C3 C13 C14 C15 . . . . -176.70(14) ?
    C13 C14 C15 C16 . . . . -0.6(2) ?
    C14 C15 C16 C17 . . . . -0.3(3) ?
    C15 C16 C17 C18 . . . . 0.7(3) ?
    C16 C17 C18 C13 . . . . -0.1(3) ?
    C14 C13 C18 C17 . . . . -0.9(2) ?
    C3 C13 C18 C17 . . . . 177.16(15) ?
loop_
    _geom_hbond_atom_site_label_D
    _geom_hbond_atom_site_label_H
    _geom_hbond_atom_site_label_A
    _geom_hbond_site_symmetry_A
    _geom_hbond_distance_DH
    _geom_hbond_distance_HA
    _geom_hbond_distance_DA
    _geom_hbond_angle_DHA
    _geom_hbond_publ_flag
    C4 H4B C<i>g</i>3 1_545 0.96 2.90 3.815(2) 160 y
    C15 H15 O1 2_675 0.93 2.53 3.434(2) 166 y
_shelx_space_group_comment
;
The symmetry employed for this shelxl refinement is uniquely defined
by the following loop, which should always be used as a source of
symmetry information in preference to the above space-group names.
They are only intended as comments.
;
_shelx_hkl_file
;
  -1   0   0 2819.32   88.79
  -2   0   0 1000.40   54.69
  -2   0   0 1032.90   31.30
   2   0   0 1072.49   31.10
  -3   0   0  131.99    3.80
  -4   0   0   59.99    2.10
  -4   0   0   57.29    1.70
  -4   0   0   54.69    1.90
  -4   0   0   57.39    2.00
  -4   0   0   57.19    1.90
  -4   0   0   55.29    1.90
  -4   0   0   56.99    1.90
   4   0   0   61.29    1.90
   4   0   0   56.19    2.00
   4   0   0   57.69    1.70
   4   0   0   58.59    1.90
   4   0   0   56.59    2.10
   4   0   0   57.89    1.70
  -5   0   0  419.86   72.59
  -5   0   0  351.46   61.09
   5   0   0  424.66   20.20
   5   0   0  403.76   20.00
  -6   0   0  194.78    5.60
  -6   0   0  197.88    5.90
  -6   0   0  190.28    5.10
  -6   0   0  188.38    5.60
  -6   0   0  195.08    5.60
  -6   0   0  191.88    5.50
  -6   0   0  190.28    5.40
   6   0   0  185.18    5.60
   6   0   0  193.48    5.60
   6   0   0  193.08    5.70
   6   0   0  190.78    5.10
   6   0   0  193.08    5.90
   6   0   0  200.88    5.80
  -7   0   0   53.89    1.80
  -7   0   0   62.09    2.70
  -7   0   0   54.09    2.30
  -7   0   0   55.99    2.30
  -7   0   0   58.29    2.20
  -7   0   0   58.39    2.30
  -7   0   0   53.49    2.30
   7   0   0   54.99    2.40
   7   0   0   53.29    2.30
   7   0   0   52.99    2.50
   7   0   0   57.19    2.20
   7   0   0   57.79    1.80
   7   0   0   54.89    2.30
  -8   0   0   11.70    1.10
  -8   0   0   13.30    1.30
  -8   0   0   12.70    0.80
  -8   0   0   12.30    1.10
  -8   0   0   14.30    1.60
  -8   0   0   15.10    2.00
   8   0   0   11.20    1.20
   8   0   0   13.50    1.40
   8   0   0   12.70    1.20
   8   0   0   12.90    1.40
   8   0   0   13.90    1.10
  -9   0   0   12.20    1.10
  -9   0   0   11.40    1.00
  -9   0   0   10.60    1.50
  -9   0   0   13.40    1.40
  -9   0   0    9.40    1.10
   9   0   0   10.10    1.40
   9   0   0    9.90    1.10
   9   0   0   13.30    1.30
   9   0   0   10.50    1.30
 -10   0   0    0.60    0.50
 -10   0   0    0.10    0.70
 -10   0   0    0.20    0.50
 -10   0   0    0.10    0.40
 -10   1   0    0.70    0.60
 -10   1   0    0.80    0.60
 -10   1   0    0.10    0.80
 -10   1   0    0.30    0.50
   9  -1   0    3.40    0.90
   9  -1   0    3.10    0.80
   9  -1   0    3.70    0.80
   9  -1   0    2.70    0.80
  -9   1   0    3.50    0.70
  -9   1   0    2.00    0.80
  -9   1   0    2.70    0.70
  -9   1   0    3.40    0.80
  -9   1   0    3.80    1.10
   8  -1   0    0.00    0.50
   8  -1   0    0.00    0.30
   8  -1   0   -0.50    0.30
   8  -1   0   -0.30    0.30
   8  -1   0   -0.60    0.40
  -8   1   0   -0.10    0.40
  -8   1   0    0.00    0.30
  -8   1   0    0.10    0.40
  -8   1   0   -0.10    0.40
  -8   1   0    0.20    0.50
  -8   1   0    0.10    0.50
   7  -1   0    0.60    0.50
   7  -1   0    0.20    0.40
   7  -1   0    0.30    0.20
   7  -1   0    0.60    0.30
   7  -1   0    0.50    0.40
   7  -1   0    0.50    0.40
   7  -1   0    0.20    0.40
  -7   1   0    0.10    0.50
  -7   1   0    0.50    0.40
  -7   1   0    0.40    0.40
  -7   1   0    0.20    0.40
  -7   1   0    0.80    0.30
  -7   1   0   -0.10    0.30
  -7   1   0    0.60    0.40
  -7   1   0    0.90    0.40
   6  -1   0   16.90    1.20
   6  -1   0   21.30    1.20
   6  -1   0   17.60    0.90
   6  -1   0   17.60    1.20
   6  -1   0   18.60    1.20
   6  -1   0   18.10    0.80
   6  -1   0   17.10    1.10
  -6   1   0   17.40    1.10
  -6   1   0   18.20    1.10
  -6   1   0   21.00    1.20
  -6   1   0   18.60    0.90
  -6   1   0   18.10    1.20
  -6   1   0   18.50    1.10
  -6   1   0   19.40    1.40
   5  -1   0   41.60    1.80
   5  -1   0   40.30    1.70
   5  -1   0   44.50    1.50
   5  -1   0   42.10    1.40
   5  -1   0   42.10    1.70
   5  -1   0   39.60    1.80
   5  -1   0   41.80    1.70
  -5   1   0   39.40    1.60
  -5   1   0   42.30    1.60
  -5   1   0   42.50    1.90
  -5   1   0   42.70    1.70
  -5   1   0   39.70    1.70
  -5   1   0   36.50    1.60
  -5   1   0   40.90    1.40
   4  -1   0  204.48   12.80
   4  -1   0  178.48   12.00
  -4   1   0  178.18   40.80
   3  -1   0  236.58   12.80
   3  -1   0  216.48   12.30
   3  -1   0  274.57   41.60
  -3   1   0  240.88   13.70
  -3   1   0  205.38   38.50
  -3   1   0  239.08   13.60
   2  -1   0 1001.10   31.10
   2  -1   0  937.01   58.09
  -2   1   0 1071.09   63.29
  -2   1   0  951.70   31.30
   1  -1   0    3.80    0.30
   1  -1   0    3.50    0.30
   1  -1   0    3.80    0.30
   1  -1   0    3.30    0.20
   1  -1   0    3.60    0.20
   1  -1   0    4.40    0.40
  -1   1   0    3.80    0.40
  -1   1   0    3.40    0.20
  -1   1   0    4.30    0.30
   0  -1   0 1144.99   40.50
   0   1   0 1049.09   40.40
  -1  -1   0 1468.45   45.00
  -2  -1   0 3385.56  110.09
  -2  -1   0 3510.35  116.49
  -3  -1   0 3401.76  132.29
  -3  -1   0 3301.77  123.49
   3   1   0 3147.59   85.29
   3   1   0 3244.78   85.99
  -4  -1   0 1540.85   88.39
  -4  -1   0 1712.73   99.79
   4   1   0 1624.44   47.50
   4   1   0 1512.55   46.50
  -5  -1   0   27.90    1.50
  -5  -1   0   29.00    1.00
  -5  -1   0   29.90    1.30
  -5  -1   0   29.10    1.30
  -5  -1   0   29.50    1.30
  -5  -1   0   31.70    1.30
  -5  -1   0   31.50    1.20
   5   1   0   31.60    1.20
   5   1   0   27.20    1.40
   5   1   0   30.30    1.30
   5   1   0   28.80    1.30
   5   1   0   29.50    1.00
  -6  -1   0   31.10    1.40
  -6  -1   0   29.10    1.20
  -6  -1   0   27.20    1.00
  -6  -1   0   27.80    1.30
  -6  -1   0   28.60    1.60
  -6  -1   0   29.40    1.30
  -6  -1   0   27.40    1.30
   6   1   0   25.70    1.20
   6   1   0   28.50    1.00
   6   1   0   27.60    1.50
   6   1   0   27.00    1.40
   6   1   0   28.40    1.30
  -7  -1   0    1.40    0.50
  -7  -1   0    1.00    0.40
  -7  -1   0    1.20    0.40
  -7  -1   0    0.90    0.20
  -7  -1   0    0.90    0.50
  -7  -1   0    0.60    0.30
  -7  -1   0    1.40    0.40
   7   1   0    1.10    0.40
   7   1   0    1.00    0.40
   7   1   0    0.70    0.40
   7   1   0    1.20    0.50
   7   1   0    1.30    0.20
  -8  -1   0    0.90    0.50
  -8  -1   0    0.10    0.50
  -8  -1   0    0.40    0.30
  -8  -1   0    0.00    0.40
  -8  -1   0    0.30    0.20
  -8  -1   0    0.50    0.30
  -8  -1   0    0.20    0.30
   8   1   0    0.10    0.40
   8   1   0    0.40    0.40
   8   1   0    0.10    0.30
   8   1   0    0.10    0.50
  -9  -1   0   96.59    3.30
  -9  -1   0   98.29    4.10
  -9  -1   0   98.19    3.70
  -9  -1   0   97.49    3.50
   9   1   0   90.29    3.70
   9   1   0   95.19    3.60
   9   1   0   96.09    4.00
 -10  -1   0    7.60    1.20
 -10  -1   0   10.10    1.50
 -10  -1   0    7.80    1.00
 -10  -1   0    8.60    1.10
 -10   2   0    0.30    0.50
 -10   2   0    1.10    0.70
 -10   2   0    0.60    0.50
 -10   2   0    0.30    0.80
   9  -2   0   42.50    2.50
   9  -2   0   44.80    1.80
   9  -2   0   47.50    2.30
  -9   2   0   48.30    2.80
  -9   2   0   46.60    2.50
  -9   2   0   46.30    2.40
  -9   2   0   46.80    2.30
  -9   2   0   44.10    2.20
   8  -2   0   44.00    2.80
   8  -2   0   41.20    1.70
   8  -2   0   43.90    2.10
   8  -2   0   43.80    2.30
   8  -2   0   43.30    2.40
   8  -2   0   40.30    2.20
  -8   2   0   44.60    2.90
  -8   2   0   48.60    3.10
  -8   2   0   42.20    2.10
  -8   2   0   39.40    1.70
  -8   2   0   42.20    2.20
  -8   2   0   46.70    2.60
  -8   2   0   44.20    2.30
  -8   2   0   41.40    2.00
   7  -2   0   91.89    2.80
   7  -2   0   82.99    3.30
   7  -2   0   80.89    3.40
   7  -2   0   86.69    3.20
   7  -2   0   87.69    2.90
   7  -2   0   95.19    3.90
   7  -2   0   87.89    3.50
  -7   2   0   86.59    3.20
  -7   2   0   90.89    3.10
  -7   2   0   88.49    3.30
  -7   2   0   86.59    3.30
  -7   2   0   91.09    3.30
  -7   2   0   89.49    4.00
  -7   2   0   90.29    2.90
  -7   2   0   87.09    3.20
   6  -2   0    6.30    0.80
   6  -2   0    7.30    0.90
   6  -2   0    9.60    0.90
   6  -2   0    8.10    0.60
   6  -2   0    6.30    0.80
   6  -2   0    8.00    0.70
   6  -2   0    8.80    1.10
  -6   2   0    8.80    0.90
  -6   2   0    8.10    0.80
  -6   2   0    8.20    0.80
  -6   2   0    9.90    0.80
  -6   2   0    9.50    1.20
  -6   2   0    7.40    0.80
  -6   2   0    9.20    0.80
  -6   2   0    8.80    0.60
   5  -2   0  223.48    6.50
   5  -2   0  208.28    7.80
  -5   2   0  219.58    6.10
  -5   2   0  227.38    6.60
  -5   2   0  223.28    6.30
   4  -2   0  138.39    4.20
   4  -2   0  143.99    4.40
   4  -2   0  145.99    4.30
  -4   2   0  142.69    3.90
  -4   2   0  145.79    4.40
  -4   2   0  144.29    4.00
  -4   2   0  141.29    4.10
  -4   2   0  136.39    4.20
  -4   2   0  140.39    4.20
   3  -2   0   66.09    2.30
   3  -2   0   63.49    1.70
   3  -2   0   64.49    2.10
   3  -2   0   64.59    2.10
   3  -2   0   60.69    1.90
   3  -2   0   63.29    2.10
  -3   2   0   61.69    1.90
  -3   2   0   68.19    3.20
  -3   2   0   62.79    2.10
  -3   2   0   62.29    2.10
  -3   2   0   61.19    1.90
  -3   2   0   62.89    2.00
  -3   2   0   63.79    2.00
  -3   2   0   62.49    2.10
   2  -2   0  250.07   12.60
   2  -2   0  263.57   13.10
   2  -2   0  230.58   38.20
  -2   2   0  246.78   13.30
  -2   2   0  248.88   13.30
  -2   2   0  274.07   41.80
   1  -2   0 2164.08   60.29
   1  -2   0 2318.47   95.69
  -1   2   0 2275.47   98.09
  -1   2   0 2186.68   61.09
   0  -2   0 2842.82   95.99
   0   2   0 2786.92   98.79
  -1  -2   0    4.70    0.20
  -1  -2   0    4.00    0.20
  -1  -2   0    3.30    0.20
  -1  -2   0    4.30    0.20
  -1  -2   0    3.90    0.20
  -1  -2   0    4.20    0.20
  -1  -2   0    3.60    0.30
   1   2   0    4.10    0.20
   1   2   0    3.80    0.20
   1   2   0    3.70    0.30
  -2  -2   0  688.33   28.80
  -2  -2   0  747.73   32.90
   2   2   0  765.02   20.40
   2   2   0  725.43   19.50
  -3  -2   0  343.37   31.90
  -3  -2   0  396.26   30.40
   3   2   0  352.46   12.40
   3   2   0  373.86   12.90
   4   2   0  178.18    5.10
  -5  -2   0  125.99    3.40
  -5  -2   0  125.79    3.60
  -5  -2   0  131.79    4.00
  -5  -2   0  126.49    3.60
  -5  -2   0  125.49    3.70
  -5  -2   0  129.69    3.90
  -5  -2   0  124.59    3.50
  -5  -2   0  128.59    3.60
  -5  -2   0  125.99    3.40
   5   2   0  127.99    3.40
   5   2   0  129.09    3.70
   5   2   0  125.99    3.60
   5   2   0  127.49    3.60
   5   2   0  127.09    4.00
   5   2   0  131.99    3.80
  -6  -2   0  203.98    5.90
  -6  -2   0  196.68    5.60
  -6  -2   0  205.08    5.50
  -6  -2   0  203.08    5.30
  -6  -2   0  206.88    5.70
  -6  -2   0  204.68    6.10
  -6  -2   0  196.38    5.60
   6   2   0  206.18    5.30
   6   2   0  203.58    5.60
   6   2   0  208.68    5.70
   6   2   0  197.98    5.80
   6   2   0  206.48    5.60
   6   2   0  206.78    6.60
  -7  -2   0   11.70    0.90
  -7  -2   0   13.00    1.00
  -7  -2   0   13.60    1.20
  -7  -2   0   12.70    0.60
  -7  -2   0   13.20    0.90
  -7  -2   0   14.00    0.90
  -7  -2   0   15.00    0.90
   7   2   0   13.90    0.90
   7   2   0   13.70    1.00
   7   2   0   13.30    1.00
   7   2   0   14.80    1.00
   7   2   0   13.60    0.60
   7   2   0   12.20    1.10
  -8  -2   0   16.50    1.10
  -8  -2   0   18.20    0.80
  -8  -2   0   16.00    1.40
  -8  -2   0   17.70    1.10
  -8  -2   0   15.90    1.10
  -8  -2   0   17.10    1.20
  -8  -2   0   19.20    1.30
   8   2   0   19.10    1.20
   8   2   0   18.50    1.10
   8   2   0   15.30    1.30
   8   2   0   16.00    1.20
  -9  -2   0    3.70    0.90
  -9  -2   0    3.70    0.60
  -9  -2   0    3.30    0.80
  -9  -2   0    3.80    0.60
   9   2   0    3.30    0.80
   9   2   0    4.30    0.80
   9   2   0    3.30    0.70
 -10  -2   0   23.00    1.40
 -10  -2   0   22.00    1.40
 -10  -2   0   24.40    1.80
 -10  -2   0   23.80    2.00
   9  -3   0    0.50    0.40
   9  -3   0    0.10    0.60
   9  -3   0    0.50    0.60
  -9   3   0    0.40    0.70
  -9   3   0    0.50    0.50
  -9   3   0    1.00    0.50
  -9   3   0    0.80    0.60
   8  -3   0   19.80    1.60
   8  -3   0   18.20    1.60
   8  -3   0   19.70    1.60
   8  -3   0   18.50    1.40
   8  -3   0   16.90    1.10
   8  -3   0   18.20    1.50
  -8   3   0   15.80    1.70
  -8   3   0   18.20    1.20
  -8   3   0   19.30    1.40
  -8   3   0   19.00    1.40
  -8   3   0   18.80    1.50
  -8   3   0   21.40    1.80
  -8   3   0   18.80    2.40
   7  -3   0   28.60    1.90
   7  -3   0   31.00    1.50
   7  -3   0   31.50    1.40
   7  -3   0   30.60    2.00
   7  -3   0   29.30    1.80
   7  -3   0   26.80    1.60
   7  -3   0   31.30    1.90
  -7   3   0   32.30    1.70
  -7   3   0   27.80    1.40
  -7   3   0   34.70    2.50
  -7   3   0   28.70    1.80
  -7   3   0   29.70    1.60
  -7   3   0   32.40    1.80
  -7   3   0   31.80    1.70
  -7   3   0   28.90    1.70
   6  -3   0   81.59    3.20
   6  -3   0   82.39    3.10
   6  -3   0   83.49    3.00
   6  -3   0   85.09    3.10
   6  -3   0   79.19    2.60
   6  -3   0   80.19    3.30
  -6   3   0   84.89    2.80
  -6   3   0   77.19    3.10
  -6   3   0   81.29    3.00
  -6   3   0   78.89    2.90
  -6   3   0   78.59    2.90
  -6   3   0   82.49    3.30
  -6   3   0   77.59    3.00
  -6   3   0   81.59    2.70
   5  -3   0   31.50    1.30
   5  -3   0   35.50    1.80
   5  -3   0   33.60    1.00
   5  -3   0   34.00    1.60
   5  -3   0   32.80    1.60
   5  -3   0   35.80    1.80
  -5   3   0   32.10    1.40
  -5   3   0   33.70    1.60
  -5   3   0   31.90    1.60
  -5   3   0   34.30    1.40
  -5   3   0   34.10    1.60
  -5   3   0   34.20    1.80
  -5   3   0   32.30    1.50
  -5   3   0   33.60    1.60
   4  -3   0   33.50    1.70
   4  -3   0   35.30    1.70
   4  -3   0   34.90    1.60
   4  -3   0   35.20    1.50
   4  -3   0   36.40    1.30
   4  -3   0   34.20    1.30
   4  -3   0   35.60    1.60
  -4   3   0   38.80    1.40
  -4   3   0   37.10    1.40
  -4   3   0   38.60    1.70
  -4   3   0   38.10    1.80
  -4   3   0   36.90    1.50
  -4   3   0   37.20    1.50
  -4   3   0   34.60    1.50
   3  -3   0   40.30    1.40
   3  -3   0   39.50    1.30
   3  -3   0   36.90    1.50
   3  -3   0   38.50    1.60
   3  -3   0   37.60    1.70
   3  -3   0   38.70    1.50
  -3   3   0   36.70    1.50
  -3   3   0   39.30    1.60
  -3   3   0   36.20    1.40
  -3   3   0   37.30    1.40
  -3   3   0   37.60    1.50
  -3   3   0   39.80    1.30
  -3   3   0   39.40    1.70
  -3   3   0   35.90    1.40
   2  -3   0    5.00    0.60
   2  -3   0    5.10    0.30
   2  -3   0    5.00    0.40
   2  -3   0    5.40    0.60
   2  -3   0    5.40    0.50
   2  -3   0    5.20    0.50
  -2   3   0    5.50    0.60
  -2   3   0    5.70    0.70
  -2   3   0    5.40    0.50
  -2   3   0    4.70    0.50
  -2   3   0    5.10    0.40
  -2   3   0    4.20    0.50
  -2   3   0    5.20    0.50
  -2   3   0    5.30    0.40
   1  -3   0   -0.20    0.10
   1  -3   0    0.00    0.10
   1  -3   0    0.20    0.20
   1  -3   0   -0.10    0.10
   1  -3   0    0.30    0.20
   1  -3   0    0.40    0.20
   1  -3   0    0.20    0.20
   1  -3   0    0.00    0.10
   1  -3   0    0.00    0.10
  -1   3   0    0.00    0.10
  -1   3   0    0.30    0.10
  -1   3   0    0.00    0.10
  -1   3   0    0.00    0.10
  -1   3   0    0.10    0.10
  -1   3   0   -0.20    0.10
  -1   3   0    0.10    0.10
   0  -3   0 1194.08   33.50
   0  -3   0 1222.48   60.79
   0   3   0 1136.09   64.39
   0   3   0 1131.39   34.30
  -1  -3   0  778.12   36.30
  -1  -3   0  789.82   21.70
   1   3   0  818.42   22.60
   1   3   0  763.22   41.90
  -2  -3   0   10.60    0.60
  -2  -3   0   10.40    0.60
  -2  -3   0   10.30    0.50
  -2  -3   0   10.50    0.50
  -3  -3   0 1423.56   55.79
  -3  -3   0 1506.45   53.59
   3   3   0 1477.75   38.00
   3   3   0 1488.55   37.90
  -4  -3   0 1264.97   67.99
  -4  -3   0 1192.28   62.49
   4   3   0 1251.77   35.30
   4   3   0 1319.17   35.70
  -5  -3   0   93.49    2.60
  -5  -3   0   94.19    2.70
  -5  -3   0   94.19    2.70
  -5  -3   0   90.89    3.10
  -5  -3   0   90.59    2.70
  -5  -3   0   91.59    2.80
  -5  -3   0   91.19    2.70
  -5  -3   0   91.59    3.00
   5   3   0   94.69    3.10
   5   3   0   97.99    2.80
   5   3   0   91.19    2.70
   5   3   0   96.79    2.70
  -6  -3   0    3.30    0.40
  -6  -3   0    4.80    0.50
  -6  -3   0    4.30    0.30
  -6  -3   0    4.00    0.60
  -6  -3   0    4.10    0.70
  -6  -3   0    3.50    0.40
  -6  -3   0    3.40    0.40
  -6  -3   0    5.90    0.40
   6   3   0    5.60    0.60
   6   3   0    4.90    0.50
   6   3   0    4.40    0.70
   6   3   0    5.60    0.50
  -7  -3   0    0.60    0.50
  -7  -3   0    0.30    0.20
  -7  -3   0    0.20    0.30
  -7  -3   0    0.00    0.10
  -7  -3   0   -0.10    0.20
  -7  -3   0    0.00    0.20
  -7  -3   0    0.10    0.20
  -7  -3   0    0.00    0.20
   7   3   0   -0.50    0.20
   7   3   0   -0.30    0.20
   7   3   0    0.10    0.40
   7   3   0    0.20    0.30
   7   3   0    0.00    0.20
  -8  -3   0   15.20    1.20
  -8  -3   0   17.00    1.50
  -8  -3   0   16.20    0.90
  -8  -3   0   16.60    1.00
  -8  -3   0   16.30    1.10
  -8  -3   0   17.20    1.00
   8   3   0   14.50    1.10
   8   3   0   16.90    1.40
   8   3   0   16.80    1.20
  -9  -3   0   43.20    2.20
  -9  -3   0   35.90    2.30
  -9  -3   0   34.70    1.60
  -9  -3   0   34.80    1.60
   9   3   0   36.20    2.20
   9   3   0   33.90    1.90
   9   3   0   34.20    1.80
 -10  -3   0    3.80    0.90
 -10  -3   0    5.00    0.80
 -10  -3   0    5.10    0.70
 -10  -3   0    5.50    1.20
   9  -4   0    5.80    1.10
   9  -4   0    4.80    0.70
  -9   4   0    5.50    1.10
  -9   4   0    4.60    0.90
  -9   4   0    3.50    0.90
  -9   4   0    6.10    1.10
  -9   4   0    3.80    1.10
   8  -4   0   22.90    1.80
   8  -4   0   23.60    3.00
   8  -4   0   19.50    1.80
   8  -4   0   24.20    1.90
   8  -4   0   23.30    1.70
   8  -4   0   28.80    2.10
  -8   4   0   21.90    1.40
  -8   4   0   23.60    2.80
  -8   4   0   25.20    1.80
  -8   4   0   23.50    1.60
  -8   4   0   24.30    2.10
  -8   4   0   23.70    1.70
   7  -4   0   86.69    3.50
   7  -4   0   88.49    2.90
   7  -4   0   81.89    3.60
   7  -4   0   95.79    3.40
   7  -4   0   91.89    3.60
  -7   4   0   93.19    3.30
  -7   4   0   86.89    3.50
  -7   4   0   85.19    3.50
  -7   4   0   83.99    3.00
  -7   4   0   88.69    3.10
  -7   4   0   92.09    3.90
  -7   4   0   82.89    3.30
  -7   4   0   87.39    3.40
   6  -4   0  103.09    3.90
   6  -4   0  103.29    3.20
   6  -4   0  104.29    3.80
   6  -4   0  103.09    3.60
   6  -4   0   98.59    3.80
   6  -4   0   98.49    3.70
  -6   4   0  101.59    3.60
  -6   4   0  113.69    4.70
  -6   4   0   99.99    4.40
  -6   4   0  101.89    3.60
  -6   4   0   92.59    3.60
  -6   4   0  102.29    3.50
  -6   4   0   98.09    3.30
  -6   4   0  105.29    3.30
   5  -4   0   44.90    2.00
   5  -4   0   46.90    1.50
   5  -4   0   46.30    2.20
   5  -4   0   45.60    1.70
   5  -4   0   44.40    2.10
   5  -4   0   44.00    2.10
   5  -4   0   47.60    2.00
  -5   4   0   47.30    2.10
  -5   4   0   49.00    2.00
  -5   4   0   43.60    1.70
  -5   4   0   47.30    2.00
  -5   4   0   43.80    1.80
  -5   4   0   45.80    2.30
  -5   4   0   43.60    1.90
  -5   4   0   43.10    2.00
   4  -4   0   21.60    1.00
   4  -4   0   22.00    1.40
   4  -4   0   19.00    1.10
   4  -4   0   19.80    0.90
   4  -4   0   18.90    1.20
   4  -4   0   19.70    1.20
   4  -4   0   20.90    1.30
  -4   4   0   21.50    1.10
  -4   4   0   19.50    1.10
  -4   4   0   21.80    1.40
  -4   4   0   19.70    1.20
  -4   4   0   22.70    1.30
  -4   4   0   20.20    1.10
   3  -4   0   78.89    2.90
   3  -4   0   79.69    2.40
   3  -4   0   78.29    2.70
   3  -4   0   81.79    2.80
   3  -4   0   82.09    2.50
   3  -4   0   79.59    2.60
  -3   4   0   80.09    2.70
  -3   4   0   78.19    2.60
  -3   4   0   76.19    2.70
  -3   4   0   82.79    2.60
  -3   4   0   79.29    2.30
  -3   4   0   77.89    2.70
  -3   4   0   77.29    2.50
   2  -4   0  141.39    4.00
   2  -4   0  141.89    4.10
   2  -4   0  144.39    4.30
   2  -4   0  139.29    3.90
  -2   4   0  135.59    4.00
  -2   4   0  144.39    3.70
  -2   4   0  138.39    4.10
  -2   4   0  143.69    4.10
  -2   4   0  136.89    4.00
   1  -4   0  866.21   29.80
   1  -4   0  949.71   67.59
  -1   4   0  879.71   73.59
   0  -4   0  422.76   16.10
   0  -4   0  436.36   40.00
   0   4   0  428.56   17.50
   0   4   0  501.85   48.50
   0   4   0  452.45   17.90
  -1  -4   0 1006.70   50.29
  -1  -4   0 1012.50   28.00
   1   4   0  958.30   57.69
   1   4   0  975.20   29.30
  -2  -4   0    0.30    0.20
  -2  -4   0    0.50    0.20
  -2  -4   0    0.20    0.20
  -2  -4   0    0.10    0.20
  -3  -4   0  144.19    4.00
  -3  -4   0  141.39    3.90
  -3  -4   0  142.69    4.00
  -3  -4   0  140.19    4.40
  -4  -4   0   24.00    0.90
  -4  -4   0   21.30    1.00
  -4  -4   0   22.40    1.20
  -4  -4   0   22.10    1.10
  -4  -4   0   22.10    1.10
  -4  -4   0   24.30    0.70
  -4  -4   0   23.60    0.70
  -5  -4   0   53.29    1.70
  -5  -4   0   52.09    1.80
  -5  -4   0   53.69    1.50
  -5  -4   0   51.69    1.90
  -5  -4   0   54.69    2.00
  -5  -4   0   51.19    2.10
  -5  -4   0   50.99    1.50
  -5  -4   0   51.59    1.50
  -5  -4   0   51.29    1.60
   5   4   0   52.69    1.50
   5   4   0   52.09    1.50
   5   4   0   49.00    1.50
  -6  -4   0  228.38    5.90
  -6  -4   0  226.08    6.30
  -6  -4   0  225.78    6.00
  -6  -4   0  234.98    6.60
  -6  -4   0  225.18    6.10
  -6  -4   0  231.08    6.00
  -6  -4   0  222.68    6.00
  -6  -4   0  235.78    6.80
  -6  -4   0  230.48    6.10
   6   4   0  230.48    6.10
   6   4   0  232.68    6.00
   6   4   0  226.68    6.10
   6   4   0  231.98    6.00
   6   4   0  228.98    6.80
  -7  -4   0    3.40    0.50
  -7  -4   0    3.80    0.50
  -7  -4   0    4.60    0.50
  -7  -4   0    3.90    0.50
  -7  -4   0    3.40    0.30
  -7  -4   0    2.90    0.80
  -7  -4   0    3.90    0.40
  -7  -4   0    4.00    0.80
  -7  -4   0    3.60    0.40
   7   4   0    4.90    0.80
   7   4   0    4.00    0.50
   7   4   0    4.90    0.50
   7   4   0    3.80    0.50
  -8  -4   0    6.60    1.00
  -8  -4   0    6.10    0.60
  -8  -4   0    5.30    0.50
  -8  -4   0    5.60    0.70
  -8  -4   0    8.40    1.20
   8   4   0    6.90    0.80
   8   4   0    7.00    0.70
   8   4   0    5.50    0.90
  -9  -4   0   21.10    1.10
  -9  -4   0   21.90    1.80
  -9  -4   0   20.10    1.10
  -9  -4   0   23.20    1.60
   9   4   0   20.60    1.70
   9   4   0   22.80    1.30
   9   4   0   20.90    1.30
 -10  -4   0   -0.10    0.50
 -10  -4   0   -0.70    0.20
 -10  -4   0   -0.40    0.50
 -10  -4   0   -0.20    0.30
   8  -5   0    0.30    0.50
   8  -5   0   -0.10    0.70
   8  -5   0   -0.30    0.30
  -8   5   0    0.20    0.40
  -8   5   0   -0.40    0.40
  -8   5   0    0.20    0.50
  -8   5   0    0.10    0.50
  -8   5   0    0.90    0.80
   7  -5   0   41.80    2.50
   7  -5   0   45.60    2.30
   7  -5   0   46.40    2.40
   7  -5   0   45.80    1.90
   7  -5   0   43.20    2.40
   7  -5   0   43.90    2.60
  -7   5   0   42.20    2.50
  -7   5   0   48.30    2.70
  -7   5   0   47.00    2.20
  -7   5   0   45.90    2.00
  -7   5   0   44.00    2.40
  -7   5   0   45.40    2.30
  -7   5   0   42.30    2.30
  -7   5   0   42.20    2.00
   6  -5   0   38.70    2.00
   6  -5   0   37.30    1.40
   6  -5   0   40.90    2.10
   6  -5   0   42.60    2.30
   6  -5   0   37.30    2.10
   6  -5   0   36.50    2.20
   6  -5   0   34.50    2.10
  -6   5   0   42.60    2.10
  -6   5   0   38.90    2.00
  -6   5   0   37.70    2.00
  -6   5   0   35.40    1.80
  -6   5   0   40.10    2.00
  -6   5   0   37.20    2.50
  -6   5   0   38.30    1.70
  -6   5   0   34.50    2.00
   5  -5   0  194.68    5.40
   5  -5   0  191.38    5.10
   5  -5   0  180.98    5.80
   5  -5   0  190.68    5.70
   5  -5   0  187.18    5.90
   5  -5   0  190.18    6.10
   5  -5   0  188.28    6.00
  -5   5   0  183.38    5.70
  -5   5   0  185.28    5.50
  -5   5   0  184.38    5.60
  -5   5   0  185.28    5.70
  -5   5   0  196.28    5.30
  -5   5   0  183.78    5.90
  -5   5   0  190.38    5.80
   4  -5   0   25.40    1.50
   4  -5   0   24.60    1.50
   4  -5   0   30.20    1.70
   4  -5   0   26.40    1.20
   4  -5   0   28.00    1.30
   4  -5   0   26.80    1.40
  -4   5   0   26.20    1.50
  -4   5   0   27.90    1.20
  -4   5   0   28.40    1.40
  -4   5   0   28.10    1.40
  -4   5   0   29.10    1.50
  -4   5   0   28.40    1.50
  -4   5   0   28.50    1.60
   3  -5   0   12.50    0.90
   3  -5   0   11.40    0.70
   3  -5   0   12.70    0.90
   3  -5   0   11.10    0.80
   3  -5   0   12.30    1.10
   3  -5   0   11.10    0.90
   3  -5   0   11.20    0.90
  -3   5   0   12.30    0.80
  -3   5   0   12.20    0.80
  -3   5   0   12.70    0.80
  -3   5   0   12.90    0.90
  -3   5   0   12.50    0.60
  -3   5   0   12.50    0.90
  -3   5   0   11.70    1.10
   2  -5   0   37.30    1.60
   2  -5   0   36.30    1.70
   2  -5   0   35.90    1.40
   2  -5   0   37.60    1.50
   2  -5   0   35.80    1.50
   2  -5   0   37.70    1.40
   2  -5   0   35.60    1.40
  -2   5   0   37.50    1.50
  -2   5   0   36.00    1.50
  -2   5   0   36.40    1.50
  -2   5   0   37.80    1.50
  -2   5   0   35.70    1.50
  -2   5   0   37.20    1.20
  -2   5   0   35.80    1.50
   1  -5   0  321.37   49.80
   1  -5   0  305.87   15.30
   1  -5   0  329.97   15.70
  -1   5   0  274.37   16.30
  -1   5   0  304.27   59.69
   0  -5   0  318.87   14.00
   0  -5   0  309.07   13.80
   0   5   0  289.07   49.80
  -1  -5   0    4.00    0.30
  -1  -5   0    4.70    0.40
  -1  -5   0    3.80    0.50
  -1  -5   0    4.40    0.40
  -1  -5   0    4.20    0.50
  -1  -5   0    4.80    0.60
  -1  -5   0    3.70    0.40
   1   5   0    3.80    0.30
   1   5   0    4.20    0.30
   1   5   0    4.10    0.30
   1   5   0    4.60    0.30
   1   5   0    4.00    0.50
  -2  -5   0  659.23   18.80
  -2  -5   0  658.83   19.00
   2   5   0  738.93   38.60
   2   5   0  687.13   41.60
  -4  -5   0   67.99    2.30
  -4  -5   0   70.69    2.20
  -4  -5   0   67.59    2.30
  -4  -5   0   69.79    2.50
  -4  -5   0   66.49    2.20
  -4  -5   0   65.39    2.40
  -5  -5   0    0.10    0.20
  -5  -5   0   -0.20    0.20
  -5  -5   0    1.10    0.40
  -5  -5   0    0.20    0.30
  -5  -5   0    0.40    0.30
  -6  -5   0    2.80    0.60
  -6  -5   0    3.00    0.30
  -6  -5   0    3.00    0.40
  -6  -5   0    2.50    0.50
  -6  -5   0    2.70    0.20
  -6  -5   0    3.20    0.50
  -6  -5   0    2.40    0.60
  -7  -5   0    0.10    0.20
  -7  -5   0    0.30    0.20
  -7  -5   0    0.00    0.20
  -7  -5   0    0.50    0.40
  -7  -5   0    0.20    0.10
  -7  -5   0    0.10    0.20
  -7  -5   0   -0.20    0.30
  -7  -5   0    0.40    0.50
  -7  -5   0    0.00    0.20
   7   5   0    0.30    0.20
  -8  -5   0   11.50    0.70
  -8  -5   0   11.90    0.60
  -8  -5   0   12.70    0.80
  -8  -5   0   13.80    1.20
  -8  -5   0   12.50    1.50
  -9  -5   0    1.30    0.60
  -9  -5   0    1.90    0.40
  -9  -5   0    1.80    0.80
   9   5   0    1.90    0.40
   8  -6   0    1.90    0.70
   8  -6   0    1.00    0.50
   8  -6   0    0.20    0.70
  -8   6   0    1.40    0.70
  -8   6   0    0.70    0.80
   7  -6   0   11.80    1.40
   7  -6   0   16.10    1.40
   7  -6   0   13.50    1.10
   7  -6   0   12.20    2.00
  -7   6   0   13.60    1.60
  -7   6   0   12.40    1.50
  -7   6   0   14.70    1.10
  -7   6   0   16.80    1.50
  -7   6   0   12.80    1.40
  -7   6   0   15.00    1.30
  -7   6   0   15.00    1.20
   6  -6   0    0.20    0.50
   6  -6   0    0.80    0.70
   6  -6   0    0.70    0.40
   6  -6   0    1.20    0.60
   6  -6   0    0.60    0.70
   6  -6   0    0.20    0.50
  -6   6   0    1.20    0.60
  -6   6   0    1.50    0.90
  -6   6   0    0.50    0.50
  -6   6   0    0.70    0.50
  -6   6   0    0.80    0.50
  -6   6   0    1.80    0.50
  -6   6   0    0.20    0.40
   5  -6   0    0.00    0.30
   5  -6   0   -0.40    0.40
   5  -6   0   -0.10    0.40
   5  -6   0   -0.40    0.40
   5  -6   0   -0.20    0.30
   5  -6   0    0.00    0.50
  -5   6   0   -0.10    0.30
  -5   6   0    0.40    0.40
  -5   6   0    0.10    0.40
  -5   6   0    0.20    0.40
  -5   6   0    0.30    0.40
  -5   6   0    0.20    0.40
  -5   6   0   -0.30    0.30
   4  -6   0   66.49    2.60
   4  -6   0   68.79    2.70
   4  -6   0   63.69    2.80
   4  -6   0   65.79    2.40
   4  -6   0   61.19    2.90
   4  -6   0   67.09    2.30
   4  -6   0   65.19    2.70
  -4   6   0   70.29    2.70
  -4   6   0   65.29    2.10
  -4   6   0   67.79    2.60
  -4   6   0   68.99    2.70
  -4   6   0   64.39    2.50
  -4   6   0   64.29    2.70
  -4   6   0   64.29    2.50
   3  -6   0    2.20    0.40
   3  -6   0    1.10    0.40
   3  -6   0    2.40    0.60
   3  -6   0    1.30    0.50
   3  -6   0    1.50    0.50
  -3   6   0    1.80    0.50
  -3   6   0    1.70    0.40
  -3   6   0    1.80    0.50
  -3   6   0    2.00    0.50
  -3   6   0    1.90    0.50
  -3   6   0    2.50    0.50
   2  -6   0    1.70    0.40
   2  -6   0    1.80    0.50
   2  -6   0    1.20    0.40
   2  -6   0    1.70    0.30
   2  -6   0    1.70    0.40
   2  -6   0    1.60    0.40
   2  -6   0    1.80    0.50
  -2   6   0    2.20    0.50
  -2   6   0    2.00    0.50
  -2   6   0    1.60    0.40
  -2   6   0    1.60    0.40
  -2   6   0    3.10    0.60
  -2   6   0    1.80    0.40
   1  -6   0    0.30    0.30
   1  -6   0    0.20    0.30
   1  -6   0    0.30    0.30
   1  -6   0    0.30    0.30
   1  -6   0    0.30    0.20
  -1   6   0   -0.10    0.20
  -1   6   0    0.30    0.20
  -1   6   0    0.10    0.20
  -1   6   0   -0.20    0.20
   0  -6   0   16.00    1.00
   0  -6   0   15.50    0.80
   0  -6   0   14.20    0.80
   0  -6   0   14.40    0.80
   0  -6   0   16.10    0.90
   0   6   0   14.70    0.70
   0   6   0   16.20    0.80
   0   6   0   14.60    0.80
   0   6   0   14.60    0.80
   0   6   0   15.50    0.90
   0   6   0   15.10    1.00
  -1  -6   0   61.19    2.00
  -1  -6   0   60.49    1.90
  -1  -6   0   56.19    1.80
  -1  -6   0   60.99    1.80
  -1  -6   0   57.69    1.80
  -1  -6   0   56.19    1.90
  -1  -6   0   58.59    2.20
  -1  -6   0   55.49    2.10
  -1  -6   0   58.39    1.90
  -1  -6   0   56.39    1.70
   1   6   0   58.69    1.80
   1   6   0   58.29    1.80
   1   6   0   59.09    1.80
   1   6   0   56.39    2.10
   1   6   0   58.89    1.80
   1   6   0   57.49    1.80
  -2  -6   0    0.00    0.20
  -2  -6   0    0.40    0.10
  -2  -6   0    0.30    0.20
  -2  -6   0    0.30    0.30
  -2  -6   0    0.70    0.20
  -2  -6   0    0.30    0.20
  -2  -6   0    0.20    0.10
  -2  -6   0    0.90    0.20
  -2  -6   0   -0.10    0.30
   2   6   0    0.30    0.10
   2   6   0    0.20    0.10
  -3  -6   0  310.47    8.40
  -3  -6   0  298.17    8.00
  -4  -6   0   37.80    1.80
  -4  -6   0   41.50    1.50
  -4  -6   0   37.10    1.80
  -4  -6   0   39.40    1.70
  -4  -6   0   40.50    1.60
  -4  -6   0   42.20    1.50
  -5  -6   0   89.59    3.00
  -5  -6   0   97.09    3.30
  -5  -6   0   96.19    3.10
  -5  -6   0   93.09    2.90
  -5  -6   0   95.39    3.40
  -5  -6   0   97.39    3.10
  -6  -6   0   54.99    2.30
  -6  -6   0   57.09    2.10
  -6  -6   0   55.59    1.90
  -6  -6   0   57.59    2.10
  -6  -6   0   55.99    2.20
  -6  -6   0   57.09    2.50
  -7  -6   0   -0.70    0.30
  -7  -6   0    0.00    0.30
  -7  -6   0    0.20    0.20
  -7  -6   0   -0.10    0.40
  -7  -6   0    0.10    0.30
  -8  -6   0    1.10    0.50
  -8  -6   0    0.90    0.60
  -8  -6   0    0.50    0.40
  -9  -6   0    0.00    0.40
  -9  -6   0   -0.40    0.50
   7  -7   0   11.40    1.20
   7  -7   0   12.60    1.70
   7  -7   0   10.00    1.30
  -7   7   0   10.20    1.40
  -7   7   0   13.60    1.40
   6  -7   0   12.80    1.10
   6  -7   0    8.90    1.60
   6  -7   0   11.90    1.30
   6  -7   0   13.80    1.70
  -6   7   0   12.90    1.90
  -6   7   0   10.30    1.20
  -6   7   0   11.10    1.20
  -6   7   0   10.80    1.30
   5  -7   0   31.80    2.20
   5  -7   0   38.80    2.10
   5  -7   0   37.60    2.20
   5  -7   0   38.20    1.60
   5  -7   0   37.70    1.80
   5  -7   0   36.50    2.00
  -5   7   0   36.40    1.80
  -5   7   0   35.80    1.90
  -5   7   0   39.60    2.00
  -5   7   0   37.70    2.10
  -5   7   0   34.90    1.90
  -5   7   0   35.20    2.00
  -5   7   0   36.80    1.90
   4  -7   0    7.70    1.00
   4  -7   0    6.70    0.90
   4  -7   0    6.90    0.80
   4  -7   0    6.30    0.90
   4  -7   0    7.40    0.80
   4  -7   0    7.60    0.90
   4  -7   0    5.10    1.00
  -4   7   0    7.50    0.90
  -4   7   0    6.20    0.80
  -4   7   0    6.40    0.90
  -4   7   0    5.40    0.80
  -4   7   0    8.30    1.00
  -4   7   0    7.30    0.90
  -4   7   0    7.00    0.60
   3  -7   0   22.90    1.40
   3  -7   0   25.30    2.00
   3  -7   0   23.40    1.30
   3  -7   0   23.40    1.70
   3  -7   0   26.60    1.40
   3  -7   0   25.30    1.40
   3  -7   0   24.70    1.60
  -3   7   0   22.80    1.40
  -3   7   0   28.20    1.50
  -3   7   0   23.80    1.50
  -3   7   0   26.70    1.50
  -3   7   0   25.60    0.90
  -3   7   0   25.40    1.40
  -3   7   0   28.30    1.40
   2  -7   0   92.69    3.60
   2  -7   0   89.39    3.20
   2  -7   0   97.29    3.10
   2  -7   0   91.19    3.30
   2  -7   0   92.99    3.10
   2  -7   0  100.39    4.10
  -2   7   0   96.39    3.10
  -2   7   0   95.59    3.20
  -2   7   0   91.89    3.20
  -2   7   0   97.19    3.20
  -2   7   0   92.49    3.30
  -2   7   0   95.09    3.10
   1  -7   0  109.89    3.60
   1  -7   0  106.09    3.90
   1  -7   0  113.59    3.50
   1  -7   0  111.59    3.40
   1  -7   0  102.69    3.40
   1  -7   0  107.89    3.60
   1  -7   0  108.79    3.20
   1  -7   0  106.19    3.60
  -1   7   0  112.69    3.40
  -1   7   0  108.09    3.40
  -1   7   0  109.29    3.30
  -1   7   0  107.69    3.60
  -1   7   0  108.99    3.50
   0  -7   0    6.80    0.60
   0  -7   0    5.00    0.70
   0  -7   0    6.70    0.60
   0  -7   0    7.30    0.70
   0  -7   0    7.30    1.00
   0  -7   0    7.80    0.80
   0  -7   0    5.80    0.70
   0   7   0    7.10    0.80
   0   7   0    7.70    0.60
   0   7   0    6.30    0.60
   0   7   0    6.60    0.60
   0   7   0    6.90    0.90
   0   7   0    6.40    0.60
  -1  -7   0  104.89    3.50
  -1  -7   0  105.39    2.80
  -1  -7   0  105.59    2.90
  -1  -7   0  108.39    3.60
  -1  -7   0  104.59    3.30
  -1  -7   0  104.69    3.10
  -1  -7   0  105.89    3.10
  -1  -7   0  102.19    3.20
  -1  -7   0  102.89    3.20
  -1  -7   0  106.39    3.10
   1   7   0  108.49    3.00
   1   7   0  108.19    3.00
   1   7   0  105.09    3.10
   1   7   0  104.39    3.10
   1   7   0  102.99    3.50
   1   7   0  107.69    3.00
  -2  -7   0  111.79    3.10
  -2  -7   0  114.99    3.70
  -2  -7   0  113.19    3.20
  -2  -7   0  111.19    3.00
  -2  -7   0  111.79    3.30
  -2  -7   0  111.99    3.50
  -2  -7   0  109.29    3.00
  -2  -7   0  111.09    3.20
  -2  -7   0  113.49    3.70
   2   7   0  112.79    3.00
   2   7   0  112.59    3.00
   2   7   0  111.29    3.10
   2   7   0  114.09    3.10
  -3  -7   0   14.60    1.10
  -3  -7   0   14.00    0.90
  -3  -7   0   14.10    1.10
  -3  -7   0   14.40    0.80
  -3  -7   0   14.90    0.80
  -4  -7   0    1.60    0.40
  -4  -7   0    1.80    0.40
  -4  -7   0    2.30    0.40
  -4  -7   0    2.10    0.60
  -4  -7   0    2.10    0.60
  -4  -7   0    1.60    0.50
  -5  -7   0   73.29    2.70
  -5  -7   0   73.39    2.50
  -5  -7   0   76.19    3.00
  -5  -7   0   70.89    2.80
  -5  -7   0   72.59    2.60
  -5  -7   0   74.79    2.40
  -6  -7   0    3.50    0.70
  -6  -7   0    3.20    0.60
  -6  -7   0    4.90    0.90
  -6  -7   0    3.80    0.50
  -6  -7   0    4.30    0.60
  -6  -7   0    4.40    0.70
  -7  -7   0    0.70    0.40
  -7  -7   0    1.60    0.60
  -7  -7   0    0.80    0.40
  -7  -7   0    1.20    0.40
  -7  -7   0    0.80    0.40
  -8  -7   0    4.60    0.90
  -8  -7   0    6.10    0.90
  -8  -7   0    5.80    0.90
  -8  -7   0    6.70    0.90
   6  -8   0   13.90    1.70
   6  -8   0   14.70    1.60
   6  -8   0   15.30    1.30
  -6   8   0   14.80    1.40
   5  -8   0    4.20    0.90
   5  -8   0    4.90    1.00
   5  -8   0    5.60    0.80
   5  -8   0    6.30    1.70
   5  -8   0    4.80    0.90
  -5   8   0    5.50    1.00
  -5   8   0    3.80    0.80
  -5   8   0    6.30    1.00
   4  -8   0   -0.40    0.30
   4  -8   0    0.30    0.40
   4  -8   0    0.30    0.50
   4  -8   0   -0.10    0.40
   4  -8   0   -0.90    0.40
   4  -8   0    0.70    0.50
  -4   8   0    0.40    0.40
  -4   8   0   -0.20    0.40
  -4   8   0    0.30    0.40
  -4   8   0   -0.10    0.40
  -4   8   0   -0.60    0.30
   3  -8   0    3.40    0.60
   3  -8   0    4.70    0.70
   3  -8   0    3.20    0.70
   3  -8   0    3.50    0.80
   3  -8   0    2.50    0.70
   3  -8   0    4.30    0.90
  -3   8   0    4.40    0.80
  -3   8   0    4.30    0.70
  -3   8   0    2.70    0.60
   2  -8   0    0.10    0.30
   2  -8   0    0.90    0.60
   2  -8   0   -0.10    0.30
   2  -8   0   -0.10    0.30
   2  -8   0   -0.50    0.30
   2  -8   0    0.00    0.30
   2  -8   0    0.10    0.40
  -2   8   0    0.50    0.40
  -2   8   0    0.90    0.40
  -2   8   0   -0.20    0.20
  -2   8   0    0.20    0.30
  -2   8   0    0.30    0.40
  -2   8   0   -0.10    0.30
   1  -8   0    5.30    0.70
   1  -8   0    5.50    0.80
   1  -8   0    6.40    0.80
   1  -8   0    5.30    0.60
   1  -8   0    6.90    0.90
   1  -8   0    5.20    0.70
   1  -8   0    5.10    0.70
   1  -8   0    4.70    0.90
   1  -8   0    6.10    1.00
  -1   8   0    5.80    0.80
  -1   8   0    4.80    0.60
  -1   8   0    6.00    0.60
  -1   8   0    6.40    0.70
  -1   8   0    5.20    0.70
  -1   8   0    4.60    0.70
   0  -8   0   66.39    2.20
   0  -8   0   70.39    2.50
   0  -8   0   63.59    2.60
   0  -8   0   69.59    2.50
   0  -8   0   62.79    2.40
   0  -8   0   74.49    2.90
   0  -8   0   66.99    2.30
   0  -8   0   70.09    2.60
   0   8   0   70.29    2.30
   0   8   0   68.29    2.40
   0   8   0   66.99    2.40
   0   8   0   72.39    2.30
   0   8   0   69.99    2.70
   0   8   0   71.59    2.30
  -1  -8   0   75.49    3.00
  -1  -8   0   79.09    2.60
  -1  -8   0   74.99    2.50
  -1  -8   0   78.89    2.70
  -1  -8   0   76.89    2.50
  -1  -8   0   82.19    2.80
  -1  -8   0   77.69    2.50
   1   8   0   79.29    2.40
   1   8   0   76.49    2.50
   1   8   0   79.79    2.40
   1   8   0   80.79    2.40
   1   8   0   79.09    2.50
   1   8   0   79.89    2.90
  -2  -8   0   28.80    1.20
  -2  -8   0   26.80    1.00
  -2  -8   0   28.10    1.20
  -2  -8   0   27.60    1.40
  -2  -8   0   28.70    1.20
  -2  -8   0   26.00    1.60
  -2  -8   0   28.10    1.70
  -2  -8   0   29.60    1.30
  -2  -8   0   28.40    1.00
  -2  -8   0   28.70    1.00
   2   8   0   28.90    0.90
   2   8   0   27.80    1.10
   2   8   0   27.10    1.00
   2   8   0   29.10    1.00
  -3  -8   0  150.08    4.40
  -3  -8   0  144.99    4.20
  -3  -8   0  146.89    4.70
  -3  -8   0  140.09    4.10
  -3  -8   0  144.99    4.70
  -4  -8   0    2.00    0.40
  -4  -8   0    1.20    0.50
  -4  -8   0    1.50    0.40
  -4  -8   0    2.10    0.60
  -4  -8   0    1.50    0.50
  -4  -8   0    1.70    0.40
  -5  -8   0   81.99    2.70
  -5  -8   0   86.59    3.30
  -5  -8   0   83.19    2.80
  -5  -8   0   80.69    2.80
  -5  -8   0   81.99    3.10
  -5  -8   0   81.39    3.20
  -6  -8   0   43.70    2.00
  -6  -8   0   41.40    2.00
  -6  -8   0   40.20    2.10
  -6  -8   0   44.60    1.90
  -6  -8   0   42.20    2.20
  -6  -8   0   44.40    1.70
  -7  -8   0    5.20    1.10
  -7  -8   0    5.50    1.00
  -7  -8   0    6.00    0.90
   5  -9   0   29.80    2.10
   5  -9   0   35.40    1.90
   5  -9   0   31.00    2.20
   5  -9   0   32.10    2.00
   4  -9   0   81.79    3.50
   4  -9   0   88.29    3.20
   4  -9   0   82.39    3.30
   4  -9   0   84.19    3.60
   4  -9   0   79.39    3.20
   3  -9   0   76.99    2.80
   3  -9   0   65.89    3.30
   3  -9   0   65.49    3.00
   3  -9   0   79.49    3.30
   3  -9   0   71.49    2.80
   3  -9   0   72.99    2.90
  -3   9   0   63.49    2.90
   2  -9   0   26.80    1.50
   2  -9   0   24.80    1.60
   2  -9   0   23.50    1.70
   2  -9   0   28.60    1.70
   2  -9   0   23.60    1.80
   2  -9   0   23.70    1.50
  -2   9   0   25.50    1.70
  -2   9   0   25.20    1.50
  -2   9   0   24.20    1.50
   1  -9   0   20.50    1.70
   1  -9   0   18.40    1.30
   1  -9   0   19.40    1.40
   1  -9   0   20.90    1.30
   1  -9   0   19.00    1.50
   1  -9   0   21.00    1.00
   1  -9   0   18.20    1.30
  -1   9   0   18.40    1.20
  -1   9   0   21.20    1.30
  -1   9   0   19.50    1.40
   0  -9   0    2.70    0.40
   0  -9   0    2.60    0.60
   0  -9   0    2.70    0.60
   0  -9   0    1.60    0.70
   0  -9   0    3.10    0.70
   0  -9   0    2.10    0.60
   0   9   0    2.50    0.60
   0   9   0    2.70    0.50
  -1  -9   0    6.70    0.80
  -1  -9   0    6.50    0.60
  -1  -9   0    6.40    0.90
  -1  -9   0    6.00    0.60
  -1  -9   0    5.90    0.70
  -1  -9   0    4.40    0.80
   1   9   0    6.50    0.70
   1   9   0    6.40    0.60
   1   9   0    6.10    0.90
  -2  -9   0    7.60    0.60
  -2  -9   0    6.70    0.50
  -2  -9   0    8.20    1.10
  -2  -9   0    7.90    0.80
  -2  -9   0    8.40    1.10
  -2  -9   0    8.30    0.70
   2   9   0    8.40    0.60
  -3  -9   0    1.30    0.50
  -3  -9   0    1.70    0.60
  -3  -9   0    1.90    0.60
  -3  -9   0    2.30    0.40
  -3  -9   0    1.30    0.50
  -4  -9   0   70.89    4.10
  -4  -9   0   72.39    2.60
  -4  -9   0   74.89    3.10
  -4  -9   0   70.89    2.40
  -5  -9   0   30.00    2.20
  -5  -9   0   29.30    1.80
  -5  -9   0   26.10    1.30
  -5  -9   0   22.90    1.70
  -5  -9   0   28.00    1.40
  -6  -9   0    6.40    1.00
  -6  -9   0    7.40    1.10
  -6  -9   0    5.60    0.80
   3 -10   0    4.30    0.80
   3 -10   0    4.40    0.90
   3 -10   0    4.10    0.80
   3 -10   0    3.70    1.00
   3 -10   0    4.50    1.00
   2 -10   0    8.90    1.00
   2 -10   0    5.30    1.00
   2 -10   0    5.30    1.10
   2 -10   0   10.00    1.20
   2 -10   0    8.80    1.30
   2 -10   0    8.20    1.00
   1 -10   0   17.40    1.80
   1 -10   0   20.80    1.40
   1 -10   0   21.10    1.70
   1 -10   0   18.80    1.40
   1 -10   0   15.60    1.40
   1 -10   0   18.60    1.20
  -1  10   0   17.80    1.30
   0 -10   0   18.90    1.50
   0 -10   0   17.90    1.30
   0 -10   0   18.20    1.10
   0 -10   0   17.40    1.30
   0 -10   0   17.90    1.60
   0  10   0   17.40    1.40
  -1 -10   0   18.70    1.50
  -1 -10   0   19.40    1.10
  -1 -10   0   22.30    1.40
  -1 -10   0   19.40    1.20
  -1 -10   0   19.60    1.70
   1  10   0   19.80    1.10
   1  10   0   21.20    1.50
  -2 -10   0   22.80    1.20
  -2 -10   0   24.60    1.80
  -2 -10   0   22.20    1.40
  -2 -10   0   24.40    1.70
  -3 -10   0   -0.10    0.50
  -3 -10   0   -0.30    0.30
  -3 -10   0    0.00    0.50
  -4 -10   0   14.20    1.00
  -4 -10   0   11.70    1.40
  -4 -10   0   11.90    1.40
  -5 -10   0    1.70    0.70
  -5 -10   0    2.40    0.70
   0 -11   0    2.00    0.60
   0 -11   0    2.80    0.60
   0 -11   0    2.90    1.00
   0 -11   0    2.50    0.70
  -1 -11   0    9.30    1.10
  -1 -11   0   11.20    1.40
  -1 -11   0    9.70    1.00
  -2 -11   0    1.00    0.70
  -2 -11   0    0.50    0.50
  -2 -11   0    0.60    0.30
  -4 -10   1    0.20    0.50
  -4 -10   1    0.50    0.50
  -4 -10   1    0.10    0.30
  -3 -10   1   10.30    1.30
  -3 -10   1   10.90    0.90
  -3 -10   1   10.50    1.40
  -2 -10   1   30.40    1.40
  -2 -10   1   33.40    1.70
  -2 -10   1   32.10    2.10
  -2 -10   1   36.90    2.10
   1  10  -1    0.50    0.30
   1  10  -1    0.40    0.50
  -1 -10   1    0.30    0.30
  -1 -10   1    0.00    0.60
  -1 -10   1    0.50    0.40
  -1 -10   1    0.60    0.60
  -1 -10   1    0.70    0.40
   0  10  -1    8.20    1.10
   0  10  -1    8.00    1.00
   0 -10   1    7.20    1.10
   0 -10   1    5.30    0.90
   0 -10   1    7.50    0.90
   0 -10   1    7.70    0.90
   0 -10   1    5.70    1.10
   0 -10   1    8.20    1.20
  -1  10  -1    0.60    0.40
   1 -10   1    0.50    0.40
   1 -10   1    1.10    0.70
   1 -10   1    0.50    0.50
   1 -10   1    0.20    0.60
   1 -10   1   -0.10    0.40
   1 -10   1    0.70    0.50
   2 -10   1   30.50    2.00
   2 -10   1   33.40    2.20
   2 -10   1   29.50    1.90
   2 -10   1   30.80    1.80
   2 -10   1   32.40    1.80
   3 -10   1   34.90    1.90
   3 -10   1   34.90    2.20
   3 -10   1   30.80    1.90
   3 -10   1   30.10    2.10
   3 -10   1   34.30    2.00
  -6  -9   1   25.20    1.70
  -6  -9   1   27.20    2.00
  -6  -9   1   28.50    2.20
  -6  -9   1   30.20    1.80
  -5  -9   1    0.50    0.50
  -5  -9   1   -0.10    0.30
  -5  -9   1    0.30    0.50
  -5  -9   1    0.60    0.50
  -4  -9   1    1.70    0.70
  -4  -9   1    1.20    0.40
  -4  -9   1    1.40    0.60
  -4  -9   1    1.30    0.50
  -4  -9   1    1.80    0.40
  -3  -9   1   10.90    0.90
  -3  -9   1   12.20    0.90
  -3  -9   1   11.00    1.20
   2   9  -1   27.20    1.30
  -2  -9   1   28.10    1.80
  -2  -9   1   30.20    1.40
  -2  -9   1   26.20    1.30
  -2  -9   1   27.00    1.20
  -2  -9   1   28.70    1.70
  -2  -9   1   26.70    1.00
   1   9  -1    3.50    0.50
   1   9  -1    2.50    0.40
   1   9  -1    1.90    0.60
  -1  -9   1    3.30    0.50
  -1  -9   1    4.00    0.70
  -1  -9   1    3.00    0.60
  -1  -9   1    2.70    0.80
  -1  -9   1    3.20    0.70
  -1  -9   1    3.30    0.70
   0   9  -1   22.30    1.20
   0   9  -1   20.90    1.50
   0   9  -1   23.60    1.30
   0  -9   1   23.30    1.30
   0  -9   1   22.60    1.30
   0  -9   1   24.40    1.70
   0  -9   1   24.90    1.40
   0  -9   1   22.90    1.50
  -1   9  -1   11.20    1.20
  -1   9  -1   13.10    1.00
  -1   9  -1   13.90    1.00
   1  -9   1   12.60    1.20
   1  -9   1   13.30    1.20
   1  -9   1   14.50    1.70
   1  -9   1   13.20    1.00
   1  -9   1   13.10    1.10
   1  -9   1   13.70    1.50
  -2   9  -1    2.90    0.60
  -2   9  -1    1.90    0.60
  -2   9  -1    3.60    0.80
   2  -9   1    1.60    0.70
   2  -9   1    1.70    0.60
   2  -9   1    3.20    0.70
   2  -9   1    2.20    0.60
   2  -9   1    2.30    0.60
   2  -9   1    1.50    0.70
  -3   9  -1   -0.50    0.40
   3  -9   1    0.40    0.40
   3  -9   1   -0.90    0.50
   3  -9   1    0.30    0.60
   3  -9   1   -0.20    0.40
   3  -9   1    0.30    0.50
   3  -9   1   -0.20    0.40
   4  -9   1    9.80    1.20
   4  -9   1   12.70    1.50
   4  -9   1   10.70    1.10
   4  -9   1   11.30    1.10
   4  -9   1   13.40    1.60
   5  -9   1    9.80    1.50
   5  -9   1    8.00    1.20
   5  -9   1   10.00    1.30
   5  -9   1    9.90    1.10
  -7  -8   1    8.50    1.10
  -7  -8   1    9.50    1.10
  -7  -8   1   10.30    1.40
  -6  -8   1    0.50    0.50
  -6  -8   1   -0.10    0.40
  -6  -8   1    0.50    0.70
  -6  -8   1   -0.10    0.40
  -5  -8   1    0.40    0.30
  -5  -8   1    0.00    0.40
  -5  -8   1   -0.20    0.30
  -5  -8   1    0.00    0.30
  -5  -8   1    0.30    0.40
  -4  -8   1    2.40    0.40
  -4  -8   1    1.40    0.40
  -4  -8   1    1.70    0.70
  -4  -8   1    1.70    0.40
  -4  -8   1    2.10    0.60
  -3  -8   1  250.67    7.50
  -3  -8   1  246.18    6.80
  -3  -8   1  255.77    7.00
  -3  -8   1  263.27    7.00
  -3  -8   1  264.17    7.70
   2   8  -1   84.99    2.40
   2   8  -1   84.39    2.50
   2   8  -1   88.19    2.50
   2   8  -1   82.59    2.30
  -2  -8   1   82.99    2.60
  -2  -8   1   83.89    2.40
  -2  -8   1   82.49    2.50
  -2  -8   1   85.49    2.80
  -2  -8   1   85.49    2.70
  -2  -8   1   91.29    3.70
  -2  -8   1   83.09    2.50
  -2  -8   1   86.89    3.20
  -2  -8   1   85.89    2.80
   1   8  -1    8.20    0.60
   1   8  -1    8.00    0.60
   1   8  -1    9.10    1.00
   1   8  -1    8.70    0.70
   1   8  -1    9.20    0.60
  -1  -8   1    9.00    0.60
  -1  -8   1    8.30    0.80
  -1  -8   1    9.00    1.00
  -1  -8   1    9.50    0.70
  -1  -8   1    7.50    0.90
  -1  -8   1    8.30    0.70
  -1  -8   1    9.10    0.60
  -1  -8   1    8.10    1.10
   0   8  -1    1.60    0.40
   0   8  -1    1.80    0.40
   0   8  -1    1.70    0.30
   0   8  -1    2.10    0.50
   0   8  -1    1.90    0.40
   0   8  -1    1.90    0.40
   0  -8   1    2.20    0.50
   0  -8   1    1.50    0.60
   0  -8   1    1.50    0.50
   0  -8   1    2.40    0.30
   0  -8   1    1.40    0.40
   0  -8   1    1.80    0.30
   0  -8   1    1.60    0.40
  -1   8  -1    3.10    0.60
  -1   8  -1    4.50    0.60
  -1   8  -1    3.60    0.40
  -1   8  -1    3.20    0.50
  -1   8  -1    3.90    0.60
  -1   8  -1    2.60    0.50
   1  -8   1    4.70    1.00
   1  -8   1    3.90    0.90
   1  -8   1    3.80    0.70
   1  -8   1    3.90    0.60
   1  -8   1    3.60    0.70
   1  -8   1    3.10    0.60
  -2   8  -1    9.50    1.10
  -2   8  -1    9.00    1.00
  -2   8  -1    8.80    0.90
  -2   8  -1    8.20    0.80
  -2   8  -1    8.00    0.80
   2  -8   1    9.30    1.20
   2  -8   1    7.50    0.90
   2  -8   1    8.40    1.20
   2  -8   1    8.40    0.90
   2  -8   1    7.50    0.90
   2  -8   1    9.30    1.10
  -3   8  -1   38.10    2.00
  -3   8  -1   39.50    2.40
  -3   8  -1   41.80    1.90
   3  -8   1   38.50    2.40
   3  -8   1   41.90    2.00
   3  -8   1   35.10    1.80
   3  -8   1   40.30    1.80
   3  -8   1   40.00    2.10
   3  -8   1   41.90    2.20
  -4   8  -1    6.00    0.80
  -4   8  -1    5.40    0.90
  -4   8  -1    6.60    1.00
  -4   8  -1    6.40    0.90
  -4   8  -1    5.80    0.90
   4  -8   1    6.10    0.90
   4  -8   1    5.70    1.20
   4  -8   1    6.10    0.80
   4  -8   1    4.70    0.90
   4  -8   1    5.90    0.80
   4  -8   1    5.40    0.90
   4  -8   1    6.40    1.10
  -5   8  -1    6.40    1.00
  -5   8  -1    4.80    0.90
   5  -8   1    5.10    0.90
   5  -8   1    5.90    1.00
   5  -8   1    4.70    0.80
   5  -8   1    6.60    1.10
   5  -8   1    4.30    1.00
  -6   8  -1    3.10    0.80
   6  -8   1    3.70    0.90
   6  -8   1    3.10    0.70
   6  -8   1    3.40    0.80
   6  -8   1    3.80    1.00
  -8  -7   1    3.20    0.80
  -8  -7   1    2.00    0.70
  -7  -7   1   34.50    1.60
  -7  -7   1   34.50    1.80
  -7  -7   1   32.00    1.80
  -7  -7   1   38.00    2.20
  -6  -7   1   17.20    1.50
  -6  -7   1   16.40    1.00
  -6  -7   1   16.60    1.20
  -6  -7   1   16.30    1.20
  -6  -7   1   17.80    1.20
  -5  -7   1    2.30    0.40
  -5  -7   1    3.00    0.40
  -5  -7   1    2.90    0.60
  -5  -7   1    2.90    0.70
  -5  -7   1    3.60    0.70
  -5  -7   1    2.70    0.50
  -4  -7   1   40.30    1.50
  -4  -7   1   40.30    1.70
  -4  -7   1   41.20    1.50
  -4  -7   1   41.50    2.00
  -4  -7   1   41.70    2.10
  -4  -7   1   40.60    1.90
  -3  -7   1  263.47    7.30
  -3  -7   1  253.77    6.80
  -3  -7   1  251.27    7.30
  -3  -7   1  247.18    6.70
  -3  -7   1  249.78    7.40
   2   7  -1  107.99    2.90
   2   7  -1  110.39    2.90
   2   7  -1  104.19    3.80
   2   7  -1  109.09    3.00
   2   7  -1  111.99    3.00
  -2  -7   1  109.39    3.00
  -2  -7   1  105.39    3.30
  -2  -7   1  111.99    3.70
  -2  -7   1  108.09    3.70
  -2  -7   1  106.19    3.00
  -2  -7   1  109.09    3.10
  -2  -7   1  110.09    3.20
  -2  -7   1  108.59    3.10
   1   7  -1   83.49    2.40
   1   7  -1   80.79    2.80
   1   7  -1   78.09    2.40
   1   7  -1   77.79    2.40
   1   7  -1   78.99    2.40
  -1  -7   1   80.49    2.50
  -1  -7   1   76.09    2.40
  -1  -7   1   78.19    2.50
  -1  -7   1   81.29    2.40
  -1  -7   1   75.29    2.90
  -1  -7   1   77.59    2.30
  -1  -7   1   81.99    3.00
  -1  -7   1   81.39    2.60
  -1  -7   1   79.59    2.60
   0   7  -1   54.49    2.20
   0   7  -1   56.09    1.70
   0   7  -1   55.09    2.00
   0   7  -1   59.19    2.00
   0   7  -1   56.49    1.90
   0   7  -1   58.49    2.00
   0  -7   1   54.49    2.00
   0  -7   1   54.99    2.30
   0  -7   1   56.69    1.80
   0  -7   1   55.29    2.00
   0  -7   1   55.19    2.00
   0  -7   1   57.19    2.20
   0  -7   1   54.59    2.00
   0  -7   1   60.59    2.40
   0  -7   1   54.79    1.70
  -1   7  -1   38.10    1.60
  -1   7  -1   37.10    1.70
  -1   7  -1   37.90    1.60
  -1   7  -1   37.80    1.60
  -1   7  -1   40.70    1.70
  -1   7  -1   37.70    1.40
   1  -7   1   36.60    1.80
   1  -7   1   38.80    1.60
   1  -7   1   38.70    1.60
   1  -7   1   38.20    1.20
   1  -7   1   38.60    1.80
   1  -7   1   37.70    1.60
   1  -7   1   39.30    1.90
   1  -7   1   36.80    1.70
  -2   7  -1   24.50    1.20
  -2   7  -1   21.70    1.30
  -2   7  -1   21.00    1.30
  -2   7  -1   24.50    1.30
  -2   7  -1   25.80    1.30
  -2   7  -1   22.00    1.30
   2  -7   1   23.60    1.30
   2  -7   1   24.70    1.50
   2  -7   1   24.80    1.40
   2  -7   1   23.70    0.80
   2  -7   1   21.90    1.20
   2  -7   1   25.50    1.50
   2  -7   1   24.00    1.70
   2  -7   1   22.40    1.30
   2  -7   1   20.60    1.30
  -3   7  -1   17.20    1.10
  -3   7  -1   15.10    1.00
  -3   7  -1   15.50    1.10
  -3   7  -1   16.40    1.20
  -3   7  -1   14.90    1.10
  -3   7  -1   16.30    1.20
   3  -7   1   15.10    1.10
   3  -7   1   18.00    1.10
   3  -7   1   16.70    1.20
   3  -7   1   17.30    1.10
   3  -7   1   16.20    1.50
  -4   7  -1   13.90    1.20
  -4   7  -1   14.40    1.10
  -4   7  -1   15.50    1.20
  -4   7  -1   15.00    1.10
  -4   7  -1   17.20    1.20
  -4   7  -1   15.80    0.90
  -4   7  -1   14.50    1.20
   4  -7   1   15.00    1.00
   4  -7   1   14.10    1.30
   4  -7   1   14.00    1.50
   4  -7   1   14.70    1.40
   4  -7   1   16.40    1.10
   4  -7   1   15.20    1.20
   4  -7   1   14.70    1.30
   4  -7   1   14.20    1.20
  -5   7  -1   -0.50    0.30
  -5   7  -1   -0.30    0.40
  -5   7  -1    0.10    0.40
  -5   7  -1    0.50    0.30
  -5   7  -1   -0.50    0.30
  -5   7  -1   -0.30    0.40
  -5   7  -1   -0.30    0.30
   5  -7   1   -0.60    0.50
   5  -7   1    0.20    0.40
   5  -7   1    0.30    0.60
   5  -7   1   -0.10    0.40
   5  -7   1    0.50    0.50
  -6   7  -1   80.19    3.10
  -6   7  -1   71.09    3.00
  -6   7  -1   68.89    2.90
  -6   7  -1   65.59    3.10
   6  -7   1   72.49    3.10
   6  -7   1   83.79    5.10
   6  -7   1   74.19    3.10
   6  -7   1   71.59    2.80
   6  -7   1   72.99    3.20
   6  -7   1   75.39    3.40
  -7   7  -1    4.30    0.90
  -7   7  -1    4.80    0.90
  -7   7  -1    4.60    0.90
   7  -7   1    3.10    0.70
   7  -7   1    4.30    0.80
   7  -7   1    5.00    1.00
   7  -7   1    4.20    1.10
   7  -7   1    4.70    1.00
  -8  -6   1   15.90    0.70
  -8  -6   1   15.70    1.60
  -8  -6   1   18.10    1.80
  -7  -6   1    1.90    0.80
  -7  -6   1    2.30    0.60
  -7  -6   1    2.20    0.50
  -7  -6   1    3.60    0.60
  -6  -6   1    7.60    0.90
  -6  -6   1    7.70    0.50
  -6  -6   1    7.90    1.10
  -6  -6   1    8.40    0.90
  -6  -6   1   11.10    1.30
  -5  -6   1   26.20    1.40
  -5  -6   1   27.90    1.40
  -5  -6   1   26.70    1.20
  -5  -6   1   25.10    1.60
  -5  -6   1   28.50    1.40
  -4  -6   1   62.09    2.00
  -4  -6   1   64.59    2.40
  -4  -6   1   63.89    2.40
  -4  -6   1   60.99    2.20
  -4  -6   1   62.99    2.60
  -4  -6   1   62.59    2.00
   2   6  -1    3.70    0.30
   2   6  -1    3.50    0.30
   2   6  -1    3.50    0.30
   2   6  -1    3.60    0.30
   2   6  -1    3.90    0.50
  -2  -6   1    3.60    0.30
  -2  -6   1    3.40    0.40
  -2  -6   1    3.20    0.60
  -2  -6   1    3.80    0.40
  -2  -6   1    3.10    0.40
  -2  -6   1    3.20    0.30
  -2  -6   1    3.70    0.30
  -2  -6   1    3.30    0.60
   1   6  -1   34.80    1.20
   1   6  -1   38.30    1.30
   1   6  -1   36.80    1.70
   1   6  -1   36.50    1.30
   1   6  -1   36.70    1.50
  -1  -6   1   37.10    1.70
  -1  -6   1   33.10    1.20
  -1  -6   1   38.10    1.30
  -1  -6   1   36.20    1.40
  -1  -6   1   35.50    1.30
  -1  -6   1   36.20    1.40
  -1  -6   1   36.60    1.30
  -1  -6   1   36.70    1.60
  -1  -6   1   35.20    1.20
   0   6  -1   22.00    0.90
   0   6  -1   23.30    1.00
   0   6  -1   23.80    1.00
   0   6  -1   22.30    1.00
   0   6  -1   23.10    1.20
   0   6  -1   23.20    1.00
   0  -6   1   24.30    1.10
   0  -6   1   21.90    1.00
   0  -6   1   24.50    1.30
   0  -6   1   23.60    1.00
   0  -6   1   22.80    0.90
   0  -6   1   23.90    1.00
   0  -6   1   22.70    1.10
   0  -6   1   25.00    1.30
   0  -6   1   23.60    0.90
  -1   6  -1   65.89    2.30
  -1   6  -1   73.19    2.50
  -1   6  -1   67.09    2.60
  -1   6  -1   68.79    2.30
  -1   6  -1   69.89    2.10
   1  -6   1   68.39    2.10
   1  -6   1   69.39    2.50
   1  -6   1   68.59    2.40
   1  -6   1   71.49    2.60
   1  -6   1   68.99    2.30
   1  -6   1   68.59    2.30
   1  -6   1   69.69    2.30
   1  -6   1   68.79    2.50
   1  -6   1   70.59    2.00
  -2   6  -1   57.09    2.20
  -2   6  -1   55.89    2.10
  -2   6  -1   59.59    2.30
  -2   6  -1   59.29    2.10
  -2   6  -1   56.09    1.90
  -2   6  -1   56.09    2.10
   2  -6   1   52.19    2.20
   2  -6   1   55.19    2.10
   2  -6   1   57.09    2.30
   2  -6   1   54.29    2.10
   2  -6   1   55.99    2.00
   2  -6   1   58.19    2.10
   2  -6   1   54.89    1.60
   2  -6   1   55.69    2.50
   2  -6   1   53.59    2.40
  -3   6  -1  255.47    7.30
  -3   6  -1  269.27    7.20
  -3   6  -1  255.07    7.40
  -3   6  -1  254.17    7.40
  -3   6  -1  269.17    6.90
   3  -6   1  265.17    6.80
   3  -6   1  257.77    7.50
   3  -6   1  259.77    7.30
   3  -6   1  263.57    7.20
   3  -6   1  259.37    7.50
   3  -6   1  270.87    7.90
  -4   6  -1    2.60    0.70
  -4   6  -1    2.00    0.60
  -4   6  -1    2.40    0.60
  -4   6  -1    3.60    0.50
  -4   6  -1    2.90    0.70
  -4   6  -1    2.90    0.60
   4  -6   1    2.30    0.70
   4  -6   1    3.00    0.50
   4  -6   1    3.30    0.70
   4  -6   1    2.10    0.60
   4  -6   1    2.50    0.60
   4  -6   1    3.20    0.50
  -5   6  -1   79.29    2.90
  -5   6  -1   79.89    2.70
  -5   6  -1   76.39    3.00
  -5   6  -1   80.89    3.10
  -5   6  -1   80.49    3.00
  -5   6  -1   75.69    3.10
  -5   6  -1   78.79    3.10
   5  -6   1   85.89    2.90
   5  -6   1   84.59    3.40
   5  -6   1   74.29    3.40
   5  -6   1   82.59    3.30
   5  -6   1   82.29    2.70
   5  -6   1   79.09    3.30
   5  -6   1   77.19    3.10
  -6   6  -1    8.60    1.20
  -6   6  -1    8.00    1.00
  -6   6  -1    8.00    1.00
  -6   6  -1    8.40    1.10
  -6   6  -1    8.10    1.10
  -6   6  -1    8.20    0.90
   6  -6   1    7.30    1.20
   6  -6   1    6.50    1.00
   6  -6   1   10.30    1.90
   6  -6   1    7.80    1.20
   6  -6   1    8.90    0.90
   6  -6   1    7.60    0.70
  -7   6  -1   38.00    1.80
  -7   6  -1   38.90    2.10
  -7   6  -1   33.80    2.20
  -7   6  -1   39.80    2.00
  -7   6  -1   38.40    2.20
  -7   6  -1   38.60    2.10
  -7   6  -1   40.30    2.20
   7  -6   1   36.30    1.80
   7  -6   1   41.60    3.30
   7  -6   1   37.80    2.00
   7  -6   1   34.30    2.00
   7  -6   1   36.20    3.00
   7  -6   1   37.20    2.20
  -8   6  -1    3.80    1.00
  -8   6  -1    4.10    0.90
   8  -6   1    6.00    0.90
   8  -6   1    5.00    0.80
   8  -6   1    5.50    1.10
   8  -6   1    6.40    1.30
  -9  -5   1    1.00    0.60
  -9  -5   1    2.10    0.90
  -9  -5   1    2.40    0.40
   8   5  -1    6.80    0.70
  -8  -5   1    6.50    0.50
  -8  -5   1    6.30    1.10
  -8  -5   1    6.90    0.60
  -8  -5   1    6.90    1.00
   7   5  -1   44.70    1.50
  -7  -5   1   44.20    1.40
  -7  -5   1   44.80    2.30
  -7  -5   1   46.00    1.60
  -7  -5   1   45.50    2.10
  -7  -5   1   41.70    1.70
  -7  -5   1   41.70    1.60
   6   5  -1   17.20    0.70
   6   5  -1   15.40    0.70
  -6  -5   1   16.40    1.00
  -6  -5   1   15.20    1.30
  -6  -5   1   16.20    1.10
  -6  -5   1   17.50    0.70
  -6  -5   1   16.70    0.80
  -6  -5   1   16.60    0.70
  -6  -5   1   15.70    0.60
  -6  -5   1   15.40    0.60
  -6  -5   1   17.10    1.00
  -5  -5   1  185.88    5.40
  -5  -5   1  187.58    5.40
  -5  -5   1  191.48    5.50
  -5  -5   1  192.88    4.80
  -5  -5   1  184.48    4.90
  -5  -5   1  184.48    4.80
  -5  -5   1  186.28    5.80
  -3  -5   1    2.60    0.50
  -3  -5   1    2.10    0.40
  -3  -5   1    1.80    0.20
  -3  -5   1    1.80    0.20
  -3  -5   1    1.40    0.30
  -3  -5   1    2.00    0.50
  -3  -5   1    1.80    0.30
   2   5  -1  242.08    6.60
   2   5  -1  248.78    6.20
   1   5  -1  100.99    2.80
   1   5  -1   97.99    2.80
   1   5  -1  100.69    3.00
   1   5  -1   99.49    2.80
   1   5  -1   98.49    2.80
  -1  -5   1   99.19    2.80
  -1  -5   1  100.39    2.90
  -1  -5   1   99.99    2.70
  -1  -5   1  103.79    2.90
  -1  -5   1   95.69    2.70
  -1  -5   1   98.99    3.10
  -1  -5   1   97.89    3.10
   0   5  -1  226.58   48.30
   0   5  -1  314.17   14.90
   0   5  -1  293.07   14.40
   0  -5   1  273.97   44.20
   0  -5   1  292.87   13.00
   0  -5   1  273.37   12.80
  -1   5  -1  546.45   76.79
  -1   5  -1  633.74   25.90
  -1   5  -1  633.64   26.20
   1  -5   1  601.64   23.60
   1  -5   1  663.03   66.09
   1  -5   1  635.04   24.00
  -2   5  -1   31.00    1.10
  -2   5  -1   30.40    1.30
  -2   5  -1   31.60    1.30
  -2   5  -1   33.20    1.30
  -2   5  -1   34.10    1.40
  -2   5  -1   31.10    1.40
  -2   5  -1   31.30    1.40
   2  -5   1   30.50    1.50
   2  -5   1   31.30    1.00
   2  -5   1   31.80    1.30
   2  -5   1   30.60    1.70
   2  -5   1   31.50    1.40
   2  -5   1   30.90    1.30
   2  -5   1   30.60    1.60
  -3   5  -1    9.00    0.80
  -3   5  -1    9.40    0.80
  -3   5  -1   11.20    0.80
  -3   5  -1    8.80    0.70
  -3   5  -1   10.40    0.60
  -3   5  -1    8.70    0.70
   3  -5   1   10.10    0.50
   3  -5   1    9.30    0.90
   3  -5   1    8.30    0.80
   3  -5   1    8.70    0.70
   3  -5   1    9.30    0.70
   3  -5   1   10.30    0.70
   3  -5   1    8.30    0.80
   3  -5   1    7.10    0.90
  -4   5  -1  164.98    4.90
  -4   5  -1  158.18    4.80
  -4   5  -1  166.98    5.00
  -4   5  -1  162.08    5.00
  -4   5  -1  167.08    4.90
  -4   5  -1  160.08    5.00
   4  -5   1  162.68    4.50
   4  -5   1  164.78    5.00
   4  -5   1  167.58    4.70
   4  -5   1  160.28    5.30
   4  -5   1  162.58    4.90
   4  -5   1  160.28    5.10
   4  -5   1  164.78    4.70
   4  -5   1  163.08    5.10
  -5   5  -1  448.76   11.80
   5  -5   1  430.76   12.30
  -6   5  -1  274.87    7.90
  -6   5  -1  278.57    8.00
  -6   5  -1  261.47    8.10
  -6   5  -1  287.67    8.20
  -6   5  -1  280.57    8.30
  -6   5  -1  287.67    7.80
  -6   5  -1  286.27    8.40
   6  -5   1  280.57    7.40
   6  -5   1  273.57    8.50
   6  -5   1  269.27    8.40
   6  -5   1  289.57    7.80
   6  -5   1  284.77    8.20
   6  -5   1  271.27    8.20
   6  -5   1  293.57    8.50
  -7   5  -1    2.00    0.70
  -7   5  -1    1.00    0.50
  -7   5  -1    0.80    0.50
  -7   5  -1    1.10    0.50
  -7   5  -1    0.60    0.50
  -7   5  -1    1.20    0.50
   7  -5   1    0.80    0.50
   7  -5   1    1.00    0.70
   7  -5   1    1.10    0.70
   7  -5   1    1.30    0.70
   7  -5   1    0.70    0.50
   7  -5   1    1.10    0.40
  -8   5  -1   14.70    1.20
  -8   5  -1   19.10    1.60
  -8   5  -1   15.80    1.40
  -8   5  -1   15.50    1.40
  -8   5  -1   15.60    1.30
   8  -5   1   19.60    1.30
   8  -5   1   20.20    2.10
   8  -5   1   16.50    1.50
   8  -5   1   18.20    1.30
   8  -5   1   16.90    1.70
  -9   5  -1    0.00    0.40
  -9   5  -1    0.20    0.50
  -9   5  -1    0.10    0.50
   9  -5   1   -0.10    0.60
   9  -5   1    0.30    0.40
   9   4  -1    3.90    1.10
  -9  -4   1    2.10    0.40
  -9  -4   1    3.40    0.80
  -9  -4   1    1.80    0.80
  -9  -4   1    2.60    0.50
   8   4  -1   17.80    1.10
   8   4  -1   20.40    2.20
   8   4  -1   17.50    1.10
  -8  -4   1   16.70    1.00
  -8  -4   1   15.90    1.30
  -8  -4   1   18.90    0.90
  -8  -4   1   17.10    1.70
   7   4  -1   -0.20    0.20
   7   4  -1   -0.10    0.20
   7   4  -1    0.10    0.30
   7   4  -1    0.20    0.40
  -7  -4   1   -0.50    0.20
  -7  -4   1   -0.30    0.20
  -7  -4   1    0.40    0.20
  -7  -4   1   -0.10    0.20
  -7  -4   1    0.00    0.30
  -7  -4   1    0.20    0.20
  -7  -4   1    0.20    0.40
   6   4  -1   27.60    1.10
   6   4  -1   25.70    1.20
   6   4  -1   27.80    1.20
  -6  -4   1   29.50    1.30
  -6  -4   1   28.40    1.50
  -6  -4   1   28.30    1.10
  -6  -4   1   28.40    1.00
  -6  -4   1   26.40    0.90
  -6  -4   1   27.40    0.90
  -6  -4   1   28.20    1.10
  -6  -4   1   28.80    1.20
  -6  -4   1   28.10    1.20
  -6  -4   1   23.90    1.60
   5   4  -1   70.59    2.10
   5   4  -1   68.59    2.00
   5   4  -1   65.59    2.10
   5   4  -1   68.39    2.00
   5   4  -1   66.69    2.20
  -5  -4   1   69.79    2.10
  -5  -4   1   66.09    2.40
  -5  -4   1   67.09    2.30
  -5  -4   1   70.09    2.10
  -5  -4   1   68.29    2.30
  -5  -4   1   69.89    2.70
  -5  -4   1   66.49    1.90
  -5  -4   1   68.69    2.00
  -5  -4   1   67.49    1.90
   4   4  -1   86.79    2.30
   4   4  -1   83.99    2.70
   4   4  -1   85.19    2.40
   4   4  -1   87.69    2.30
   4   4  -1   88.09    2.30
  -4  -4   1   85.89    2.30
  -4  -4   1   87.49    2.30
  -4  -4   1   85.29    2.40
  -4  -4   1   83.19    2.40
  -4  -4   1   85.09    2.70
  -4  -4   1   84.69    2.70
  -4  -4   1   87.59    3.00
  -4  -4   1   88.29    2.40
   3   4  -1  101.19    2.60
   3   4  -1  100.19    2.60
  -3  -4   1  104.09    2.60
  -3  -4   1  103.99    2.70
  -3  -4   1  100.79    2.80
  -3  -4   1   97.59    3.10
  -3  -4   1   98.79    2.60
  -3  -4   1  100.49    3.30
  -3  -4   1  100.29    2.70
  -3  -4   1  101.59    3.10
   2   4  -1  839.22   22.80
   2   4  -1  747.43   46.80
  -2  -4   1  805.82   46.30
  -2  -4   1  801.92   23.10
   1   4  -1  526.95   49.00
   1   4  -1  627.64   19.40
  -1  -4   1  585.74   18.70
  -1  -4   1  612.64   45.20
   0   4  -1   70.99    2.20
   0   4  -1   70.99    2.10
   0   4  -1   71.49    2.10
   0   4  -1   69.99    2.10
   0   4  -1   72.39    2.10
   0  -4   1   70.29    2.10
   0  -4   1   69.59    1.90
   0  -4   1   71.79    2.10
   0  -4   1   73.09    2.20
   0  -4   1   70.09    2.30
   0  -4   1   67.99    2.10
   0  -4   1   70.69    2.10
   0  -4   1   72.19    2.10
  -1   4  -1  205.48   46.10
  -1   4  -1  268.47   13.90
  -1   4  -1  257.47   13.70
   1  -4   1  270.87   46.60
   1  -4   1  241.88   12.30
   1  -4   1  278.07   12.90
  -2   4  -1   38.50    1.50
  -2   4  -1   40.00    1.40
  -2   4  -1   40.30    1.50
  -2   4  -1   39.50    1.50
  -2   4  -1   39.30    1.30
  -2   4  -1   39.60    1.50
  -2   4  -1   39.00    1.50
   2  -4   1   39.50    1.60
   2  -4   1   40.50    1.50
   2  -4   1   37.80    1.80
   2  -4   1   38.60    1.20
   2  -4   1   37.00    1.40
   2  -4   1   39.20    1.50
   2  -4   1   37.50    1.40
  -3   4  -1 1106.39   42.40
  -3   4  -1 1179.58   42.70
  -3   4  -1 1053.69  103.39
   3  -4   1 1068.59   39.10
   3  -4   1 1295.57   99.59
   4  -4   1  301.27    8.60
  -5   4  -1   36.50    2.00
  -5   4  -1   32.80    1.50
  -5   4  -1   32.60    1.60
  -5   4  -1   33.80    1.40
  -5   4  -1   34.60    1.70
  -5   4  -1   31.70    1.60
  -5   4  -1   31.40    1.70
   5  -4   1   31.70    1.40
   5  -4   1   31.60    1.40
   5  -4   1   32.50    1.70
   5  -4   1   32.20    1.70
   5  -4   1   34.40    1.60
   5  -4   1   31.20    1.60
   5  -4   1   32.20    1.80
   5  -4   1   31.80    1.20
  -6   4  -1    2.70    0.60
  -6   4  -1    1.70    0.50
  -6   4  -1    1.50    0.40
  -6   4  -1    0.90    0.40
  -6   4  -1    0.90    0.70
  -6   4  -1    0.80    0.70
  -6   4  -1    1.80    0.60
  -6   4  -1    1.40    0.50
   6  -4   1    1.30    0.50
   6  -4   1    1.70    0.60
   6  -4   1    1.10    0.50
   6  -4   1    0.90    0.50
   6  -4   1    1.60    0.30
   6  -4   1    1.50    0.40
   6  -4   1    1.40    0.50
  -7   4  -1    0.50    0.40
  -7   4  -1    0.50    0.40
  -7   4  -1    0.40    0.40
  -7   4  -1    0.00    0.60
  -7   4  -1    0.20    0.40
  -7   4  -1    0.40    0.50
  -7   4  -1    0.10    0.40
   7  -4   1   -0.10    0.40
   7  -4   1    0.20    0.50
   7  -4   1    0.20    0.60
   7  -4   1    0.70    0.60
  -8   4  -1   83.19    3.20
  -8   4  -1   85.19    3.70
  -8   4  -1   98.49    3.50
  -8   4  -1   96.29    3.90
  -8   4  -1   93.19    3.60
  -8   4  -1   96.29    3.60
  -8   4  -1   90.89    4.10
  -8   4  -1  102.79    3.80
   8  -4   1   97.09    3.70
   8  -4   1   92.99    3.80
   8  -4   1   97.09    3.90
   8  -4   1   96.59    3.20
   8  -4   1   89.09    3.90
   8  -4   1   91.49    4.00
  -9   4  -1   86.49    3.40
  -9   4  -1   80.89    4.00
  -9   4  -1   85.59    3.50
  -9   4  -1   82.79    3.60
  -9   4  -1   88.19    3.60
  -9   4  -1   80.69    3.10
   9  -4   1   80.49    3.00
   9  -4   1   79.39    3.80
   9  -4   1   86.09    3.60
   9   3  -1    0.20    0.50
   9   3  -1    0.70    0.40
  -9  -3   1   -0.50    0.40
  -9  -3   1    1.80    0.80
  -9  -3   1    0.60    0.40
  -9  -3   1    0.30    0.30
   8   3  -1   68.99    3.10
   8   3  -1   67.59    2.60
   8   3  -1   69.39    2.70
  -8  -3   1   72.49    3.20
  -8  -3   1   70.69    2.50
  -8  -3   1   67.79    2.90
  -8  -3   1   71.19    2.40
   7   3  -1   65.09    2.20
   7   3  -1   63.49    2.00
   7   3  -1   63.39    2.40
   7   3  -1   63.09    2.40
   7   3  -1   66.99    2.30
   7   3  -1   64.79    2.80
  -7  -3   1   56.19    2.30
  -7  -3   1   67.49    2.60
  -7  -3   1   61.99    2.10
  -7  -3   1   66.39    2.10
  -7  -3   1   66.49    2.20
  -7  -3   1   60.39    2.80
  -7  -3   1   66.59    2.30
  -7  -3   1   63.19    2.40
   6   3  -1    9.00    0.60
   6   3  -1    9.30    0.60
   6   3  -1    9.50    0.60
   6   3  -1    9.30    0.70
   6   3  -1   10.20    0.80
   6   3  -1    8.60    1.00
  -6  -3   1    8.80    0.60
  -6  -3   1    8.00    0.70
  -6  -3   1    9.60    1.10
  -6  -3   1    8.30    0.60
  -6  -3   1    9.90    0.70
  -6  -3   1   10.40    1.00
  -6  -3   1    8.50    0.70
  -6  -3   1    8.60    0.40
  -6  -3   1    8.90    0.60
  -6  -3   1    9.00    0.40
   5   3  -1    8.10    0.90
   5   3  -1    8.90    0.50
   5   3  -1    9.60    0.60
   5   3  -1    9.90    0.70
   5   3  -1    8.70    0.60
   5   3  -1    8.80    0.50
  -5  -3   1    9.10    0.60
  -5  -3   1    9.10    0.50
  -5  -3   1    9.10    0.60
  -5  -3   1    8.50    0.40
  -5  -3   1    9.10    0.60
  -5  -3   1    8.50    0.90
  -5  -3   1    8.60    0.40
  -5  -3   1    9.30    0.60
  -5  -3   1    9.00    0.80
  -5  -3   1    8.50    0.60
   4   3  -1   28.30    1.10
   4   3  -1   26.30    1.40
   4   3  -1   28.80    1.10
   4   3  -1   30.50    1.00
   4   3  -1   29.10    1.10
  -4  -3   1   29.30    1.20
  -4  -3   1   29.90    1.10
  -4  -3   1   28.60    1.10
  -4  -3   1   28.10    1.10
  -4  -3   1   31.20    1.20
  -4  -3   1   27.80    0.90
  -4  -3   1   27.00    1.40
   3   3  -1   41.20    1.30
   3   3  -1   40.80    1.20
   3   3  -1   42.60    1.20
   3   3  -1   39.20    1.40
   3   3  -1   40.50    1.30
  -3  -3   1   40.40    1.20
  -3  -3   1   41.10    1.50
  -3  -3   1   39.40    1.20
  -3  -3   1   41.40    1.50
  -3  -3   1   41.20    1.30
  -3  -3   1   40.50    1.30
  -3  -3   1   40.10    1.70
  -3  -3   1   40.40    1.20
   2   3  -1   51.59    1.50
   2   3  -1   50.79    1.40
   2   3  -1   51.29    1.50
   2   3  -1   51.29    1.70
   2   3  -1   51.09    1.50
  -2  -3   1   50.99    1.50
  -2  -3   1   51.69    1.50
  -2  -3   1   48.20    1.80
  -2  -3   1   51.39    1.40
  -2  -3   1   50.69    1.70
  -2  -3   1   50.69    1.50
  -2  -3   1   53.49    1.70
  -2  -3   1   53.79    1.50
   1   3  -1   53.29    1.50
   1   3  -1   54.19    1.50
   1   3  -1   50.79    1.60
   1   3  -1   53.29    1.50
  -1  -3   1   53.59    1.50
  -1  -3   1   52.89    1.40
  -1  -3   1   54.29    1.50
  -1  -3   1   53.09    1.60
  -1  -3   1   51.09    1.50
  -1  -3   1   49.80    1.70
  -1  -3   1   54.39    1.50
   0   3  -1  505.05   47.90
   0   3  -1  503.05   17.10
   0  -3   1  561.44   45.60
   0  -3   1  507.15   16.70
  -1   3  -1  873.41   70.79
   1  -3   1  847.82   63.59
   1  -3   1  908.71   28.40
  -2   3  -1   24.30    1.00
  -2   3  -1   25.10    0.90
  -2   3  -1   25.00    0.90
  -2   3  -1   24.60    1.00
  -2   3  -1   24.60    1.10
  -2   3  -1   26.30    1.10
  -2   3  -1   24.70    1.00
   2  -3   1   25.00    1.20
   2  -3   1   25.80    1.10
   2  -3   1   26.10    1.30
   2  -3   1   24.40    0.90
   2  -3   1   24.40    1.10
   2  -3   1   25.60    1.10
   2  -3   1   25.00    1.00
  -3   3  -1  125.09    3.50
  -3   3  -1  125.79    3.50
  -3   3  -1  123.79    3.70
  -3   3  -1  127.49    3.70
   3  -3   1  127.59    3.80
   3  -3   1  123.39    3.60
   3  -3   1  120.89    3.90
   3  -3   1  123.19    3.40
  -4   3  -1   62.79    2.30
  -4   3  -1   68.49    2.40
  -4   3  -1   62.49    2.30
  -4   3  -1   64.89    2.30
  -4   3  -1   60.59    2.10
  -4   3  -1   64.39    2.50
  -4   3  -1   66.49    2.20
  -4   3  -1   65.49    2.10
   4  -3   1   63.69    2.10
   4  -3   1   61.19    2.00
   4  -3   1   64.99    2.30
   4  -3   1   62.09    2.30
   4  -3   1   66.29    2.30
   4  -3   1   63.29    2.40
   4  -3   1   67.79    2.50
  -5   3  -1   38.50    1.70
  -5   3  -1   39.80    1.50
  -5   3  -1   36.20    1.50
  -5   3  -1   36.20    1.60
  -5   3  -1   37.10    1.60
  -5   3  -1   40.40    2.00
  -5   3  -1   38.30    1.80
  -5   3  -1   40.80    1.80
   5  -3   1   40.90    1.70
   5  -3   1   38.90    1.50
   5  -3   1   35.90    1.50
   5  -3   1   38.10    1.90
   5  -3   1   39.00    2.00
   5  -3   1   42.50    1.90
   5  -3   1   37.60    1.80
  -6   3  -1   51.29    2.10
  -6   3  -1   49.60    2.20
  -6   3  -1   54.49    2.10
  -6   3  -1   50.09    2.20
  -6   3  -1   50.79    1.90
  -6   3  -1   52.49    2.20
  -6   3  -1   50.69    2.50
  -6   3  -1   52.89    2.10
   6  -3   1   49.00    2.20
   6  -3   1   47.50    2.30
   6  -3   1   54.69    1.80
   6  -3   1   54.39    2.20
   6  -3   1   52.19    1.90
   6  -3   1   54.79    2.40
   6  -3   1   49.40    2.30
  -7   3  -1  198.48    6.30
  -7   3  -1  204.58    6.10
  -7   3  -1  204.58    6.60
  -7   3  -1  191.38    6.10
  -7   3  -1  200.78    6.00
  -7   3  -1  203.98    5.80
  -7   3  -1  204.98    5.90
  -7   3  -1  194.18    6.00
   7  -3   1  211.08    6.40
   7  -3   1  197.28    6.50
   7  -3   1  201.68    5.70
   7  -3   1  194.68    6.10
   7  -3   1  196.88    6.40
  -8   3  -1   35.60    2.30
  -8   3  -1   30.80    1.60
  -8   3  -1   34.50    1.80
  -8   3  -1   33.80    1.80
  -8   3  -1   35.40    1.90
  -8   3  -1   33.10    1.80
  -8   3  -1   34.70    2.00
  -8   3  -1   32.40    1.90
   8  -3   1   30.20    1.90
   8  -3   1   35.10    2.10
   8  -3   1   34.20    2.10
   8  -3   1   30.40    2.00
   8  -3   1   28.00    2.00
   8  -3   1   34.90    1.60
  -9   3  -1    0.30    0.70
  -9   3  -1   -0.10    0.40
  -9   3  -1    0.20    0.50
  -9   3  -1    0.50    0.50
  -9   3  -1    0.00    0.40
  -9   3  -1   -0.10    0.50
   9  -3   1    0.20    0.40
   9  -3   1    0.10    0.50
   9  -3   1    0.70    0.50
 -10   3  -1    3.80    1.20
 -10   3  -1    4.10    0.90
 -10   3  -1    5.50    1.10
  10  -3   1    4.10    0.90
 -10  -2   1   17.00    1.30
 -10  -2   1   18.20    2.00
 -10  -2   1   15.50    1.20
 -10  -2   1   14.40    1.50
   9   2  -1    5.90    1.10
   9   2  -1    6.10    0.90
  -9  -2   1    5.60    1.00
  -9  -2   1    6.40    0.80
  -9  -2   1    5.40    1.10
  -9  -2   1    7.60    1.00
  -9  -2   1    6.80    0.90
   8   2  -1    1.90    0.50
   8   2  -1    1.80    0.60
   8   2  -1    2.20    0.60
   8   2  -1    1.20    0.60
  -8  -2   1    2.80    0.50
  -8  -2   1    1.70    0.70
  -8  -2   1    1.40    0.50
  -8  -2   1    2.00    0.60
   7   2  -1    4.40    0.60
   7   2  -1    4.70    0.70
   7   2  -1    5.10    0.50
   7   2  -1    4.90    0.70
   7   2  -1    5.10    0.90
   7   2  -1    4.50    0.60
  -7  -2   1    6.40    0.70
  -7  -2   1    7.10    0.70
  -7  -2   1    6.20    0.90
  -7  -2   1    4.70    0.30
  -7  -2   1    6.00    0.80
  -7  -2   1    5.90    0.70
  -7  -2   1    4.80    0.90
   6   2  -1  107.69    3.10
   6   2  -1  107.79    3.40
   6   2  -1  102.89    3.70
   6   2  -1  111.79    3.30
   6   2  -1  109.99    3.30
   6   2  -1  106.89    3.50
  -6  -2   1  106.29    3.20
  -6  -2   1  112.69    3.60
  -6  -2   1  104.79    3.40
  -6  -2   1  103.49    3.40
  -6  -2   1  107.39    3.10
  -6  -2   1  111.99    3.90
  -6  -2   1  108.69    3.40
  -6  -2   1  109.29    2.80
  -6  -2   1  106.59    3.00
   5   2  -1  497.55   23.90
   5   2  -1  514.75   20.80
   5   2  -1  444.56   20.60
  -5  -2   1  574.84   56.49
  -5  -2   1  406.16   66.99
   4   2  -1  338.07   15.60
   4   2  -1  342.57   14.80
   4   2  -1  349.07   14.90
   4   2  -1  335.17   15.60
  -4  -2   1  360.46   45.30
  -4  -2   1  347.47   55.09
   3   2  -1 1288.27   36.40
   3   2  -1 1260.27   70.39
  -3  -2   1 1239.18   73.89
  -3  -2   1 1222.88   36.10
   2   2  -1  104.99    2.80
   2   2  -1  104.59    2.90
   2   2  -1  104.39    2.90
  -2  -2   1  104.99    2.80
  -2  -2   1  104.59    2.80
  -2  -2   1  105.49    3.10
   1   2  -1  761.22   20.80
  -1  -2   1  743.13   21.00
  -1  -2   1  665.53   42.70
   0   2  -1  240.58    9.00
   0   2  -1  201.68   30.50
   0   2  -1  252.87    9.10
   0  -2   1  250.57    9.00
   0  -2   1  233.28   30.10
   0  -2   1  231.28    8.80
  -1   2  -1  132.89    7.20
  -1   2  -1   88.49   25.50
  -1   2  -1  131.69    7.20
   1  -2   1  130.49   26.70
   1  -2   1  137.59    7.10
   1  -2   1  118.39    6.70
  -2   2  -1   55.99    1.70
  -2   2  -1   56.39    1.70
  -2   2  -1   53.29    1.60
  -2   2  -1   53.29    1.60
  -2   2  -1   54.79    1.80
  -2   2  -1   53.39    1.70
   2  -2   1   54.19    1.70
   2  -2   1   54.79    1.90
   2  -2   1   55.99    1.70
   2  -2   1   54.39    1.60
   2  -2   1   52.69    1.70
  -3   2  -1  357.16   17.40
  -3   2  -1  295.57   54.09
   3  -2   1  297.17   49.10
   3  -2   1  326.57   15.80
   3  -2   1  354.46   16.30
  -4   2  -1    0.10    0.40
  -4   2  -1    0.50    0.30
  -4   2  -1    1.30    0.30
  -4   2  -1    0.20    0.20
  -4   2  -1    0.50    0.20
  -4   2  -1    0.80    0.30
  -4   2  -1    0.70    0.30
   4  -2   1    0.00    0.30
   4  -2   1    0.20    0.20
   4  -2   1    0.10    0.20
   4  -2   1    0.00    0.20
   4  -2   1    0.40    0.30
   4  -2   1    0.20    0.20
   4  -2   1    0.60    0.20
  -5   2  -1  139.29    4.50
  -5   2  -1  141.69    4.10
  -5   2  -1  136.69    4.20
  -5   2  -1  140.79    4.10
  -5   2  -1  138.69    3.90
  -5   2  -1  134.19    4.20
  -5   2  -1  133.69    4.20
   5  -2   1  144.39    4.30
   5  -2   1  139.49    4.30
   5  -2   1  142.79    4.20
   5  -2   1  142.79    4.10
   5  -2   1  138.39    3.90
   5  -2   1  136.69    4.20
   5  -2   1  133.79    4.40
  -6   2  -1    2.50    0.50
  -6   2  -1    2.10    0.40
  -6   2  -1    2.30    0.50
  -6   2  -1    1.00    0.50
  -6   2  -1    2.40    0.50
  -6   2  -1    2.30    0.50
  -6   2  -1    2.00    0.50
   6  -2   1    1.20    0.30
   6  -2   1    2.30    0.50
   6  -2   1    2.20    0.60
   6  -2   1    2.60    0.60
   6  -2   1    1.50    0.50
   6  -2   1    2.20    0.50
  -7   2  -1   38.20    2.00
  -7   2  -1   42.00    1.90
  -7   2  -1   41.10    1.90
  -7   2  -1   38.30    1.90
  -7   2  -1   39.30    1.60
  -7   2  -1   40.50    1.80
  -7   2  -1   45.40    2.00
  -7   2  -1   40.30    2.20
   7  -2   1   40.10    2.20
   7  -2   1   42.80    2.50
   7  -2   1   42.80    1.90
   7  -2   1   38.10    2.00
   7  -2   1   42.60    1.60
  -8   2  -1  101.59    3.60
  -8   2  -1  100.59    4.20
  -8   2  -1  100.19    3.70
  -8   2  -1  103.39    3.60
  -8   2  -1  100.49    3.60
  -8   2  -1  101.09    3.80
  -8   2  -1   99.49    3.70
  -8   2  -1   99.59    3.30
   8  -2   1  101.49    4.00
   8  -2   1  110.79    4.00
   8  -2   1  106.99    4.10
   8  -2   1  108.79    3.30
   8  -2   1   98.99    3.40
   8  -2   1  103.89    3.70
   8  -2   1  107.99    4.20
  -9   2  -1   60.49    2.60
  -9   2  -1   56.89    3.10
  -9   2  -1   61.19    2.30
  -9   2  -1   61.89    3.10
  -9   2  -1   58.99    2.70
  -9   2  -1   56.39    2.70
  -9   2  -1   58.89    2.60
   9  -2   1   57.79    3.00
   9  -2   1   54.49    2.90
   9  -2   1   58.09    2.20
 -10   2  -1    2.20    0.70
 -10   2  -1    1.40    0.60
 -10   2  -1    2.30    0.70
 -10   2  -1    1.50    0.90
  10  -2   1    2.40    0.70
 -10  -1   1   -0.10    0.40
 -10  -1   1   -0.60    0.60
 -10  -1   1   -0.30    0.50
 -10  -1   1   -0.10    0.40
   9   1  -1    2.20    0.70
   9   1  -1    2.20    0.80
  -9  -1   1    3.60    0.80
  -9  -1   1    3.30    0.70
  -9  -1   1    1.90    0.60
  -9  -1   1    1.40    0.80
  -9  -1   1    1.60    0.60
   8   1  -1  219.08    6.20
   8   1  -1  197.58    6.70
   8   1  -1  201.58    7.00
   8   1  -1  206.58    6.30
  -8  -1   1  205.08    6.20
  -8  -1   1  211.68    6.80
  -8  -1   1  211.88    6.40
  -8  -1   1  200.78    6.30
  -8  -1   1  205.88    6.30
  -8  -1   1  214.78    6.10
   7   1  -1  109.89    3.80
   7   1  -1  105.59    4.00
   7   1  -1  103.29    3.60
   7   1  -1  110.99    3.10
  -7  -1   1  111.09    3.50
  -7  -1   1  107.09    3.60
  -7  -1   1  113.19    4.10
  -7  -1   1  107.49    3.00
  -7  -1   1  107.79    3.70
   6   1  -1    1.60    0.50
   6   1  -1    1.40    0.40
   6   1  -1    1.40    0.40
   6   1  -1    1.40    0.30
   6   1  -1    1.00    0.40
  -6  -1   1    1.40    0.20
  -6  -1   1    1.20    0.40
  -6  -1   1    1.50    0.50
  -6  -1   1    1.70    0.40
  -6  -1   1    1.20    0.40
  -6  -1   1    1.90    0.40
  -6  -1   1    1.30    0.40
   5   1  -1    1.70    0.30
   5   1  -1    1.60    0.40
   5   1  -1    1.80    0.40
   5   1  -1    2.00    0.30
   5   1  -1    1.90    0.50
  -5  -1   1    1.70    0.20
  -5  -1   1    1.80    0.20
  -5  -1   1    2.50    0.40
  -5  -1   1    1.90    0.50
  -5  -1   1    2.10    0.40
  -5  -1   1    2.10    0.40
  -5  -1   1    2.90    0.50
  -5  -1   1    1.70    0.30
   4   1  -1  211.08    6.00
   3   1  -1  229.38   11.00
   3   1  -1  236.28   11.20
  -3  -1   1  286.67   44.40
   2   1  -1 7843.82  238.88
  -2  -1   1 7607.44  242.58
   1   1  -1 3768.52  127.89
  -1  -1   1 4024.00  131.19
   0   1  -1 1156.18   56.19
   0  -1   1 1037.80   53.79
   0  -1   1 1121.79   29.70
  -1   1  -1 3252.27  124.49
   1  -1   1 3274.67  122.99
  -2   1  -1 2257.57   62.59
  -2   1  -1 2031.20  105.49
   2  -1   1 2377.86   62.49
   2  -1   1 2474.65  108.49
  -3   1  -1  824.62   70.49
  -3   1  -1  874.61   30.30
   3  -1   1  942.41   68.59
  -4   1  -1  481.55   22.20
  -4   1  -1  451.15   68.49
  -4   1  -1  464.45   21.70
   4  -1   1  494.95   20.90
   4  -1   1  488.25   20.60
   4  -1   1  425.66   62.59
  -5   1  -1  448.16   23.20
  -5   1  -1  494.45   79.09
  -5   1  -1  446.76   23.10
   5  -1   1  427.26   70.09
   5  -1   1  439.16   20.80
   5  -1   1  415.56   20.50
  -6   1  -1  262.07    7.70
   6  -1   1  254.37    7.30
   6  -1   1  260.97    7.50
   6  -1   1  265.37    6.90
   6  -1   1  275.97    7.50
   6  -1   1  272.27    7.70
  -7   1  -1   69.79    2.30
  -7   1  -1   67.59    2.70
  -7   1  -1   74.09    2.60
  -7   1  -1   71.49    2.60
  -7   1  -1   64.29    2.60
  -7   1  -1   72.69    3.00
  -7   1  -1   69.99    2.60
   7  -1   1   70.49    2.30
   7  -1   1   70.49    2.90
   7  -1   1   69.69    2.80
   7  -1   1   69.99    2.60
   7  -1   1   69.89    2.20
   7  -1   1   72.59    2.80
  -8   1  -1    4.90    0.60
  -8   1  -1    6.10    0.90
  -8   1  -1    6.20    1.00
  -8   1  -1    5.10    0.80
  -8   1  -1    4.10    0.80
  -8   1  -1    6.50    1.10
  -8   1  -1    4.30    0.70
   8  -1   1    3.80    0.80
   8  -1   1    6.00    0.90
   8  -1   1    4.30    0.50
   8  -1   1    4.10    0.70
   8  -1   1    3.70    0.80
   8  -1   1    4.40    0.90
  -9   1  -1    2.20    0.60
  -9   1  -1    1.80    0.60
  -9   1  -1    3.20    0.70
  -9   1  -1    2.60    0.60
  -9   1  -1    2.50    0.70
  -9   1  -1    3.30    0.50
  -9   1  -1    3.10    0.90
   9  -1   1    2.60    0.70
   9  -1   1    2.30    0.80
   9  -1   1    3.20    0.80
   9  -1   1    2.30    0.60
 -10   1  -1    1.30    0.60
 -10   1  -1    1.60    0.60
 -10   1  -1    1.70    0.60
 -10   1  -1    1.50    0.80
 -10   0   1   35.40    2.20
 -10   0   1   37.60    2.10
 -10   0   1   38.80    2.70
 -10   0   1   36.10    2.00
  -9   0   1   26.10    2.10
  -9   0   1   27.00    1.70
  -9   0   1   26.90    1.80
  -9   0   1   25.20    1.60
   8   0  -1   -0.30    0.40
   8   0  -1   -0.60    0.50
   8   0  -1   -0.40    0.30
  -8   0   1   -0.20    0.40
  -8   0   1    0.30    0.40
  -8   0   1    0.30    0.40
  -8   0   1    0.60    0.50
  -8   0   1    0.10    0.20
  -8   0   1    0.70    0.60
   7   0  -1   88.39    3.10
   7   0  -1   84.79    3.10
   7   0  -1   81.19    3.30
   7   0  -1   84.89    3.00
   7   0  -1   80.69    2.60
   7   0  -1   79.49    3.30
  -7   0   1   79.89    3.10
  -7   0   1   86.49    3.50
  -7   0   1   85.49    3.00
  -7   0   1   82.59    3.10
  -7   0   1   84.29    2.90
  -7   0   1   83.29    2.50
  -7   0   1   90.19    3.10
  -7   0   1   84.19    3.20
   6   0  -1    1.70    0.50
   6   0  -1    2.30    0.50
   6   0  -1    1.50    0.30
   6   0  -1    1.70    0.50
   6   0  -1    2.40    0.60
   6   0  -1    2.10    0.50
  -6   0   1    1.60    0.40
  -6   0   1    2.10    0.50
  -6   0   1    2.70    0.50
  -6   0   1    2.60    0.70
  -6   0   1    2.50    0.50
  -6   0   1    2.30    0.50
  -6   0   1    2.40    0.50
  -6   0   1    2.10    0.30
   5   0  -1    5.40    0.70
   5   0  -1    6.60    0.70
   5   0  -1    5.40    0.40
   5   0  -1    5.10    0.70
   5   0  -1    5.20    0.50
   5   0  -1    6.90    0.70
   5   0  -1    5.20    0.60
  -5   0   1    5.50    0.80
  -5   0   1    5.60    0.80
  -5   0   1    5.40    0.70
  -5   0   1    5.10    0.60
  -5   0   1    7.30    0.80
  -5   0   1    6.00    0.40
  -5   0   1    5.70    0.60
   4   0  -1   20.50    1.00
   4   0  -1   20.50    1.00
   4   0  -1   20.10    0.70
   4   0  -1   21.30    1.10
   4   0  -1   20.50    1.00
   4   0  -1   20.00    1.10
   4   0  -1   21.60    0.90
  -4   0   1   19.90    1.00
  -4   0   1   22.20    1.10
  -4   0   1   20.40    1.00
  -4   0   1   21.40    1.00
  -4   0   1   21.30    1.10
  -4   0   1   20.10    0.70
  -4   0   1   19.10    1.20
   3   0  -1    0.60    0.20
   3   0  -1    0.90    0.20
   3   0  -1    0.60    0.30
   3   0  -1    0.50    0.20
   3   0  -1    0.70    0.10
   3   0  -1    0.30    0.20
   3   0  -1    0.60    0.20
  -3   0   1    0.50    0.20
  -3   0   1    0.80    0.20
  -3   0   1    0.70    0.10
  -3   0   1    0.90    0.30
  -3   0   1    1.20    0.30
  -3   0   1    0.70    0.10
   2   0  -1 6129.29  203.38
  -2   0   1 5538.65  200.18
   1   0  -1   18.20    0.50
   1   0  -1   18.80    0.70
   1   0  -1   17.90    0.70
   1   0  -1   19.20    0.70
   1   0  -1   18.40    0.70
   1   0  -1   19.00    0.70
   1   0  -1   19.20    0.60
  -1   0   1   19.10    0.70
  -1   0   1   20.50    0.70
  -1   0   1   18.70    0.70
  -1   0   1   18.90    0.70
  -1   0   1   18.80    0.50
  -1   0   1   20.00    0.70
   0   0  -1    0.20    0.10
   0   0  -1    0.10    0.10
   0   0  -1    0.20    0.10
   0   0  -1    0.00    0.10
   0   0   1    0.20    0.10
   0   0   1    0.10    0.10
   0   0   1    0.20    0.10
   0   0   1    0.20    0.10
  -1   0  -1 1900.61   76.99
   1   0   1 1804.32   75.09
  -2   0  -1 1204.78   66.89
  -2   0  -1 1164.68   33.50
   2   0   1 1216.08   33.50
   2   0   1 1137.89   72.29
  -3   0  -1   36.90    1.20
  -3   0  -1   36.80    1.30
  -3   0  -1   37.20    1.40
  -3   0  -1   39.30    1.30
  -3   0  -1   39.30    1.30
  -3   0  -1   38.40    1.30
  -3   0  -1   38.20    1.20
   3   0   1   38.70    1.30
   3   0   1   39.20    1.40
   3   0   1   38.30    1.30
   3   0   1   36.90    1.30
   3   0   1   40.30    1.30
   3   0   1   37.20    1.30
   3   0   1   37.90    1.20
  -4   0  -1  223.38   13.40
  -4   0  -1  279.57   50.69
  -4   0  -1  251.67   14.00
   4   0   1  280.27   13.40
   4   0   1  268.37   13.20
   4   0   1  293.57   48.30
  -5   0  -1   26.30    1.10
  -5   0  -1   23.40    1.10
  -5   0  -1   24.20    0.90
  -5   0  -1   24.60    1.20
  -5   0  -1   22.80    1.10
  -5   0  -1   24.50    1.30
  -5   0  -1   23.30    1.40
   5   0   1   24.00    0.80
   5   0   1   23.80    1.20
   5   0   1   22.10    1.20
   5   0   1   23.30    0.90
   5   0   1   22.00    1.10
   5   0   1   24.20    0.80
   5   0   1   22.60    1.10
  -6   0  -1    0.40    0.20
  -6   0  -1    0.20    0.20
  -6   0  -1    0.40    0.30
  -6   0  -1    0.40    0.30
  -6   0  -1    0.30    0.30
  -6   0  -1    0.30    0.40
  -6   0  -1    0.60    0.30
   6   0   1    0.20    0.20
   6   0   1    0.00    0.30
   6   0   1    0.40    0.30
   6   0   1    0.10    0.20
   6   0   1    0.00    0.10
   6   0   1    0.30    0.30
   6   0   1    0.20    0.10
  -7   0  -1  376.76   10.50
   7   0   1  358.26   10.20
   7   0   1  380.56   10.40
  -8   0  -1  255.97    7.80
  -8   0  -1  270.77    7.70
  -8   0  -1  283.87    9.30
  -8   0  -1  271.07    7.60
  -8   0  -1  259.57    7.20
  -8   0  -1  272.97    7.80
  -8   0  -1  258.97    7.70
   8   0   1  282.87    7.70
   8   0   1  278.07    7.80
   8   0   1  267.77    8.00
   8   0   1  288.97    8.00
   8   0   1  260.87    8.10
  -9   0  -1   58.99    2.40
  -9   0  -1   54.79    2.00
  -9   0  -1   50.09    2.80
  -9   0  -1   53.09    2.40
  -9   0  -1   55.99    2.50
   9   0   1   60.19    2.50
   9   0   1   49.20    2.50
   9   0   1   55.99    2.80
   9   0   1   53.09    2.50
 -10   0  -1   -0.10    0.60
 -10   0  -1    0.60    0.60
 -10   0  -1    0.90    0.50
 -10   0  -1    0.80    0.50
 -10   1   1   -0.80    0.60
 -10   1   1    0.20    0.60
   9  -1  -1    5.10    0.90
  -9   1   1    7.10    1.00
  -9   1   1    5.60    0.90
  -9   1   1    6.60    1.30
  -9   1   1    6.60    1.00
   8  -1  -1    0.80    0.50
   8  -1  -1    1.10    0.60
   8  -1  -1    1.60    0.60
  -8   1   1    0.90    0.50
  -8   1   1    2.30    0.70
  -8   1   1    1.40    0.50
  -8   1   1    1.80    0.60
  -8   1   1    3.40    0.90
  -8   1   1    1.80    0.40
  -8   1   1    2.10    0.60
   7  -1  -1   48.90    1.70
   7  -1  -1   49.70    2.40
   7  -1  -1   47.70    1.80
   7  -1  -1   50.69    2.10
   7  -1  -1   46.90    2.20
   7  -1  -1   49.70    2.40
   7  -1  -1   50.39    2.20
  -7   1   1   47.50    2.00
  -7   1   1   44.50    2.10
  -7   1   1   46.10    2.50
  -7   1   1   47.60    1.70
  -7   1   1   44.00    2.20
  -7   1   1   45.10    2.10
  -7   1   1   53.69    2.20
  -7   1   1   50.59    2.20
   6  -1  -1   61.89    2.40
   6  -1  -1   59.09    2.10
   6  -1  -1   60.59    2.60
   6  -1  -1   64.99    2.40
   6  -1  -1   62.09    1.90
   6  -1  -1   60.29    2.30
   6  -1  -1   58.59    2.50
  -6   1   1   64.99    2.40
  -6   1   1   60.09    2.40
  -6   1   1   61.19    2.70
  -6   1   1   56.59    2.20
  -6   1   1   64.39    2.40
  -6   1   1   62.19    2.50
  -6   1   1   59.09    2.00
  -6   1   1   64.49    2.30
   5  -1  -1   64.19    2.50
   5  -1  -1   61.49    2.30
   5  -1  -1   67.49    2.40
   5  -1  -1   63.09    2.10
   5  -1  -1   61.39    1.90
  -5   1   1   64.79    2.40
  -5   1   1   62.09    2.20
  -5   1   1   64.29    2.60
  -5   1   1   65.59    2.40
  -5   1   1   67.09    2.30
  -5   1   1   61.39    1.90
  -5   1   1   61.79    2.40
   4  -1  -1   12.80    0.80
   4  -1  -1   10.70    0.80
   4  -1  -1   12.00    0.50
   4  -1  -1   11.50    0.70
   4  -1  -1   11.50    0.80
   4  -1  -1   11.00    0.80
   4  -1  -1   11.10    0.90
  -4   1   1   10.70    0.70
  -4   1   1   11.00    0.80
  -4   1   1   10.50    0.60
  -4   1   1   13.40    1.00
  -4   1   1   11.00    0.70
  -4   1   1   10.80    0.80
  -4   1   1   13.00    0.80
   3  -1  -1   39.30    1.20
   3  -1  -1   39.90    1.60
   3  -1  -1   40.30    1.60
   3  -1  -1   39.70    1.50
   3  -1  -1   41.10    1.50
   3  -1  -1   39.60    1.40
  -3   1   1   36.00    1.50
  -3   1   1   38.20    1.50
  -3   1   1   41.30    1.30
  -3   1   1   40.50    1.50
  -3   1   1   41.40    1.40
  -3   1   1   39.80    1.40
  -3   1   1   42.40    1.60
   2  -1  -1  163.18    9.20
   2  -1  -1  163.98    9.20
  -2   1   1  129.09   32.70
   1  -1  -1  666.13   47.90
   1  -1  -1  617.24   20.30
  -1   1   1  649.64   48.00
  -1   1   1  632.54   20.30
   0  -1  -1  156.18   21.30
   0  -1  -1  169.28    6.80
   0  -1  -1  175.78    6.90
   0   1   1  181.28    7.00
  -1  -1  -1    7.60    0.30
  -1  -1  -1    7.40    0.30
  -1  -1  -1    7.20    0.30
  -1  -1  -1    7.00    0.20
  -1  -1  -1    6.80    0.30
  -1  -1  -1    7.30    0.30
   1   1   1    6.70    0.30
   1   1   1    7.40    0.30
   1   1   1    7.20    0.20
   1   1   1    7.30    0.30
   1   1   1    7.00    0.30
  -2  -1  -1 5302.67  164.58
   2   1   1 4996.40  158.58
  -3  -1  -1   21.60    0.80
  -3  -1  -1   20.20    0.70
  -3  -1  -1   20.00    0.80
  -3  -1  -1   21.00    0.80
  -3  -1  -1   20.40    0.70
  -3  -1  -1   21.00    0.90
   3   1   1   20.20    0.70
   3   1   1   20.50    0.80
   3   1   1   19.60    0.70
   3   1   1   19.60    0.80
   3   1   1   19.60    0.70
   3   1   1   19.60    0.90
  -4  -1  -1   76.19    2.30
  -4  -1  -1   76.69    2.30
  -4  -1  -1   77.29    2.30
  -4  -1  -1   77.69    2.30
  -4  -1  -1   79.99    2.40
  -4  -1  -1   80.59    2.50
  -4  -1  -1   79.99    2.20
   4   1   1   81.19    2.20
   4   1   1   75.49    2.40
   4   1   1   76.99    2.40
   4   1   1   78.29    2.30
   4   1   1   77.69    2.30
   4   1   1   78.99    2.50
  -5  -1  -1   72.29    2.10
  -5  -1  -1   71.89    2.30
  -5  -1  -1   74.59    2.20
  -5  -1  -1   71.49    2.50
  -5  -1  -1   74.39    2.40
  -5  -1  -1   71.49    2.30
  -5  -1  -1   67.69    2.30
   5   1   1   71.09    2.40
   5   1   1   74.19    2.10
   5   1   1   72.89    2.30
   5   1   1   74.09    2.50
   5   1   1   71.29    2.30
  -6  -1  -1   67.19    2.00
  -6  -1  -1   67.89    2.60
  -6  -1  -1   69.09    2.30
  -6  -1  -1   66.69    2.30
  -6  -1  -1   66.19    2.40
  -6  -1  -1   67.29    2.30
  -6  -1  -1   69.69    2.20
   6   1   1   67.59    2.30
   6   1   1   65.69    1.90
   6   1   1   65.69    2.40
   6   1   1   65.29    2.50
   6   1   1   66.29    2.40
  -7  -1  -1   93.79    3.10
  -7  -1  -1   94.89    3.10
  -7  -1  -1   95.39    3.10
  -7  -1  -1   95.49    3.50
  -7  -1  -1   91.99    3.00
  -7  -1  -1   92.29    2.70
  -7  -1  -1   92.99    3.20
   7   1   1   94.89    3.10
   7   1   1   93.99    3.10
   7   1   1   90.19    3.40
   7   1   1   89.79    3.20
  -8  -1  -1    9.00    0.90
  -8  -1  -1    9.20    1.10
  -8  -1  -1    9.10    0.90
  -8  -1  -1    8.20    0.60
  -8  -1  -1    8.90    0.90
  -8  -1  -1    9.90    1.10
  -8  -1  -1    9.70    1.30
   8   1   1    9.80    0.90
   8   1   1    6.70    0.90
   8   1   1    7.70    1.10
   8   1   1    7.00    0.90
  -9  -1  -1   16.40    1.40
  -9  -1  -1   18.30    1.30
  -9  -1  -1   18.20    1.20
  -9  -1  -1   18.90    1.90
   9   1   1   17.80    1.30
   9   1   1   17.90    1.30
   9   1   1   19.60    1.60
   9   1   1   15.60    1.30
 -10  -1  -1    0.60    0.40
 -10  -1  -1    0.50    0.50
 -10  -1  -1    0.50    0.70
 -10  -1  -1    0.20    0.50
  10   1   1    1.20    1.00
   9  -2  -1    0.00    0.50
  -9   2   1    0.50    0.50
  -9   2   1    0.20    0.50
  -9   2   1   -0.20    0.60
  -9   2   1    0.30    0.50
   8  -2  -1   10.00    1.20
   8  -2  -1   10.80    0.80
   8  -2  -1   11.80    1.50
   8  -2  -1   11.70    2.20
   8  -2  -1   10.80    1.20
  -8   2   1   11.40    1.20
  -8   2   1   13.10    1.10
  -8   2   1   11.10    1.50
  -8   2   1   12.50    1.40
  -8   2   1   13.00    1.30
  -8   2   1   13.90    1.50
  -8   2   1   12.60    0.90
   7  -2  -1   12.50    1.10
   7  -2  -1   16.60    0.90
   7  -2  -1   15.90    1.00
   7  -2  -1   16.60    1.40
   7  -2  -1   18.10    1.30
  -7   2   1   17.30    1.30
  -7   2   1   17.80    1.30
  -7   2   1   17.20    1.20
  -7   2   1   18.30    1.60
  -7   2   1   17.00    1.30
  -7   2   1   18.10    1.00
  -7   2   1   17.80    1.30
  -7   2   1   17.30    1.20
   6  -2  -1    7.80    0.60
   6  -2  -1    7.90    0.90
   6  -2  -1    8.70    1.00
   6  -2  -1    6.60    0.70
   6  -2  -1    6.50    0.80
   6  -2  -1    5.50    0.90
   6  -2  -1    5.10    0.80
  -6   2   1    8.30    1.10
  -6   2   1    7.70    0.60
  -6   2   1    8.80    1.00
  -6   2   1    7.40    0.90
  -6   2   1    8.80    0.90
  -6   2   1    5.90    0.90
  -6   2   1    8.80    1.00
  -6   2   1    6.90    0.80
   5  -2  -1    2.50    0.60
   5  -2  -1    1.50    0.40
   5  -2  -1    1.70    0.40
   5  -2  -1    2.20    0.40
   5  -2  -1    2.30    0.30
   5  -2  -1    1.40    0.40
   5  -2  -1    1.50    0.50
  -5   2   1    1.60    0.40
  -5   2   1    2.30    0.60
  -5   2   1    2.00    0.30
  -5   2   1    2.80    0.50
  -5   2   1    3.40    0.50
  -5   2   1    2.00    0.40
  -5   2   1    2.40    0.50
   4  -2  -1  388.26   21.30
   4  -2  -1  435.76   21.20
   4  -2  -1  402.36   21.50
  -4   2   1  308.57   68.09
  -4   2   1  516.15   74.79
   3  -2  -1    2.60    0.50
   3  -2  -1    1.50    0.40
   3  -2  -1    2.80    0.40
   3  -2  -1    1.10    0.30
   3  -2  -1    2.30    0.30
   3  -2  -1    1.80    0.40
  -3   2   1    2.70    0.40
  -3   2   1    2.10    0.30
  -3   2   1    2.70    0.40
  -3   2   1    1.50    0.40
  -3   2   1    2.60    0.30
  -3   2   1    3.00    0.50
  -3   2   1    2.20    0.40
   2  -2  -1  775.62   27.40
   2  -2  -1  770.92   28.70
  -2   2   1  844.02   63.19
  -2   2   1  834.52   70.39
   1  -2  -1 1803.82   50.39
  -1   2   1 1742.93   93.59
   0  -2  -1  309.17   30.30
   0  -2  -1  321.57   11.90
   0   2   1  354.76   12.30
  -1  -2  -1  193.38   17.40
  -1  -2  -1  192.38    6.70
   1   2   1  206.08   18.60
   1   2   1  186.88    7.30
   1   2   1  185.38    6.60
  -2  -2  -1  477.95   13.10
  -2  -2  -1  469.45   27.40
   2   2   1  469.05   25.50
   2   2   1  463.15   13.70
  -3  -2  -1   17.00    0.60
  -3  -2  -1   17.30    0.60
  -3  -2  -1   15.50    0.70
  -3  -2  -1   16.30    0.70
  -3  -2  -1   16.70    0.60
  -3  -2  -1   16.10    0.80
  -3  -2  -1   16.80    0.60
   3   2   1   16.50    0.60
   3   2   1   17.00    0.60
   3   2   1   17.30    0.80
   3   2   1   15.10    0.70
  -4  -2  -1  108.99    3.20
  -4  -2  -1  108.29    3.00
  -4  -2  -1  109.49    2.80
  -4  -2  -1  108.89    3.00
  -4  -2  -1  109.69    3.30
  -4  -2  -1  108.09    3.00
   4   2   1  111.09    3.10
   4   2   1  106.89    3.30
   4   2   1  112.39    3.10
   4   2   1  109.69    3.00
   4   2   1  107.19    3.00
   4   2   1  111.79    3.10
  -5  -2  -1    1.10    0.30
  -5  -2  -1    1.40    0.20
  -5  -2  -1    1.40    0.30
  -5  -2  -1    1.20    0.30
  -5  -2  -1    0.90    0.20
  -5  -2  -1    1.30    0.40
  -5  -2  -1    0.70    0.30
   5   2   1    1.40    0.30
   5   2   1    1.50    0.40
   5   2   1    2.00    0.30
   5   2   1    1.20    0.20
   5   2   1    1.10    0.30
   5   2   1    1.10    0.30
  -6  -2  -1    0.70    0.20
  -6  -2  -1    1.10    0.40
  -6  -2  -1    0.60    0.30
  -6  -2  -1    1.00    0.30
  -6  -2  -1    0.90    0.30
  -6  -2  -1   -0.10    0.30
  -6  -2  -1    0.70    0.30
   6   2   1    0.40    0.30
   6   2   1    0.60    0.30
   6   2   1    0.70    0.30
   6   2   1    0.40    0.30
   6   2   1    0.60    0.30
   6   2   1    0.90    0.30
  -7  -2  -1  137.89    4.30
  -7  -2  -1  155.98    4.80
  -7  -2  -1  146.39    4.30
  -7  -2  -1  143.89    4.20
  -7  -2  -1  144.79    4.50
  -7  -2  -1  144.19    4.00
  -7  -2  -1  143.49    4.30
   7   2   1  148.29    4.30
   7   2   1  144.69    4.30
   7   2   1  151.08    4.40
   7   2   1  142.59    4.70
   7   2   1  138.09    4.40
  -8  -2  -1   17.20    1.10
  -8  -2  -1   15.30    1.40
  -8  -2  -1   16.60    0.80
  -8  -2  -1   17.10    1.10
  -8  -2  -1   15.10    1.20
  -8  -2  -1   17.60    1.70
  -8  -2  -1   17.10    1.00
   8   2   1   18.40    1.40
   8   2   1   16.90    1.20
   8   2   1   17.80    1.20
   8   2   1   18.10    1.10
   8   2   1   18.80    1.20
  -9  -2  -1   25.20    1.30
  -9  -2  -1   23.10    1.60
  -9  -2  -1   22.30    1.80
  -9  -2  -1   25.60    1.40
   9   2   1   21.00    1.40
   9   2   1   22.30    1.50
   9   2   1   22.00    1.60
 -10  -2  -1    0.90    0.40
 -10  -2  -1    1.00    0.50
 -10  -2  -1    1.20    0.70
 -10  -2  -1    1.30    0.70
  10   2   1    1.00    0.70
   9  -3  -1   11.20    1.30
  -9   3   1   12.30    1.50
  -9   3   1   12.10    1.30
  -9   3   1   12.20    1.30
  -9   3   1   11.00    1.60
   8  -3  -1   19.70    1.10
   8  -3  -1   21.40    1.80
   8  -3  -1   18.60    1.70
   8  -3  -1   20.10    1.60
   8  -3  -1   19.10    1.60
  -8   3   1   19.70    1.50
  -8   3   1   19.30    1.60
  -8   3   1   21.20    1.20
  -8   3   1   20.10    1.50
  -8   3   1   17.30    1.90
  -8   3   1   21.80    1.50
  -8   3   1   19.40    1.60
   7  -3  -1   98.19    3.90
   7  -3  -1  110.99    4.00
   7  -3  -1  106.49    4.10
   7  -3  -1  110.99    3.80
   7  -3  -1  105.89    3.20
   7  -3  -1  104.19    4.10
  -7   3   1  108.39    3.60
  -7   3   1  109.69    3.80
  -7   3   1  104.49    3.80
  -7   3   1  108.99    3.90
  -7   3   1  100.49    3.90
  -7   3   1  100.19    3.90
  -7   3   1  103.79    4.20
  -7   3   1  101.99    3.40
   6  -3  -1   87.49    3.30
   6  -3  -1   84.39    3.40
   6  -3  -1   88.39    3.50
   6  -3  -1   87.09    2.70
   6  -3  -1   85.79    3.30
   6  -3  -1   84.99    3.00
   6  -3  -1   89.39    3.20
  -6   3   1   94.29    3.60
  -6   3   1   88.59    3.40
  -6   3   1   87.29    2.90
  -6   3   1   88.89    3.30
  -6   3   1   87.69    3.30
  -6   3   1   89.79    3.00
  -6   3   1   88.99    3.20
  -6   3   1   85.59    3.10
   5  -3  -1   10.80    0.90
   5  -3  -1   10.50    0.70
   5  -3  -1    9.80    0.90
   5  -3  -1   11.70    1.20
   5  -3  -1    6.90    0.90
   5  -3  -1    9.60    0.90
  -5   3   1    7.30    0.80
  -5   3   1   12.60    1.00
  -5   3   1   10.10    0.70
  -5   3   1    9.10    0.70
  -5   3   1    9.60    0.90
  -5   3   1    9.10    0.90
  -5   3   1    9.50    0.80
  -5   3   1    7.80    1.00
   4  -3  -1    6.50    0.80
   4  -3  -1    7.70    0.90
   4  -3  -1    7.50    0.50
   4  -3  -1    8.50    0.80
   4  -3  -1    7.20    0.70
   4  -3  -1    7.20    0.40
  -4   3   1    8.40    0.80
  -4   3   1    7.10    0.60
  -4   3   1    7.30    0.60
  -4   3   1    7.30    0.70
  -4   3   1    7.90    0.70
  -4   3   1    8.10    0.70
  -4   3   1    6.50    0.80
  -4   3   1    6.40    0.70
   3  -3  -1    1.30    0.40
   3  -3  -1    1.10    0.30
   3  -3  -1    2.40    0.40
   3  -3  -1    1.70    0.30
   3  -3  -1    1.20    0.30
   3  -3  -1    1.60    0.40
  -3   3   1    2.10    0.40
  -3   3   1    1.70    0.40
  -3   3   1    1.10    0.30
  -3   3   1    2.10    0.40
  -3   3   1    1.40    0.40
  -3   3   1    2.10    0.40
  -3   3   1    1.30    0.40
  -3   3   1    1.90    0.30
   2  -3  -1 1522.15   48.30
   2  -3  -1 1480.35   46.80
  -2   3   1 1339.77  101.79
  -2   3   1 1492.85   95.79
   1  -3  -1   53.29    1.70
   1  -3  -1   53.59    1.80
   1  -3  -1   52.49    1.80
   1  -3  -1   52.99    1.70
   1  -3  -1   53.99    1.60
   1  -3  -1   46.70    1.60
   1  -3  -1   50.39    1.70
   1  -3  -1   52.69    1.70
  -1   3   1   47.50    1.70
  -1   3   1   51.59    1.80
  -1   3   1   51.69    1.60
  -1   3   1   52.69    1.70
  -1   3   1   51.09    1.70
  -1   3   1   53.79    1.40
  -1   3   1   49.80    1.70
  -1   3   1   53.39    1.70
  -1   3   1   52.79    1.70
   0  -3  -1  602.14   21.20
   0   3   1  614.74   49.60
   0   3   1  635.84   44.30
  -1  -3  -1  678.63   20.40
  -1  -3  -1  678.73   21.00
   1   3   1  713.93   43.20
   1   3   1  823.02   39.40
  -2  -3  -1  187.38    5.40
   2   3   1  206.38   10.30
   2   3   1  183.38   14.00
  -3  -3  -1  300.77   19.50
  -3  -3  -1  311.87   17.70
   3   3   1  324.17    9.20
   3   3   1  328.07    9.10
  -4  -3  -1   34.10    1.10
  -4  -3  -1   33.70    1.10
  -4  -3  -1   34.50    1.30
  -4  -3  -1   32.60    1.10
  -4  -3  -1   36.80    1.40
  -4  -3  -1   32.00    1.30
  -4  -3  -1   34.40    1.10
  -4  -3  -1   34.80    1.00
   4   3   1   35.60    1.10
   4   3   1   35.30    1.10
   4   3   1   34.50    1.30
   4   3   1   35.90    1.10
   4   3   1   36.40    1.40
   4   3   1   34.20    1.10
  -5  -3  -1   21.00    1.10
  -5  -3  -1   21.90    0.80
  -5  -3  -1   22.50    1.20
  -5  -3  -1   22.30    0.80
  -5  -3  -1   22.80    0.80
  -5  -3  -1   21.50    1.00
  -5  -3  -1   20.60    0.80
  -5  -3  -1   21.30    0.90
   5   3   1   21.50    1.00
   5   3   1   21.10    0.90
   5   3   1   20.90    1.10
   5   3   1   21.50    0.90
   5   3   1   21.00    0.90
  -6  -3  -1    9.60    0.40
  -6  -3  -1    9.40    0.60
  -6  -3  -1    9.10    0.90
  -6  -3  -1    9.50    0.60
  -6  -3  -1    8.80    0.60
  -6  -3  -1   10.30    0.60
  -6  -3  -1   10.00    0.50
  -6  -3  -1    9.70    0.80
   6   3   1    8.80    0.60
   6   3   1    8.70    0.60
   6   3   1    9.30    0.60
   6   3   1    9.40    0.60
   6   3   1    8.80    0.90
  -7  -3  -1   90.59    2.80
  -7  -3  -1   90.29    2.60
  -7  -3  -1   91.29    2.90
  -7  -3  -1   92.39    2.90
  -7  -3  -1   93.79    3.20
  -7  -3  -1   91.49    2.80
  -7  -3  -1   90.99    3.40
   7   3   1   91.39    2.80
   7   3   1   91.89    2.90
   7   3   1   92.59    2.90
   7   3   1   94.09    3.00
   7   3   1   93.79    3.40
  -8  -3  -1   78.89    2.80
  -8  -3  -1   86.39    2.70
  -8  -3  -1   84.19    3.30
  -8  -3  -1   78.09    2.80
  -8  -3  -1   90.99    3.60
  -8  -3  -1   81.99    2.50
   8   3   1   82.59    2.80
   8   3   1   87.49    3.20
   8   3   1   82.09    2.90
   8   3   1   81.99    3.30
   8   3   1   85.69    2.80
  -9  -3  -1    0.80    0.60
  -9  -3  -1    0.80    0.60
  -9  -3  -1    1.40    0.40
  -9  -3  -1    0.00    0.50
   9   3   1    0.90    0.50
   9   3   1    1.30    0.50
   9   3   1    0.50    0.40
 -10  -3  -1   25.30    1.40
 -10  -3  -1   26.60    1.80
 -10  -3  -1   26.60    1.50
 -10  -3  -1   27.00    2.10
  10   3   1   26.60    1.90
  10   3   1   30.60    1.70
   9  -4  -1   58.59    2.90
  -9   4   1   59.99    3.00
  -9   4   1   54.49    3.30
  -9   4   1   58.49    2.80
  -9   4   1   57.59    2.70
   8  -4  -1  116.69    4.20
   8  -4  -1  106.79    4.60
   8  -4  -1  115.29    3.60
  -8   4   1  112.99    4.80
  -8   4   1  116.59    4.00
  -8   4   1  114.59    4.20
  -8   4   1  108.39    3.80
  -8   4   1  104.69    4.30
  -8   4   1  113.99    4.30
   7  -4  -1    8.60    1.30
   7  -4  -1    8.30    1.80
   7  -4  -1    9.70    1.30
   7  -4  -1    8.90    1.00
   7  -4  -1    7.10    0.70
   7  -4  -1    7.00    1.20
   7  -4  -1    6.30    1.00
  -7   4   1    7.60    1.00
  -7   4   1    7.20    1.10
  -7   4   1    7.90    1.00
  -7   4   1    7.30    0.80
  -7   4   1    7.90    0.90
  -7   4   1    9.10    1.40
  -7   4   1    9.20    1.10
  -7   4   1    9.00    1.20
   6  -4  -1    8.20    0.70
   6  -4  -1    6.90    1.00
   6  -4  -1   10.20    1.30
   6  -4  -1    9.80    1.00
   6  -4  -1    9.20    1.10
   6  -4  -1    9.80    1.30
  -6   4   1    8.20    1.10
  -6   4   1    9.30    0.80
  -6   4   1    7.00    1.10
  -6   4   1    8.50    1.10
  -6   4   1    9.50    0.90
  -6   4   1    7.80    1.00
  -6   4   1    7.40    1.10
   5  -4  -1   34.10    1.40
   5  -4  -1   35.20    1.70
   5  -4  -1   36.70    2.00
   5  -4  -1   40.30    1.90
   5  -4  -1   33.80    1.90
   5  -4  -1   32.80    1.80
  -5   4   1   36.00    1.70
  -5   4   1   36.90    1.80
  -5   4   1   34.00    1.70
  -5   4   1   36.80    1.70
  -5   4   1   34.10    1.50
  -5   4   1   32.50    1.80
  -5   4   1   37.80    1.50
  -5   4   1   31.90    1.90
   4  -4  -1  147.19    4.40
   4  -4  -1  139.59    4.60
   4  -4  -1  145.29    4.50
   4  -4  -1  141.89    4.70
   4  -4  -1  144.19    3.90
   4  -4  -1  141.99    4.50
   4  -4  -1  141.69    4.10
  -4   4   1  145.29    4.50
  -4   4   1  141.19    4.70
  -4   4   1  139.69    4.50
  -4   4   1  144.99    4.40
  -4   4   1  137.89    4.40
  -4   4   1  143.79    4.20
  -4   4   1  143.69    4.00
  -4   4   1  149.09    4.40
   3  -4  -1  250.37    7.10
  -3   4   1  254.97    6.90
  -3   4   1  244.08    7.20
   2  -4  -1   28.30    1.30
   2  -4  -1   25.80    1.20
   2  -4  -1   25.30    1.30
   2  -4  -1   28.10    1.20
   2  -4  -1   26.90    1.20
   2  -4  -1   28.20    1.10
   2  -4  -1   26.50    1.30
   2  -4  -1   26.30    1.10
  -2   4   1   26.40    1.20
  -2   4   1   26.80    1.20
  -2   4   1   25.90    0.90
  -2   4   1   25.90    1.20
  -2   4   1   26.70    1.20
  -2   4   1   26.20    1.40
  -2   4   1   28.90    1.20
  -2   4   1   28.80    1.30
   1  -4  -1  378.46   17.40
   1  -4  -1  378.76   17.90
   1  -4  -1  392.16   18.30
   1  -4  -1  385.76   17.40
  -1   4   1  427.76   57.09
   0  -4  -1  744.43   26.20
   0  -4  -1  781.52   25.60
   0  -4  -1  730.33   25.90
   0   4   1  779.62   63.69
   0   4   1  828.72   58.29
  -1  -4  -1 2200.18   58.09
  -1  -4  -1 2048.30   58.09
   1   4   1 2334.77   98.59
   1   4   1 2191.18   89.19
  -2  -4  -1   86.29    2.60
  -2  -4  -1   83.19    2.30
  -2  -4  -1   84.29    2.20
  -2  -4  -1   86.19    2.20
  -2  -4  -1   84.29    2.50
  -2  -4  -1   80.79    2.50
  -2  -4  -1   85.39    2.20
   2   4   1   86.99    2.20
   2   4   1   81.39    2.60
   2   4   1   82.19    2.20
  -3  -4  -1   18.40    0.80
  -3  -4  -1   18.40    0.90
  -3  -4  -1   16.90    0.90
  -3  -4  -1   17.40    0.80
  -3  -4  -1   17.50    0.80
  -3  -4  -1   18.00    0.90
   3   4   1   17.50    0.90
  -4  -4  -1   42.40    1.50
  -4  -4  -1   42.20    1.50
  -4  -4  -1   44.00    1.60
  -4  -4  -1   42.50    1.60
  -4  -4  -1   42.50    1.60
   4   4   1   41.40    1.60
  -5  -4  -1   90.89    2.40
  -5  -4  -1   89.59    2.90
  -5  -4  -1   88.49    2.60
  -5  -4  -1   90.09    2.50
  -5  -4  -1   91.59    3.00
  -5  -4  -1   90.99    2.40
  -5  -4  -1   91.09    2.90
  -5  -4  -1   92.09    2.40
   5   4   1   89.79    2.40
   5   4   1   92.49    2.40
  -6  -4  -1    9.50    0.50
  -6  -4  -1    8.40    0.70
  -6  -4  -1    9.20    0.50
  -6  -4  -1    8.70    0.90
  -6  -4  -1    8.60    0.50
  -6  -4  -1   10.00    0.50
  -6  -4  -1    8.70    0.50
  -6  -4  -1    8.80    0.90
   6   4   1    9.20    0.50
   6   4   1    9.30    0.50
   6   4   1    8.50    0.50
   6   4   1    8.70    0.90
   6   4   1   10.30    0.50
  -7  -4  -1    2.70    0.40
  -7  -4  -1    1.80    0.30
  -7  -4  -1    2.20    0.30
  -7  -4  -1    2.00    0.60
  -7  -4  -1    2.10    0.50
  -7  -4  -1    2.40    0.30
  -7  -4  -1    2.30    0.40
  -7  -4  -1    2.70    0.40
   7   4   1    2.20    0.40
   7   4   1    2.40    0.60
   7   4   1    2.30    0.40
  -8  -4  -1    1.70    0.40
  -8  -4  -1    1.70    0.60
  -8  -4  -1    1.70    0.30
  -8  -4  -1    1.70    0.30
  -8  -4  -1    2.40    0.70
  -8  -4  -1    1.70    0.40
   8   4   1    2.00    0.40
   8   4   1    2.10    0.40
   8   4   1    2.20    0.60
  -9  -4  -1   16.00    1.40
  -9  -4  -1   18.40    1.00
  -9  -4  -1   16.10    0.90
  -9  -4  -1   17.30    1.50
   9   4   1   18.20    1.50
   9   4   1   16.60    1.10
   9   4   1   16.90    1.10
 -10  -4  -1   31.40    1.50
 -10  -4  -1   33.70    2.10
 -10  -4  -1   33.00    2.20
 -10  -4  -1   33.80    1.60
  10   4   1   34.40    2.80
   8  -5  -1    1.40    0.70
   8  -5  -1    0.80    0.60
   8  -5  -1    1.40    0.50
  -8   5   1    1.00    0.50
  -8   5   1    1.00    0.60
  -8   5   1    0.70    0.50
  -8   5   1    0.10    0.70
  -8   5   1    0.70    0.60
   7  -5  -1  109.39    4.20
   7  -5  -1  106.59    4.40
   7  -5  -1  108.99    3.80
   7  -5  -1  106.99    4.40
   7  -5  -1   93.69    4.00
   7  -5  -1  104.89    3.90
  -7   5   1  101.19    3.90
  -7   5   1  103.99    4.50
  -7   5   1  112.79    3.60
  -7   5   1   97.49    3.60
  -7   5   1   99.69    3.80
  -7   5   1  100.49    4.10
  -7   5   1  113.29    4.40
  -7   5   1  104.09    4.10
   6  -5  -1   11.40    1.50
   6  -5  -1   11.30    1.20
   6  -5  -1   13.60    1.30
   6  -5  -1   12.00    1.50
  -6   5   1   10.30    1.40
  -6   5   1    9.90    1.20
  -6   5   1   12.90    1.10
  -6   5   1   11.70    1.00
  -6   5   1   12.20    0.90
  -6   5   1   13.00    1.40
  -6   5   1   11.20    1.30
  -6   5   1    7.80    1.10
   5  -5  -1   70.89    3.20
   5  -5  -1   79.59    2.40
   5  -5  -1   80.99    3.10
   5  -5  -1   81.29    3.00
   5  -5  -1   79.79    2.70
   5  -5  -1   80.39    3.10
   5  -5  -1   80.39    3.30
  -5   5   1   76.49    2.90
  -5   5   1   76.19    3.40
  -5   5   1   70.19    3.00
  -5   5   1   76.39    2.80
  -5   5   1   78.69    3.00
  -5   5   1   83.69    3.10
  -5   5   1   82.69    2.60
  -5   5   1   75.99    3.10
   4  -5  -1  148.39    4.30
   4  -5  -1  155.18    4.20
   4  -5  -1  148.49    4.60
   4  -5  -1  150.98    4.70
   4  -5  -1  148.09    4.90
   4  -5  -1  141.59    4.90
   4  -5  -1  146.89    4.70
  -4   5   1  148.09    4.50
  -4   5   1  145.39    4.60
  -4   5   1  140.49    4.70
  -4   5   1  146.39    4.60
  -4   5   1  146.99    4.70
  -4   5   1  147.59    5.00
  -4   5   1  149.39    4.60
   3  -5  -1   12.50    0.90
   3  -5  -1   12.00    1.10
   3  -5  -1   12.90    1.00
   3  -5  -1   12.20    1.00
   3  -5  -1   13.40    0.90
   3  -5  -1   13.00    0.80
   3  -5  -1   12.20    0.70
  -3   5   1   13.80    0.90
  -3   5   1   12.00    0.60
  -3   5   1   13.00    0.90
  -3   5   1   13.00    0.90
  -3   5   1   11.80    0.90
  -3   5   1   12.70    0.90
   2  -5  -1   45.60    1.70
   2  -5  -1   45.00    1.60
   2  -5  -1   41.20    1.70
   2  -5  -1   45.00    1.90
   2  -5  -1   45.20    1.80
   2  -5  -1   42.70    1.90
   2  -5  -1   39.70    1.70
   2  -5  -1   43.30    1.60
  -2   5   1   40.70    1.70
  -2   5   1   44.10    1.30
  -2   5   1   41.40    1.70
  -2   5   1   41.00    1.70
  -2   5   1   43.40    1.70
  -2   5   1   39.90    1.70
  -2   5   1   43.10    2.30
   1  -5  -1  104.79    3.10
   1  -5  -1  103.09    3.20
   1  -5  -1  105.89    3.10
   1  -5  -1  101.69    3.10
   1  -5  -1  107.89    3.30
   1  -5  -1  104.49    3.20
   1  -5  -1  108.09    3.20
   1  -5  -1  106.39    3.40
  -1   5   1  105.99    3.20
  -1   5   1  102.69    3.20
  -1   5   1  102.99    3.10
  -1   5   1   98.69    3.20
  -1   5   1  106.69    3.10
  -1   5   1  102.89    3.20
   0  -5  -1  110.29    3.20
   0  -5  -1  115.99    3.40
   0  -5  -1  108.69    3.20
   0  -5  -1  109.79    3.30
   0  -5  -1  105.89    3.40
   0  -5  -1  112.59    3.20
   0  -5  -1  114.29    3.30
   0  -5  -1  113.29    3.30
   0   5   1  112.09    3.40
   0   5   1  109.59    3.20
   0   5   1  112.99    3.30
   0   5   1  108.79    3.10
   0   5   1  111.79    3.20
   0   5   1  105.89    3.20
  -1  -5  -1  818.72   27.00
  -1  -5  -1  892.01   27.30
   1   5   1  968.60   63.39
   1   5   1  820.22   63.49
  -2  -5  -1   74.49    2.00
  -2  -5  -1   74.99    2.00
  -2  -5  -1   73.79    2.30
  -2  -5  -1   74.29    2.00
  -2  -5  -1   73.19    2.10
  -2  -5  -1   78.19    2.10
  -2  -5  -1   72.49    2.40
  -2  -5  -1   74.19    2.50
   2   5   1   73.29    2.00
   2   5   1   73.09    2.00
   2   5   1   74.39    2.00
   2   5   1   71.89    2.20
   2   5   1   74.79    1.90
  -3  -5  -1   78.69    2.50
  -3  -5  -1   77.89    2.50
  -3  -5  -1   78.19    2.60
  -3  -5  -1   76.79    2.60
  -3  -5  -1   79.99    2.40
  -4  -5  -1  169.48    4.80
  -4  -5  -1  170.68    4.80
  -4  -5  -1  174.58    4.80
  -4  -5  -1  172.98    4.80
  -4  -5  -1  170.68    4.90
  -4  -5  -1  170.58    5.00
  -5  -5  -1    7.40    0.60
  -5  -5  -1    8.30    0.60
  -5  -5  -1    8.60    0.90
  -5  -5  -1    8.90    0.70
  -5  -5  -1    8.40    0.70
  -5  -5  -1    7.80    0.70
  -6  -5  -1   15.00    0.80
  -6  -5  -1   15.20    0.90
  -6  -5  -1   13.10    0.90
  -6  -5  -1   14.30    1.00
  -6  -5  -1   13.50    1.10
  -7  -5  -1   48.50    2.20
  -7  -5  -1   51.19    1.70
  -7  -5  -1   54.39    2.40
  -7  -5  -1   54.09    1.60
  -7  -5  -1   50.89    2.00
  -7  -5  -1   53.39    1.90
  -7  -5  -1   51.69    1.70
   7   5   1   53.59    1.60
   7   5   1   53.29    1.60
  -8  -5  -1   18.70    0.90
  -8  -5  -1   17.70    0.80
  -8  -5  -1   16.20    0.70
  -8  -5  -1   16.10    1.30
  -8  -5  -1   16.90    1.40
  -8  -5  -1   19.30    1.00
   8   5   1   17.70    0.90
  -9  -5  -1    7.40    1.00
  -9  -5  -1    7.70    0.60
  -9  -5  -1    7.80    0.60
  -9  -5  -1    7.60    1.20
   9   5   1    8.90    0.70
 -10  -5  -1    0.50    0.60
 -10  -5  -1    0.30    0.60
 -10  -5  -1    0.20    0.30
   8  -6  -1    1.30    0.70
   8  -6  -1    0.80    0.50
  -8   6   1    1.30    0.60
  -8   6   1    1.10    0.90
   7  -6  -1    2.20    0.80
   7  -6  -1    4.30    0.90
   7  -6  -1    1.70    1.10
   7  -6  -1    3.60    0.60
  -7   6   1    2.40    0.70
  -7   6   1    2.20    0.70
  -7   6   1    4.40    1.20
  -7   6   1    3.30    0.80
  -7   6   1    3.10    0.70
   6  -6  -1   14.30    1.40
   6  -6  -1   14.60    1.10
   6  -6  -1   13.10    1.60
   6  -6  -1   12.30    1.40
   6  -6  -1   11.20    1.50
   6  -6  -1   15.20    1.30
  -6   6   1   14.90    1.30
  -6   6   1   11.60    1.20
  -6   6   1   12.00    1.40
  -6   6   1   12.90    1.20
  -6   6   1   13.50    1.00
  -6   6   1   13.80    1.40
   5  -6  -1   51.19    2.60
   5  -6  -1   56.19    2.40
   5  -6  -1   49.70    2.60
   5  -6  -1   55.99    2.60
   5  -6  -1   51.19    2.10
   5  -6  -1   49.80    1.80
   5  -6  -1   48.80    2.40
  -5   6   1   55.69    2.30
  -5   6   1   50.29    2.30
  -5   6   1   53.09    2.40
  -5   6   1   49.99    2.30
  -5   6   1   51.99    1.90
  -5   6   1   49.80    2.40
  -5   6   1   50.09    2.50
   4  -6  -1   35.40    2.00
   4  -6  -1   36.20    1.90
   4  -6  -1   35.40    2.00
   4  -6  -1   38.20    1.50
   4  -6  -1   35.70    1.60
   4  -6  -1   38.10    2.00
  -4   6   1   35.10    1.80
  -4   6   1   37.50    1.90
  -4   6   1   35.50    1.90
  -4   6   1   38.00    1.40
  -4   6   1   40.00    1.80
  -4   6   1   36.60    1.90
  -4   6   1   38.80    1.90
   3  -6  -1   63.29    2.20
   3  -6  -1   59.69    2.60
   3  -6  -1   59.69    2.60
   3  -6  -1   63.69    2.40
   3  -6  -1   58.09    2.40
   3  -6  -1   59.09    2.40
   3  -6  -1   60.19    2.10
  -3   6   1   60.19    2.40
  -3   6   1   62.89    2.50
  -3   6   1   60.19    2.40
  -3   6   1   55.89    2.40
  -3   6   1   60.39    2.30
  -3   6   1   62.49    2.40
  -3   6   1   60.19    1.80
   2  -6  -1    6.40    0.70
   2  -6  -1    6.40    0.70
   2  -6  -1    6.60    0.70
   2  -6  -1    6.40    0.80
   2  -6  -1    6.40    0.70
   2  -6  -1    7.00    0.70
   2  -6  -1    6.90    0.80
   2  -6  -1    6.40    1.00
  -2   6   1    6.70    0.70
  -2   6   1    7.50    0.80
  -2   6   1    7.00    0.80
  -2   6   1    7.30    0.80
  -2   6   1    7.20    0.80
  -2   6   1    7.90    0.80
   1  -6  -1   39.90    1.50
   1  -6  -1   37.10    1.50
   1  -6  -1   36.90    1.60
   1  -6  -1   35.60    1.70
   1  -6  -1   37.40    1.60
   1  -6  -1   36.80    1.80
   1  -6  -1   40.30    1.60
   1  -6  -1   37.00    1.60
  -1   6   1   37.80    1.70
  -1   6   1   38.30    1.50
  -1   6   1   39.20    1.50
  -1   6   1   37.80    1.50
  -1   6   1   40.50    1.60
  -1   6   1   37.00    1.60
   0  -6  -1  214.68    6.10
   0  -6  -1  215.68    6.20
   0  -6  -1  220.78    5.90
   0  -6  -1  214.18    5.90
   0   6   1  218.38    5.90
   0   6   1  220.48    5.90
   0   6   1  210.58    6.10
  -1  -6  -1  132.69    4.00
  -1  -6  -1  131.89    3.70
  -1  -6  -1  126.59    3.60
  -1  -6  -1  132.59    3.70
  -1  -6  -1  131.89    3.90
  -1  -6  -1  125.99    4.00
  -1  -6  -1  126.19    3.50
   1   6   1  128.49    3.50
   1   6   1  130.89    4.00
   1   6   1  127.99    3.60
   1   6   1  127.69    3.70
   1   6   1  130.79    3.50
   1   6   1  125.59    3.60
  -2  -6  -1   75.29    2.20
  -2  -6  -1   75.59    2.20
  -2  -6  -1   77.49    2.30
  -2  -6  -1   73.79    2.50
  -2  -6  -1   75.39    2.60
  -2  -6  -1   75.19    2.10
  -2  -6  -1   77.99    2.10
   2   6   1   76.29    2.10
   2   6   1   77.39    2.10
   2   6   1   77.49    2.20
   2   6   1   73.89    2.00
   2   6   1   77.49    2.30
  -3  -6  -1   18.60    1.00
  -3  -6  -1   18.70    0.90
  -3  -6  -1   18.90    1.00
  -3  -6  -1   20.60    1.20
  -3  -6  -1   19.50    1.10
  -4  -6  -1  154.18    5.50
  -4  -6  -1  142.09    4.20
  -4  -6  -1  135.19    4.10
  -4  -6  -1  139.49    4.00
  -4  -6  -1  138.89    4.30
  -4  -6  -1  136.39    4.10
  -5  -6  -1  159.78    4.60
  -5  -6  -1  159.88    4.90
  -5  -6  -1  159.98    4.70
  -5  -6  -1  165.68    4.70
  -5  -6  -1  156.58    4.60
  -5  -6  -1  157.68    4.90
  -6  -6  -1    4.40    0.50
  -6  -6  -1    4.40    0.70
  -6  -6  -1    2.20    0.50
  -6  -6  -1    3.80    0.60
  -6  -6  -1    3.80    0.50
  -6  -6  -1    4.60    0.80
  -7  -6  -1   40.00    1.90
  -7  -6  -1   45.80    2.10
  -7  -6  -1   44.60    2.00
  -7  -6  -1   43.00    1.90
  -7  -6  -1   42.60    1.70
  -7  -6  -1   42.00    1.60
  -8  -6  -1   35.60    1.90
  -9  -6  -1   -0.50    0.40
  -9  -6  -1   -0.40    0.50
   7  -7  -1   18.50    1.80
   7  -7  -1   19.50    1.30
   7  -7  -1   17.80    1.60
  -7   7   1   19.50    1.60
  -7   7   1   16.50    2.40
   6  -7  -1    0.40    0.60
   6  -7  -1    1.10    0.70
   6  -7  -1   -0.10    0.50
   6  -7  -1    0.30    0.40
  -6   7   1   -0.50    0.40
  -6   7   1    0.40    0.40
  -6   7   1    0.80    0.60
  -6   7   1    0.40    0.50
   5  -7  -1   23.20    1.70
   5  -7  -1   21.50    1.30
   5  -7  -1   21.60    1.60
   5  -7  -1   18.60    1.70
   5  -7  -1   21.90    1.50
  -5   7   1   20.90    1.40
  -5   7   1   19.50    1.40
  -5   7   1   18.90    1.50
  -5   7   1   20.00    1.50
  -5   7   1   19.30    1.50
  -5   7   1   21.10    1.50
   4  -7  -1   63.69    2.40
   4  -7  -1   67.39    2.80
   4  -7  -1   59.59    2.20
   4  -7  -1   61.19    2.70
   4  -7  -1   60.39    2.50
   4  -7  -1   61.89    2.90
   4  -7  -1   54.99    2.80
  -4   7   1   57.79    2.50
  -4   7   1   60.59    1.90
  -4   7   1   60.59    2.50
  -4   7   1   60.39    2.50
  -4   7   1   54.19    2.60
  -4   7   1   60.59    2.70
   3  -7  -1    0.20    0.40
   3  -7  -1    0.30    0.30
   3  -7  -1   -0.50    0.40
   3  -7  -1    0.00    0.30
   3  -7  -1    0.20    0.40
   3  -7  -1    0.50    0.30
  -3   7   1    0.00    0.30
  -3   7   1    0.10    0.30
  -3   7   1    0.40    0.40
  -3   7   1   -0.10    0.30
  -3   7   1    0.10    0.40
  -3   7   1   -0.10    0.30
   2  -7  -1  111.79    3.90
   2  -7  -1  117.79    3.90
   2  -7  -1  120.19    3.80
   2  -7  -1  119.39    3.80
   2  -7  -1  115.79    4.20
   2  -7  -1  114.59    4.10
   2  -7  -1  119.89    3.70
   2  -7  -1  126.99    3.80
  -2   7   1  115.99    3.90
  -2   7   1  126.19    3.80
  -2   7   1  115.99    3.90
  -2   7   1  123.09    3.80
  -2   7   1  118.19    4.00
   1  -7  -1  389.56   10.90
  -1   7   1  404.96   10.70
  -1   7   1  381.96   10.40
  -1   7   1  395.66   10.50
   0  -7  -1   68.19    2.40
   0  -7  -1   71.09    2.70
   0  -7  -1   69.39    2.40
   0  -7  -1   65.09    2.50
   0  -7  -1   67.99    2.30
   0  -7  -1   68.99    2.40
   0  -7  -1   69.29    2.30
   0  -7  -1   66.09    2.40
   0   7   1   66.09    2.50
   0   7   1   69.99    2.30
   0   7   1   67.09    2.30
   0   7   1   64.39    2.30
   0   7   1   68.59    2.20
   0   7   1   66.69    2.30
  -1  -7  -1    4.90    0.50
  -1  -7  -1    5.40    0.60
  -1  -7  -1    5.80    0.60
  -1  -7  -1    5.30    0.70
  -1  -7  -1    5.60    0.50
  -1  -7  -1    4.80    0.60
  -1  -7  -1    6.00    0.60
   1   7   1    6.40    0.80
   1   7   1    5.30    0.50
   1   7   1    5.20    0.50
   1   7   1    4.80    0.40
   1   7   1    5.60    0.60
   1   7   1    5.70    0.40
  -2  -7  -1    1.80    0.30
  -2  -7  -1    2.10    0.40
  -2  -7  -1    1.70    0.50
  -2  -7  -1    1.60    0.20
  -2  -7  -1    2.00    0.30
  -2  -7  -1    1.80    0.30
  -2  -7  -1    2.10    0.50
  -2  -7  -1    2.00    0.30
  -2  -7  -1    1.60    0.40
   2   7   1    2.50    0.30
   2   7   1    2.20    0.20
   2   7   1    1.70    0.30
   2   7   1    2.60    0.30
   2   7   1    2.10    0.30
  -3  -7  -1   20.10    1.30
  -3  -7  -1   21.10    0.90
  -3  -7  -1   22.00    1.20
  -3  -7  -1   20.50    1.10
  -3  -7  -1   22.90    1.30
  -5  -7  -1   34.90    1.60
  -5  -7  -1   38.50    1.90
  -5  -7  -1   40.70    1.70
  -5  -7  -1   39.00    1.90
  -5  -7  -1   40.20    1.60
  -5  -7  -1   39.40    1.70
  -6  -7  -1    7.90    0.80
  -6  -7  -1    7.30    0.90
  -6  -7  -1    9.20    0.80
  -6  -7  -1    9.10    0.90
  -6  -7  -1    7.80    0.90
  -6  -7  -1   10.40    1.00
  -7  -7  -1  101.39    3.30
  -7  -7  -1  106.09    3.30
  -7  -7  -1  102.49    3.60
  -7  -7  -1   96.99    3.60
  -7  -7  -1  103.69    3.80
  -7  -7  -1  108.99    3.50
  -8  -7  -1   22.90    1.50
  -8  -7  -1   23.60    1.40
  -8  -7  -1   21.70    1.40
  -8  -7  -1   22.50    1.60
  -9  -7  -1    5.10    1.00
  -9  -7  -1    5.00    0.80
  -9  -7  -1    3.50    0.80
   6  -8  -1    4.20    0.80
   6  -8  -1    3.70    1.00
   6  -8  -1    3.70    0.90
  -6   8   1    3.60    0.80
   5  -8  -1   26.30    1.70
   5  -8  -1   25.80    1.90
   5  -8  -1   27.20    1.60
   5  -8  -1   29.60    2.00
  -5   8   1   24.10    1.70
  -5   8   1   26.70    2.10
  -5   8   1   24.00    1.90
   4  -8  -1   33.30    1.70
   4  -8  -1   35.60    1.90
   4  -8  -1   34.10    1.70
   4  -8  -1   31.20    2.10
   4  -8  -1   33.00    2.00
   4  -8  -1   32.50    2.00
  -4   8   1   34.40    2.00
  -4   8   1   32.50    2.00
  -4   8   1   34.60    1.90
  -4   8   1   36.70    1.90
  -4   8   1   34.60    1.90
   3  -8  -1    9.40    1.30
   3  -8  -1   10.40    1.00
   3  -8  -1   10.80    0.90
   3  -8  -1    9.00    1.10
   3  -8  -1   10.00    1.00
   3  -8  -1    9.00    1.10
  -3   8   1    8.50    1.00
  -3   8   1   11.10    1.10
  -3   8   1    8.60    1.40
  -3   8   1    9.30    1.00
  -3   8   1   10.00    1.20
   2  -8  -1    2.70    0.70
   2  -8  -1    2.00    0.50
   2  -8  -1    3.50    0.80
   2  -8  -1    2.70    0.60
   2  -8  -1    2.20    0.50
   2  -8  -1    2.50    0.60
   2  -8  -1    2.10    0.60
   2  -8  -1    2.50    0.60
  -2   8   1    3.40    0.70
  -2   8   1    2.60    0.50
  -2   8   1    3.40    0.70
  -2   8   1    2.90    0.60
  -2   8   1    3.40    0.60
  -2   8   1    3.50    0.60
   1  -8  -1    1.00    0.40
   1  -8  -1    1.40    0.50
   1  -8  -1    1.40    0.40
   1  -8  -1    0.70    0.30
   1  -8  -1    1.50    0.50
   1  -8  -1    1.30    0.60
   1  -8  -1    1.40    0.40
   1  -8  -1    0.30    0.30
  -1   8   1    1.50    0.50
  -1   8   1    1.10    0.40
  -1   8   1    1.10    0.40
  -1   8   1    1.20    0.40
  -1   8   1    0.90    0.40
  -1   8   1    0.70    0.30
   0  -8  -1    0.20    0.40
   0  -8  -1    0.40    0.30
   0  -8  -1    0.40    0.30
   0  -8  -1   -0.10    0.40
   0  -8  -1    0.60    0.30
   0  -8  -1    0.70    0.30
   0  -8  -1    0.30    0.30
   0   8   1    0.50    0.30
   0   8   1    0.40    0.30
   0   8   1    0.40    0.40
   0   8   1    0.40    0.30
   0   8   1    0.70    0.30
   0   8   1    0.30    0.30
  -1  -8  -1   38.40    1.90
  -1  -8  -1   39.30    1.50
  -1  -8  -1   35.80    1.60
  -1  -8  -1   41.00    1.60
  -1  -8  -1   40.00    1.80
  -1  -8  -1   38.30    1.70
  -1  -8  -1   37.60    1.50
   1   8   1   40.30    1.50
   1   8   1   37.60    1.50
   1   8   1   39.20    1.50
   1   8   1   41.10    1.40
   1   8   1   36.90    1.50
  -2  -8  -1  291.57    8.10
  -2  -8  -1  295.47    7.70
  -2  -8  -1  299.87    7.90
  -2  -8  -1  296.17    7.60
  -2  -8  -1  298.37    7.80
  -2  -8  -1  307.87    8.60
  -2  -8  -1  290.97    7.70
  -2  -8  -1  309.27    8.60
  -2  -8  -1  308.57    8.30
   2   8   1  303.97    7.70
   2   8   1  305.97    7.60
   2   8   1  301.67    7.70
   2   8   1  296.47    7.80
  -3  -8  -1  129.69    3.70
  -3  -8  -1  134.99    4.50
  -3  -8  -1  139.59    4.40
  -3  -8  -1  137.89    4.20
  -3  -8  -1  134.59    4.10
  -4  -8  -1   40.10    2.00
  -4  -8  -1   44.10    2.00
  -4  -8  -1   43.20    1.80
  -4  -8  -1   42.10    1.60
  -4  -8  -1   41.30    1.90
  -4  -8  -1   41.50    1.80
  -5  -8  -1   38.30    1.70
  -5  -8  -1   41.20    1.70
  -5  -8  -1   40.30    2.00
  -5  -8  -1   44.20    1.80
  -5  -8  -1   43.40    2.00
  -5  -8  -1   38.70    2.00
  -6  -8  -1   -0.20    0.40
  -6  -8  -1    0.10    0.30
  -6  -8  -1    0.60    0.40
  -6  -8  -1    0.40    0.40
  -6  -8  -1    0.10    0.30
  -6  -8  -1   -0.30    0.20
  -7  -8  -1   13.20    1.60
  -7  -8  -1   14.50    1.80
  -7  -8  -1   11.60    1.20
  -8  -8  -1    6.20    0.90
  -8  -8  -1    5.90    0.90
  -8  -8  -1    4.50    0.80
  -8  -8  -1    4.50    1.00
   5  -9  -1    4.20    0.80
   5  -9  -1    3.80    0.90
   5  -9  -1    6.70    1.30
   4  -9  -1    0.40    0.40
   4  -9  -1   -0.10    0.50
   4  -9  -1    0.40    0.50
   3  -9  -1    0.40    0.50
   3  -9  -1    0.30    0.60
   3  -9  -1    0.00    0.40
   3  -9  -1    0.30    0.40
   3  -9  -1    0.20    0.50
  -3   9   1    0.40    0.50
   2  -9  -1   35.90    1.80
   2  -9  -1   30.70    1.90
   2  -9  -1   34.50    1.80
   2  -9  -1   31.80    2.10
   2  -9  -1   37.00    1.80
  -2   9   1   35.50    1.90
  -2   9   1   34.90    2.30
  -2   9   1   32.40    1.90
  -2   9   1   32.90    1.90
  -2   9   1   33.20    1.70
   1  -9  -1   65.39    2.60
   1  -9  -1   65.69    2.60
   1  -9  -1   64.19    2.70
   1  -9  -1   65.39    2.50
   1  -9  -1   62.19    2.90
   1  -9  -1   62.09    2.30
  -1   9   1   67.69    2.40
  -1   9   1   63.39    2.60
  -1   9   1   62.69    2.60
  -1   9   1   59.39    2.70
   0  -9  -1    2.10    0.60
   0  -9  -1    1.90    0.50
   0  -9  -1    1.80    0.50
   0  -9  -1    2.40    0.70
   0  -9  -1    2.70    0.60
   0  -9  -1    2.10    0.50
   0   9   1    2.40    1.10
   0   9   1    2.40    0.50
  -1  -9  -1    5.70    0.70
  -1  -9  -1    6.40    0.90
  -1  -9  -1    5.10    0.90
  -1  -9  -1    4.20    0.60
  -1  -9  -1    5.20    0.90
  -1  -9  -1    4.30    0.60
  -1  -9  -1    4.80    0.60
  -1  -9  -1    5.10    0.80
   1   9   1    6.10    0.70
   1   9   1    6.10    0.70
   1   9   1    5.50    0.60
  -2  -9  -1    1.00    0.30
  -2  -9  -1    1.20    0.30
  -2  -9  -1    0.40    0.40
  -2  -9  -1    0.40    0.50
  -2  -9  -1    0.70    0.40
  -2  -9  -1    1.30    0.40
   2   9   1    1.10    0.20
   2   9   1    1.10    0.30
   2   9   1    0.50    0.30
  -3  -9  -1   45.80    1.90
  -3  -9  -1   47.90    2.00
  -3  -9  -1   46.00    2.20
  -4  -9  -1   76.89    3.00
  -4  -9  -1   67.59    3.00
  -4  -9  -1   67.89    2.60
  -4  -9  -1   71.29    2.90
  -4  -9  -1   74.39    2.70
  -4  -9  -1   75.09    2.70
  -5  -9  -1   10.30    1.20
  -5  -9  -1    8.20    1.00
  -5  -9  -1    7.10    0.80
  -5  -9  -1    8.70    1.10
  -5  -9  -1    7.60    0.80
  -6  -9  -1    8.30    1.10
  -6  -9  -1   10.90    0.90
  -6  -9  -1   11.10    1.20
  -6  -9  -1   11.50    1.20
  -7  -9  -1    6.30    1.00
   3 -10  -1    7.90    1.00
   3 -10  -1    6.90    1.00
   3 -10  -1    6.50    1.10
   2 -10  -1    0.60    0.50
   2 -10  -1    0.20    0.40
   2 -10  -1   -0.20    0.40
   2 -10  -1    0.30    0.60
   1 -10  -1   -0.30    0.50
   1 -10  -1    0.40    0.40
   1 -10  -1    0.30    0.40
   1 -10  -1    0.30    0.40
   1 -10  -1   -0.10    0.20
   1 -10  -1   -0.10    0.40
   1 -10  -1   -0.40    0.60
  -1  10   1    0.20    0.40
   0 -10  -1    1.00    0.50
   0 -10  -1    1.90    0.50
   0 -10  -1    1.50    0.60
   0 -10  -1    0.20    0.60
   0 -10  -1    1.70    0.50
   0 -10  -1    2.20    0.50
   0 -10  -1    1.20    0.70
   0  10   1    1.30    0.60
  -1 -10  -1   50.59    1.90
  -1 -10  -1   51.49    2.60
  -1 -10  -1   52.59    2.30
  -1 -10  -1   52.39    2.50
  -1 -10  -1   50.19    2.60
  -1 -10  -1   52.89    2.10
   1  10   1   50.19    2.00
   1  10   1   49.90    2.00
  -2 -10  -1  108.69    3.60
  -2 -10  -1   98.69    3.20
  -2 -10  -1  104.39    3.90
  -2 -10  -1   96.99    3.80
  -2 -10  -1  100.29    2.90
  -3 -10  -1   17.90    1.30
  -3 -10  -1   15.90    1.60
  -3 -10  -1   16.30    1.40
  -4 -10  -1    6.20    0.80
  -4 -10  -1    6.90    1.10
  -4 -10  -1    6.10    1.00
  -4 -10  -1    7.80    1.00
  -5 -10  -1    2.50    0.70
  -5 -10  -1    3.50    0.60
   1 -11  -1   11.60    1.30
   1 -11  -1    8.70    1.10
   0 -11  -1    4.50    0.80
   0 -11  -1    4.40    1.10
   0 -11  -1    4.60    0.80
   0 -11  -1    5.20    0.70
  -1 -11  -1    0.50    0.40
  -1 -11  -1    0.90    0.60
  -1 -11  -1    0.30    0.40
  -1 -11  -1    1.10    0.50
  -2 -11  -1   12.20    1.20
  -2 -11  -1   12.80    0.90
  -2 -11  -1   12.90    1.50
  -3 -11  -1   46.40    2.60
  -3 -11  -1   49.20    2.30
  -4 -10   2    6.90    1.20
  -4 -10   2   10.50    1.40
  -3 -10   2    0.00    0.30
  -3 -10   2    0.00    0.50
  -3 -10   2    0.80    0.60
  -2 -10   2   12.30    1.00
  -2 -10   2   11.60    1.40
  -2 -10   2   11.30    0.90
   1  10  -2   29.90    1.80
   1  10  -2   31.30    1.50
  -1 -10   2   33.20    1.60
  -1 -10   2   30.30    1.40
  -1 -10   2   30.40    2.00
  -1 -10   2   28.60    1.60
   0  10  -2   49.90    2.00
   0  10  -2   49.70    2.40
   0 -10   2   51.19    2.70
   0 -10   2   46.70    2.40
   0 -10   2   45.90    2.00
   0 -10   2   42.60    2.20
   0 -10   2   48.50    2.10
  -1  10  -2   26.50    1.50
   1 -10   2   24.20    1.70
   1 -10   2   30.70    1.90
   1 -10   2   29.20    1.60
   1 -10   2   26.50    2.00
   1 -10   2   29.10    1.60
   2 -10   2    1.60    0.80
   2 -10   2    1.40    0.60
   2 -10   2    2.10    0.70
   2 -10   2    1.50    0.60
   2 -10   2    3.40    0.70
   3 -10   2    0.70    0.50
   3 -10   2    0.20    0.50
   3 -10   2    0.20    0.50
   3 -10   2    0.20    0.60
   3 -10   2    0.40    0.50
  -5  -9   2   35.90    2.10
  -5  -9   2   35.10    2.10
  -5  -9   2   39.70    2.40
  -5  -9   2   34.70    2.00
  -4  -9   2   12.50    1.40
  -4  -9   2   10.80    0.90
  -4  -9   2   10.80    1.30
  -4  -9   2    9.00    1.30
  -4  -9   2   11.10    0.90
  -3  -9   2    0.00    0.20
  -3  -9   2    0.40    0.50
  -3  -9   2    0.10    0.30
  -3  -9   2    0.40    0.30
  -3  -9   2   -0.10    0.40
  -3  -9   2   -0.50    0.40
  -2  -9   2    0.90    0.60
  -2  -9   2    0.50    0.30
  -2  -9   2    0.80    0.30
  -2  -9   2    0.70    0.50
  -2  -9   2    1.00    0.30
   1   9  -2   15.20    0.90
   1   9  -2   16.20    1.00
   1   9  -2   18.90    1.30
  -1  -9   2   19.10    2.30
  -1  -9   2   15.50    1.10
  -1  -9   2   15.40    1.10
  -1  -9   2   18.10    1.50
  -1  -9   2   15.20    1.00
   0   9  -2    2.40    0.60
   0   9  -2    3.50    0.50
   0   9  -2    2.60    0.50
   0  -9   2    2.90    0.70
   0  -9   2    3.90    0.80
   0  -9   2    3.30    0.60
   0  -9   2    3.30    0.70
   0  -9   2    2.50    0.50
  -1   9  -2   45.80    2.20
  -1   9  -2   43.00    2.20
  -1   9  -2   45.80    2.00
   1  -9   2   48.10    2.50
   1  -9   2   55.89    2.40
   1  -9   2   44.90    2.00
   1  -9   2   48.20    2.30
   1  -9   2   48.80    2.10
  -2   9  -2   56.79    2.50
  -2   9  -2   58.99    2.60
  -2   9  -2   58.49    2.60
   2  -9   2   58.89    2.60
   2  -9   2   59.99    2.80
   2  -9   2   62.09    2.90
   2  -9   2   59.29    3.10
   2  -9   2   62.19    2.40
   2  -9   2   59.39    2.50
   3  -9   2   29.60    2.00
   3  -9   2   27.50    1.90
   3  -9   2   26.20    1.70
   3  -9   2   28.10    1.60
   3  -9   2   26.70    1.70
   3  -9   2   30.50    2.20
   4  -9   2   81.69    3.20
   4  -9   2   80.39    3.40
   4  -9   2   83.69    3.30
   4  -9   2   86.69    3.60
   4  -9   2   90.09    3.80
   5  -9   2   56.09    2.50
   5  -9   2   50.19    2.90
   5  -9   2   51.19    2.70
   5  -9   2   52.59    2.70
  -6  -8   2    1.20    0.50
  -6  -8   2    0.80    0.50
  -6  -8   2    1.70    0.70
  -5  -8   2   32.20    2.10
  -5  -8   2   30.40    1.80
  -5  -8   2   31.50    2.00
  -5  -8   2   30.50    1.70
  -4  -8   2   13.60    1.70
  -4  -8   2   13.70    1.20
  -4  -8   2   13.40    1.20
  -4  -8   2   11.50    0.90
  -4  -8   2   12.90    0.80
  -3  -8   2   33.70    1.40
  -3  -8   2   36.90    2.10
  -3  -8   2   35.50    1.90
  -3  -8   2   38.10    2.00
  -3  -8   2   34.80    1.70
   2   8  -2  222.78    5.80
   2   8  -2  227.38    6.40
   2   8  -2  212.58    5.70
   2   8  -2  225.48    5.80
  -2  -8   2  218.18    6.70
  -2  -8   2  235.58    6.80
  -2  -8   2  222.68    6.10
  -2  -8   2  219.28    6.10
  -2  -8   2  212.18    6.30
  -2  -8   2  213.88    5.90
  -2  -8   2  217.48    5.90
   1   8  -2   85.79    3.10
   1   8  -2   85.39    2.70
   1   8  -2   86.49    2.70
   1   8  -2   86.39    2.70
   1   8  -2   84.19    2.60
  -1  -8   2   81.69    2.70
  -1  -8   2   83.79    2.70
  -1  -8   2   86.59    2.80
  -1  -8   2   82.19    2.60
  -1  -8   2   86.39    3.40
  -1  -8   2   86.09    3.20
  -1  -8   2   85.79    2.80
  -1  -8   2   85.29    3.00
   0   8  -2    4.20    0.60
   0   8  -2    3.40    0.50
   0   8  -2    3.00    0.60
   0   8  -2    4.10    0.60
   0   8  -2    3.10    0.50
   0  -8   2    3.40    0.80
   0  -8   2    2.90    0.50
   0  -8   2    3.90    0.70
   0  -8   2    3.60    0.50
   0  -8   2    3.20    0.50
   0  -8   2    3.30    0.40
   0  -8   2    4.20    0.60
  -1   8  -2   11.10    0.90
  -1   8  -2   12.10    0.60
  -1   8  -2   11.10    1.00
  -1   8  -2   11.80    0.90
  -1   8  -2   10.90    0.90
   1  -8   2   12.90    1.30
   1  -8   2   12.20    1.10
   1  -8   2   11.20    0.90
   1  -8   2   11.50    0.90
   1  -8   2   12.10    0.90
   1  -8   2   12.40    0.60
   1  -8   2   13.00    1.10
  -2   8  -2   76.89    3.00
  -2   8  -2   80.59    2.90
  -2   8  -2   77.49    3.10
  -2   8  -2   82.59    2.90
   2  -8   2   75.99    3.50
   2  -8   2   82.49    3.20
   2  -8   2   85.89    3.30
   2  -8   2   81.79    2.80
   2  -8   2   83.39    3.10
   2  -8   2   77.59    2.40
   2  -8   2   76.29    2.90
  -3   8  -2   50.79    2.30
  -3   8  -2   52.99    2.30
  -3   8  -2   51.59    2.30
  -3   8  -2   49.90    2.30
   3  -8   2   52.19    2.30
   3  -8   2   49.80    2.20
   3  -8   2   54.59    2.60
   3  -8   2   55.99    2.40
   3  -8   2   48.60    2.10
   3  -8   2   50.99    2.50
  -4   8  -2    9.90    1.20
  -4   8  -2    8.60    1.00
  -4   8  -2    9.70    1.10
  -4   8  -2   10.30    1.20
   4  -8   2    9.00    1.10
   4  -8   2   11.50    1.30
   4  -8   2   10.80    1.10
   4  -8   2   10.40    1.40
   4  -8   2    8.10    1.00
   4  -8   2    8.50    1.30
   4  -8   2    9.10    1.00
  -5   8  -2   29.10    1.80
  -5   8  -2   30.00    2.20
   5  -8   2   32.10    1.70
   5  -8   2   34.30    1.70
   5  -8   2   29.20    2.10
   5  -8   2   29.70    1.90
   5  -8   2   26.40    1.80
   5  -8   2   28.60    2.50
  -6   8  -2    6.20    1.00
   6  -8   2    6.50    1.30
   6  -8   2    7.40    1.20
   6  -8   2    4.90    1.00
   6  -8   2    5.70    0.90
  -7  -7   2   23.80    1.90
  -7  -7   2   26.50    1.60
  -7  -7   2   26.30    1.60
  -6  -7   2    5.80    0.90
  -6  -7   2    5.30    0.60
  -6  -7   2    5.70    0.80
  -6  -7   2    5.30    0.90
  -6  -7   2    5.00    1.00
  -5  -7   2   39.80    1.50
  -5  -7   2   40.40    2.00
  -5  -7   2   38.80    1.80
  -5  -7   2   39.50    2.30
  -5  -7   2   38.20    1.90
  -5  -7   2   38.40    1.40
  -4  -7   2  111.99    3.80
  -4  -7   2  115.89    4.60
  -4  -7   2  108.59    3.20
  -4  -7   2  114.19    3.20
  -4  -7   2  107.59    3.80
   3   7  -2    0.50    0.20
   3   7  -2    0.40    0.20
  -3  -7   2    0.20    0.10
  -3  -7   2    0.10    0.40
  -3  -7   2   -0.30    0.40
  -3  -7   2    0.10    0.20
  -3  -7   2    0.30    0.40
  -3  -7   2    0.00    0.20
  -3  -7   2    0.30    0.20
   2   7  -2   52.49    1.60
   2   7  -2   51.89    1.70
   2   7  -2   50.69    2.20
   2   7  -2   51.89    1.60
   2   7  -2   53.59    1.60
  -2  -7   2   50.49    1.80
  -2  -7   2   50.69    1.90
  -2  -7   2   49.70    1.50
  -2  -7   2   49.90    1.70
  -2  -7   2   49.00    1.60
  -2  -7   2   49.30    1.70
  -2  -7   2   51.89    2.30
  -2  -7   2   47.50    2.20
   1   7  -2  134.69    3.80
   1   7  -2  136.79    3.80
   1   7  -2  132.79    3.80
   1   7  -2  135.29    4.10
   1   7  -2  132.99    3.80
  -1  -7   2  128.79    3.70
  -1  -7   2  133.79    3.90
  -1  -7   2  133.29    4.00
  -1  -7   2  130.89    4.40
  -1  -7   2  130.59    3.90
  -1  -7   2  134.49    4.10
  -1  -7   2  130.99    3.80
  -1  -7   2  129.89    4.30
   0   7  -2   32.90    1.50
   0   7  -2   30.60    1.30
   0   7  -2   32.50    1.40
   0   7  -2   31.20    1.40
   0   7  -2   31.70    1.40
   0  -7   2   31.00    1.60
   0  -7   2   31.90    1.30
   0  -7   2   31.10    1.30
   0  -7   2   32.90    1.70
   0  -7   2   30.50    1.40
   0  -7   2   33.60    1.80
   0  -7   2   31.20    1.40
   0  -7   2   33.30    1.40
  -1   7  -2  372.96   10.40
  -1   7  -2  395.16    9.80
  -1   7  -2  383.76   10.30
   1  -7   2  396.06   10.60
   1  -7   2  387.86    9.90
  -2   7  -2   12.80    1.00
  -2   7  -2   12.50    0.90
  -2   7  -2   11.80    0.90
  -2   7  -2   11.10    1.00
  -2   7  -2   12.90    1.00
  -2   7  -2   12.50    0.70
   2  -7   2   12.00    1.20
   2  -7   2   12.10    0.90
   2  -7   2   12.90    0.90
   2  -7   2   13.40    0.70
   2  -7   2   12.20    1.00
   2  -7   2   14.90    1.50
   2  -7   2   13.30    1.20
   2  -7   2   11.40    1.00
   2  -7   2   13.00    1.00
  -3   7  -2    1.00    0.40
  -3   7  -2    0.70    0.40
  -3   7  -2    0.40    0.30
  -3   7  -2    1.40    0.40
  -3   7  -2    0.20    0.30
  -3   7  -2    0.60    0.40
   3  -7   2    0.20    0.40
   3  -7   2    1.20    0.60
   3  -7   2    0.60    0.40
   3  -7   2    0.30    0.30
   3  -7   2    0.30    0.30
   3  -7   2    1.60    0.60
   3  -7   2    0.60    0.30
   3  -7   2    0.70    0.40
   3  -7   2    0.50    0.20
  -4   7  -2  105.69    3.70
  -4   7  -2  106.49    3.30
  -4   7  -2  106.59    3.70
  -4   7  -2  105.49    3.50
  -4   7  -2  101.79    3.80
  -4   7  -2  114.29    3.70
  -4   7  -2  109.29    3.70
   4  -7   2  105.59    3.50
   4  -7   2  105.49    4.10
   4  -7   2  100.29    4.10
   4  -7   2  100.79    3.80
   4  -7   2  101.09    3.50
   4  -7   2  104.09    3.10
   4  -7   2  102.09    3.70
   4  -7   2  107.09    3.70
   4  -7   2  112.39    3.90
  -5   7  -2  117.09    4.10
  -5   7  -2  114.79    4.00
  -5   7  -2  121.99    3.70
  -5   7  -2  112.89    4.30
  -5   7  -2  111.59    4.10
  -5   7  -2  116.29    4.10
  -5   7  -2  115.79    3.90
   5  -7   2  124.29    4.20
   5  -7   2  120.99    3.90
   5  -7   2  118.69    4.70
   5  -7   2  116.99    3.80
   5  -7   2  114.79    4.10
   5  -7   2  111.19    4.10
   5  -7   2  127.79    4.60
  -6   7  -2    6.80    1.10
  -6   7  -2    6.90    1.00
  -6   7  -2    7.50    1.30
  -6   7  -2    8.40    1.00
   6  -7   2    8.60    1.10
   6  -7   2    7.10    0.90
   6  -7   2    8.60    1.30
   6  -7   2    6.00    1.00
   6  -7   2    7.80    1.10
  -7   7  -2    0.90    0.60
  -7   7  -2    1.10    0.60
   7  -7   2    0.70    0.50
   7  -7   2    1.30    0.60
   7  -7   2    1.50    0.70
   7  -7   2    0.90    0.50
  -8  -6   2    4.50    0.90
  -8  -6   2    3.00    0.90
  -8  -6   2    4.10    0.40
  -7  -6   2   53.99    1.70
  -7  -6   2   52.29    2.20
  -7  -6   2   53.39    2.30
  -7  -6   2   54.79    1.70
  -7  -6   2   52.89    2.80
  -7  -6   2   55.69    2.50
  -6  -6   2   61.79    3.10
  -6  -6   2   58.09    2.40
  -6  -6   2   59.89    2.40
  -6  -6   2   61.79    1.80
  -6  -6   2   60.29    1.80
  -5  -6   2    0.60    0.40
  -5  -6   2    0.10    0.40
  -5  -6   2    0.40    0.30
  -5  -6   2    0.50    0.20
  -5  -6   2    0.30    0.50
  -5  -6   2    0.60    0.20
  -5  -6   2    0.40    0.20
  -4  -6   2  196.88    5.10
  -4  -6   2  197.58    5.90
  -4  -6   2  200.18    5.30
  -4  -6   2  198.18    5.20
  -4  -6   2  200.68    5.90
  -4  -6   2  192.38    5.60
  -4  -6   2  195.28    6.20
   3   6  -2  197.88    5.10
  -3  -6   2  196.48    5.80
  -3  -6   2  198.88    5.20
  -3  -6   2  198.38    5.10
  -3  -6   2  199.88    5.30
  -3  -6   2  200.68    5.30
  -3  -6   2  196.28    5.00
  -3  -6   2  193.68    6.10
  -3  -6   2  195.58    5.80
   2   6  -2  273.07    7.00
   2   6  -2  264.27    6.90
   2   6  -2  274.77    7.00
   2   6  -2  271.17    7.30
  -2  -6   2  272.37    7.60
  -2  -6   2  262.47    6.80
  -2  -6   2  263.47    7.20
  -2  -6   2  270.17    7.00
  -2  -6   2  270.27    7.60
   1   6  -2  208.58    5.60
   1   6  -2  206.48    5.50
   1   6  -2  208.38    5.80
   1   6  -2  213.38    5.60
   1   6  -2  206.08    5.50
  -1  -6   2  204.08    5.60
  -1  -6   2  200.08    5.80
  -1  -6   2  205.08    5.80
  -1  -6   2  207.98    5.60
  -1  -6   2  212.88    6.10
  -1  -6   2  207.38    5.50
   0   6  -2    1.70    0.30
   0   6  -2    1.50    0.30
   0   6  -2    2.30    0.40
   0   6  -2    2.00    0.40
   0   6  -2    0.90    0.30
   0  -6   2    2.00    0.40
   0  -6   2    1.80    0.30
   0  -6   2    2.00    0.30
   0  -6   2    2.20    0.40
   0  -6   2    1.90    0.50
   0  -6   2    1.50    0.40
   0  -6   2    2.20    0.40
  -1   6  -2    6.40    0.70
  -1   6  -2    7.30    0.70
  -1   6  -2    9.00    0.70
  -1   6  -2    7.70    0.60
  -1   6  -2    8.40    0.50
   1  -6   2    7.90    0.50
   1  -6   2    9.20    0.70
   1  -6   2    8.30    0.90
   1  -6   2    8.00    0.70
   1  -6   2    7.90    0.90
   1  -6   2    6.90    0.70
   1  -6   2    7.90    0.70
  -2   6  -2    2.50    0.50
  -2   6  -2    3.10    0.50
  -2   6  -2    2.90    0.50
  -2   6  -2    2.30    0.40
  -2   6  -2    2.90    0.50
  -2   6  -2    2.60    0.60
   2  -6   2    1.70    0.50
   2  -6   2    1.90    0.40
   2  -6   2    2.20    0.50
   2  -6   2    2.50    0.30
   2  -6   2    2.40    0.60
   2  -6   2    2.00    0.40
   2  -6   2    2.50    0.40
  -3   6  -2   97.79    3.30
  -3   6  -2   99.89    3.10
  -3   6  -2  100.39    3.40
  -3   6  -2  104.39    3.10
  -3   6  -2  100.79    3.30
  -3   6  -2   99.19    3.30
  -3   6  -2   98.79    3.30
   3  -6   2  105.69    3.60
   3  -6   2  101.09    3.40
   3  -6   2   91.99    3.30
   3  -6   2  100.59    2.90
   3  -6   2  103.89    3.20
   3  -6   2   99.09    3.40
   3  -6   2   98.79    3.80
   3  -6   2   98.39    3.50
  -4   6  -2  248.58    7.10
  -4   6  -2  246.08    7.20
  -4   6  -2  245.88    7.10
  -4   6  -2  237.18    7.20
  -4   6  -2  248.28    6.90
  -4   6  -2  249.58    6.80
  -4   6  -2  257.17    7.20
   4  -6   2  241.28    7.30
   4  -6   2  245.78    7.20
   4  -6   2  260.17    7.50
   4  -6   2  240.38    6.60
   4  -6   2  250.97    7.00
   4  -6   2  245.68    7.50
   4  -6   2  239.28    7.30
   4  -6   2  260.57    7.70
  -5   6  -2    8.40    0.80
  -5   6  -2    7.90    1.00
  -5   6  -2    7.00    0.80
  -5   6  -2    7.80    0.90
  -5   6  -2    6.80    0.80
  -5   6  -2    7.70    0.90
  -5   6  -2    7.00    0.90
   5  -6   2    8.10    1.10
   5  -6   2    7.20    0.60
   5  -6   2    7.70    1.00
   5  -6   2    8.60    0.80
   5  -6   2    9.60    1.30
   5  -6   2    8.80    1.00
   5  -6   2    6.90    1.00
   5  -6   2    9.00    1.00
   5  -6   2    8.50    1.50
  -6   6  -2    3.80    0.80
  -6   6  -2    3.40    0.70
  -6   6  -2    1.30    0.50
  -6   6  -2    1.80    0.60
  -6   6  -2    2.20    0.60
  -6   6  -2    1.70    0.50
  -6   6  -2    2.50    0.70
   6  -6   2    3.20    0.70
   6  -6   2    1.50    0.40
   6  -6   2    2.00    0.50
   6  -6   2    1.30    0.70
   6  -6   2    0.90    0.70
   6  -6   2    2.60    0.70
  -7   6  -2   -0.20    0.40
  -7   6  -2   -0.40    0.40
  -7   6  -2    0.10    0.40
  -7   6  -2   -0.50    0.40
  -7   6  -2   -0.30    0.40
  -7   6  -2    0.50    0.50
  -7   6  -2    0.40    0.40
   7  -6   2   -0.30    0.50
   7  -6   2   -0.40    0.30
   7  -6   2   -0.20    0.40
   7  -6   2   -0.60    0.30
  -8   6  -2   26.00    1.80
  -8   6  -2   28.80    2.30
   8  -6   2   28.30    1.70
   8  -6   2   28.30    1.90
   8  -6   2   24.00    1.50
   8  -6   2   27.00    2.20
   8   5  -2   16.40    0.90
  -8  -5   2   15.80    0.90
  -8  -5   2   17.30    1.40
  -8  -5   2   17.70    1.00
  -8  -5   2   16.70    1.40
  -8  -5   2   13.10    1.60
   7   5  -2    1.40    0.40
   7   5  -2    1.50    0.40
  -7  -5   2    1.10    0.30
  -7  -5   2    1.40    0.50
  -7  -5   2    1.50    0.30
  -7  -5   2    1.70    0.50
  -7  -5   2    1.20    0.60
  -7  -5   2    1.20    0.40
  -7  -5   2    1.70    0.40
   6   5  -2   10.10    0.50
   6   5  -2   10.20    0.60
   6   5  -2   11.20    0.70
  -6  -5   2   10.60    0.70
  -6  -5   2   10.10    0.60
  -6  -5   2    9.70    0.70
  -6  -5   2   10.50    1.10
  -6  -5   2   10.60    0.50
  -6  -5   2   10.90    0.90
  -6  -5   2    8.20    1.10
   5   5  -2  231.18    5.90
   5   5  -2  232.68    6.00
   5   5  -2  233.18    6.00
   5   5  -2  228.78    5.90
   5   5  -2  238.18    6.50
  -5  -5   2  226.48    5.80
  -5  -5   2  227.98    5.90
  -5  -5   2  228.88    5.90
  -5  -5   2  231.18    6.60
  -5  -5   2  227.68    6.50
  -5  -5   2  222.28    6.30
  -5  -5   2  237.78    7.00
   3   5  -2   33.20    1.10
   3   5  -2   31.70    1.00
   3   5  -2   31.40    1.00
   3   5  -2   30.80    1.10
  -3  -5   2   32.00    1.10
  -3  -5   2   33.20    1.70
  -3  -5   2   30.90    1.50
  -3  -5   2   32.00    1.10
  -3  -5   2   29.20    1.40
  -3  -5   2   32.60    1.10
  -3  -5   2   33.20    1.10
  -3  -5   2   31.80    1.20
  -3  -5   2   31.30    1.00
   2   5  -2    4.60    0.50
   2   5  -2    4.90    0.40
   2   5  -2    4.00    0.30
   2   5  -2    4.40    0.40
  -2  -5   2    4.40    0.40
  -2  -5   2    4.90    0.30
  -2  -5   2    4.70    0.60
  -2  -5   2    4.30    0.40
  -2  -5   2    4.50    0.30
  -2  -5   2    4.30    0.50
  -2  -5   2    4.90    0.40
   1   5  -2  141.09    3.90
   1   5  -2  142.09    3.80
   1   5  -2  138.29    3.90
   1   5  -2  142.99    3.90
   1   5  -2  135.29    4.00
  -1  -5   2  141.39    4.10
  -1  -5   2  136.49    3.80
  -1  -5   2  142.29    3.90
  -1  -5   2  145.89    4.30
  -1  -5   2  140.19    3.90
  -1  -5   2  141.79    3.80
   0   5  -2  149.49    4.10
   0   5  -2  147.79    4.10
   0   5  -2  145.49    4.10
   0   5  -2  146.39    4.10
   0   5  -2  145.09    4.20
   0  -5   2  148.89    4.30
   0  -5   2  147.09    4.40
   0  -5   2  145.79    4.10
   0  -5   2  145.39    4.10
   0  -5   2  145.99    4.10
  -1   5  -2  620.14   89.59
  -1   5  -2  716.63   27.50
  -1   5  -2  725.93   27.90
   1  -5   2  632.24   78.69
   1  -5   2  671.93   25.70
   1  -5   2  686.03   25.60
  -2   5  -2  722.13   34.60
  -2   5  -2  860.51  114.29
  -2   5  -2  766.62   35.50
   2  -5   2  744.53   93.49
   2  -5   2  757.22   28.80
   2  -5   2  700.83   28.10
  -3   5  -2  265.37    7.30
  -3   5  -2  248.98    6.90
  -3   5  -2  257.77    6.90
  -3   5  -2  253.97    7.10
   3  -5   2  267.47    7.60
  -4   5  -2   73.49    2.90
  -4   5  -2   77.89    2.90
  -4   5  -2   84.39    2.80
  -4   5  -2   79.59    2.80
  -4   5  -2   84.49    2.70
  -4   5  -2   80.29    2.90
  -4   5  -2   81.49    2.70
   4  -5   2   81.89    2.50
   4  -5   2   82.69    2.90
   4  -5   2   87.29    3.20
   4  -5   2   80.99    3.20
   4  -5   2   79.19    2.90
   4  -5   2   81.49    2.70
   4  -5   2   80.59    3.00
   4  -5   2   87.19    2.90
  -5   5  -2   24.50    1.30
  -5   5  -2   27.40    1.60
  -5   5  -2   25.10    1.30
  -5   5  -2   26.80    1.50
  -5   5  -2   29.90    1.50
  -5   5  -2   28.40    1.60
   5  -5   2   26.00    1.20
   5  -5   2   23.30    1.50
   5  -5   2   25.70    1.50
   5  -5   2   28.30    1.70
   5  -5   2   25.10    1.80
   5  -5   2   24.80    1.30
   5  -5   2   27.90    1.60
   5  -5   2   27.10    1.50
  -6   5  -2    7.30    0.90
  -6   5  -2    8.80    1.10
  -6   5  -2    7.10    0.80
  -6   5  -2    6.10    0.90
  -6   5  -2    6.10    0.90
  -6   5  -2    5.80    0.80
  -6   5  -2    6.50    0.90
   6  -5   2    8.90    1.20
   6  -5   2    6.40    0.90
   6  -5   2    5.50    0.80
   6  -5   2    7.10    0.80
   6  -5   2    5.90    0.80
   6  -5   2    8.00    0.90
   6  -5   2    7.10    1.10
   6  -5   2    7.10    1.00
  -7   5  -2   39.40    2.00
  -7   5  -2   43.00    2.40
  -7   5  -2   40.30    1.90
  -7   5  -2   41.10    2.10
  -7   5  -2   40.40    2.20
  -7   5  -2   42.70    2.20
   7  -5   2   39.40    2.10
   7  -5   2   41.60    1.90
   7  -5   2   45.70    1.90
   7  -5   2   40.10    2.40
   7  -5   2   38.90    2.40
   7  -5   2   36.90    2.10
  -8   5  -2   33.60    1.90
  -8   5  -2   38.20    2.20
  -8   5  -2   35.70    2.00
  -8   5  -2   35.30    2.20
  -8   5  -2   34.90    1.90
  -8   5  -2   33.60    2.00
  -8   5  -2   36.90    2.10
   8  -5   2   37.30    1.80
   8  -5   2   36.40    1.80
   8  -5   2   35.70    2.70
   8  -5   2   34.00    2.30
   8  -5   2   37.10    2.20
  -9   5  -2    0.90    0.60
  -9   5  -2    0.80    0.60
  -9   5  -2    0.90    0.60
   9  -5   2    0.90    0.50
   9  -5   2    1.30    0.70
  -9  -4   2    0.60    0.30
  -9  -4   2    0.20    0.30
  -9  -4   2   -0.80    0.40
  -9  -4   2   -0.40    0.60
  -9  -4   2    0.40    0.40
   8   4  -2    2.50    0.60
   8   4  -2    2.80    0.60
   8   4  -2    3.20    0.90
  -8  -4   2    1.80    0.80
  -8  -4   2    2.60    0.50
  -8  -4   2    2.00    0.40
  -8  -4   2    1.70    0.50
  -8  -4   2    2.00    0.70
   7   4  -2   11.40    0.90
   7   4  -2   12.70    0.90
  -7  -4   2   12.80    0.90
  -7  -4   2   12.80    0.90
  -7  -4   2   13.70    0.80
  -7  -4   2   12.90    0.90
  -7  -4   2   13.30    0.90
  -7  -4   2   12.50    1.30
  -7  -4   2   14.10    1.60
   6   4  -2    4.90    0.50
   6   4  -2    4.30    0.50
   6   4  -2    5.20    0.60
   6   4  -2    5.00    0.60
   6   4  -2    6.10    0.70
  -6  -4   2    5.30    0.60
  -6  -4   2    4.90    0.50
  -6  -4   2    5.50    0.70
  -6  -4   2    5.30    0.60
  -6  -4   2    5.50    0.60
  -6  -4   2    5.90    0.70
  -6  -4   2    4.80    0.90
   5   4  -2    1.50    0.40
   5   4  -2    1.30    0.30
   5   4  -2    1.70    0.30
   5   4  -2    2.10    0.40
  -5  -4   2    1.60    0.30
  -5  -4   2    1.70    0.40
  -5  -4   2    1.40    0.40
  -5  -4   2    1.50    0.30
  -5  -4   2    1.10    0.40
  -5  -4   2    0.80    0.50
  -5  -4   2    1.60    0.30
   4   4  -2    0.10    0.20
   4   4  -2    0.00    0.20
   4   4  -2    0.50    0.20
  -4  -4   2   -0.10    0.20
  -4  -4   2    0.00    0.20
  -4  -4   2   -0.30    0.20
  -4  -4   2    0.10    0.20
  -4  -4   2    0.50    0.40
  -4  -4   2    0.00    0.20
  -4  -4   2    0.10    0.20
  -4  -4   2   -0.10    0.10
   3   4  -2   28.90    1.30
   3   4  -2   29.80    1.10
   3   4  -2   30.40    1.10
   3   4  -2   29.50    1.00
  -3  -4   2   29.00    1.10
  -3  -4   2   29.50    1.30
  -3  -4   2   30.30    1.10
  -3  -4   2   30.30    1.00
  -3  -4   2   30.10    1.10
  -3  -4   2   31.60    1.50
  -3  -4   2   31.80    1.30
  -3  -4   2   29.60    1.00
   2   4  -2   83.49    2.40
   2   4  -2   84.19    2.40
   2   4  -2   82.59    2.70
   2   4  -2   84.59    2.40
   2   4  -2   85.49    2.40
  -2  -4   2   82.99    2.40
  -2  -4   2   84.69    2.70
  -2  -4   2   85.49    2.50
  -2  -4   2   84.99    2.40
  -2  -4   2   84.69    2.40
  -2  -4   2   84.89    2.90
  -2  -4   2   84.29    2.30
   1   4  -2  334.17   51.39
   1   4  -2  332.37   12.90
   1   4  -2  321.37   12.80
  -1  -4   2  321.37   13.10
  -1  -4   2  218.58   41.30
  -1  -4   2  339.57   13.50
   0   4  -2  232.68   11.10
   0   4  -2   94.59   35.90
   0   4  -2  210.08   10.80
   0  -4   2  238.98   44.30
   0  -4   2  231.18   10.80
   0  -4   2  212.08   10.50
  -1   4  -2   60.79    1.90
  -1   4  -2   58.09    1.90
  -1   4  -2   56.19    1.90
  -1   4  -2   57.99    2.00
  -1   4  -2   58.19    1.90
   1  -4   2   59.69    1.90
   1  -4   2   59.89    1.90
   1  -4   2   58.79    2.10
   1  -4   2   60.49    2.10
   1  -4   2   55.79    1.90
   1  -4   2   57.49    1.90
   1  -4   2   58.99    1.90
  -2   4  -2   22.00    1.00
  -2   4  -2   22.50    1.00
  -2   4  -2   21.80    1.00
  -2   4  -2   21.10    0.90
  -2   4  -2   21.70    1.00
  -2   4  -2   22.40    1.10
  -2   4  -2   23.20    1.10
   2  -4   2   21.70    1.10
   2  -4   2   22.90    1.10
   2  -4   2   24.10    1.00
   2  -4   2   21.80    0.90
   2  -4   2   22.40    1.10
   2  -4   2   22.10    1.20
   2  -4   2   23.20    1.00
   3  -4   2  250.87    7.20
  -4   4  -2   94.09    2.80
  -4   4  -2   90.59    3.00
  -4   4  -2   86.79    3.10
  -4   4  -2   92.09    3.00
  -4   4  -2   91.89    2.90
  -4   4  -2   87.49    2.90
  -4   4  -2   90.79    2.80
   4  -4   2   91.69    2.80
   4  -4   2   89.69    3.00
   4  -4   2   88.39    3.10
   4  -4   2   86.29    2.70
   4  -4   2   89.99    3.30
   4  -4   2   85.59    2.90
   4  -4   2   92.29    3.20
   4  -4   2   89.69    2.90
  -5   4  -2   89.09    3.10
  -5   4  -2   88.69    3.00
  -5   4  -2   92.59    3.20
  -5   4  -2   88.09    3.00
  -5   4  -2   89.69    3.20
  -5   4  -2   88.29    2.90
  -5   4  -2   92.09    2.90
   5  -4   2   88.29    3.10
   5  -4   2   92.59    2.90
   5  -4   2   85.19    2.90
   5  -4   2   83.99    3.20
   5  -4   2   89.89    3.30
   5  -4   2   91.19    3.10
   5  -4   2   91.29    3.40
   5  -4   2   88.79    2.80
  -6   4  -2   60.39    2.30
  -6   4  -2   63.39    2.50
  -6   4  -2   57.49    2.50
  -6   4  -2   61.69    2.60
  -6   4  -2   55.79    2.20
  -6   4  -2   62.99    2.40
  -6   4  -2   59.79    2.30
   6  -4   2   61.39    2.20
   6  -4   2   61.39    2.50
   6  -4   2   57.19    2.90
   6  -4   2   62.59    2.70
   6  -4   2   58.39    2.70
   6  -4   2   56.19    2.20
   6  -4   2   61.99    2.30
   6  -4   2   64.79    2.50
  -7   4  -2   80.19    3.10
  -7   4  -2   82.59    3.30
  -7   4  -2   79.09    2.90
  -7   4  -2   83.59    3.40
  -7   4  -2   87.29    3.30
  -7   4  -2   85.59    3.30
  -7   4  -2   81.29    3.00
   7  -4   2   88.59    3.30
   7  -4   2   89.99    2.90
   7  -4   2   85.99    2.90
   7  -4   2   83.79    3.50
   7  -4   2   81.89    3.60
   7  -4   2   76.99    3.20
  -8   4  -2   44.80    2.10
  -8   4  -2   46.30    2.40
  -8   4  -2   47.20    2.50
  -8   4  -2   48.80    2.30
  -8   4  -2   48.30    2.20
  -8   4  -2   44.10    2.20
  -8   4  -2   49.99    2.40
   8  -4   2   44.80    2.30
   8  -4   2   44.90    2.50
   8  -4   2   47.10    2.60
   8  -4   2   46.10    2.30
   8  -4   2   48.50    2.00
   8  -4   2   45.70    2.60
   8  -4   2   45.60    1.90
  -9   4  -2    0.70    0.50
  -9   4  -2    1.70    0.60
  -9   4  -2    1.60    0.70
  -9   4  -2    0.40    0.50
  -9   4  -2    0.10    0.50
   9  -4   2    1.80    0.80
   9  -4   2    1.00    0.60
   9  -4   2    0.60    0.40
   9   3  -2   -0.10    0.40
  -9  -3   2    0.50    0.60
  -9  -3   2    0.10    0.30
  -9  -3   2    0.80    0.40
  -9  -3   2    0.50    0.70
   8   3  -2    7.00    1.20
   8   3  -2    6.30    0.90
   8   3  -2    7.60    1.00
  -8  -3   2    4.40    1.00
  -8  -3   2    6.20    0.90
  -8  -3   2    4.20    0.80
  -8  -3   2    6.20    0.70
  -8  -3   2    5.60    0.80
   7   3  -2    6.30    0.80
   7   3  -2    6.10    0.70
   7   3  -2    6.10    0.80
   7   3  -2    5.30    0.90
   7   3  -2    6.30    0.70
  -7  -3   2    6.30    0.60
  -7  -3   2    6.70    0.70
  -7  -3   2    5.70    0.80
  -7  -3   2    7.20    0.80
  -7  -3   2    5.00    0.70
  -7  -3   2    7.00    0.80
  -7  -3   2    5.10    1.00
  -7  -3   2    7.10    0.70
  -7  -3   2    7.30    1.00
   6   3  -2   44.80    1.70
   6   3  -2   49.80    1.70
   6   3  -2   45.50    1.70
   6   3  -2   42.70    1.90
   6   3  -2   43.00    2.20
   6   3  -2   43.80    1.80
  -6  -3   2   43.20    1.60
  -6  -3   2   46.00    1.80
  -6  -3   2   43.50    1.60
  -6  -3   2   43.60    1.80
  -6  -3   2   42.90    1.90
  -6  -3   2   45.20    2.20
  -6  -3   2   44.80    2.00
  -6  -3   2   43.80    1.80
   5   3  -2   19.60    1.30
   5   3  -2   19.90    1.10
   5   3  -2   20.10    1.00
   5   3  -2   20.20    0.90
   5   3  -2   21.40    1.00
   5   3  -2   21.70    1.00
  -5  -3   2   23.00    1.10
  -5  -3   2   18.40    1.00
  -5  -3   2   20.60    1.10
  -5  -3   2   19.60    1.00
  -5  -3   2   20.70    0.90
  -5  -3   2   20.90    1.10
  -5  -3   2   22.60    1.40
   4   3  -2    0.00    0.10
   4   3  -2    0.00    0.20
   4   3  -2    0.00    0.20
   4   3  -2    0.10    0.20
   4   3  -2    0.10    0.20
  -4  -3   2    0.50    0.30
  -4  -3   2    0.20    0.20
  -4  -3   2   -0.10    0.20
  -4  -3   2    0.20    0.20
  -4  -3   2    0.00    0.20
  -4  -3   2    0.00    0.20
  -4  -3   2   -0.10    0.30
   3   3  -2   24.30    0.90
   3   3  -2   23.00    1.00
   3   3  -2   24.40    0.90
   3   3  -2   24.00    1.00
   3   3  -2   23.10    1.10
  -3  -3   2   22.90    1.00
  -3  -3   2   25.30    1.30
  -3  -3   2   22.70    1.00
  -3  -3   2   22.90    0.90
  -3  -3   2   23.50    0.70
   2   3  -2  982.10   66.59
   2   3  -2  983.80   28.20
  -2  -3   2  921.51   28.50
  -2  -3   2  768.62   63.69
   1   3  -2   69.89    2.00
   1   3  -2   69.49    2.10
   1   3  -2   70.89    2.10
   1   3  -2   71.89    2.00
   1   3  -2   68.29    2.20
   1   3  -2   68.99    2.10
  -1  -3   2   69.69    2.30
  -1  -3   2   71.29    2.20
  -1  -3   2   68.99    2.10
  -1  -3   2   69.49    1.90
  -1  -3   2   69.79    2.00
  -1  -3   2   70.59    2.00
   0   3  -2  364.86   13.90
   0   3  -2  358.96   53.09
   0   3  -2  368.16   14.00
   0  -3   2  366.26   14.10
   0  -3   2  349.96   13.80
   0  -3   2  325.77   47.80
  -1   3  -2  126.19   35.70
   1  -3   2  136.59   34.10
   1  -3   2  162.98    8.90
   1  -3   2  159.38    8.80
  -2   3  -2  185.58   11.00
  -2   3  -2  167.88   10.50
  -2   3  -2  159.38   44.50
   2  -3   2  164.88   10.00
   2  -3   2  211.38   45.40
   2  -3   2  177.88   10.40
  -3   3  -2  451.15   21.30
  -3   3  -2  416.46   73.69
  -3   3  -2  448.56   21.10
   3  -3   2  439.06   19.80
   3  -3   2  470.05   20.40
   3  -3   2  452.95   72.29
  -4   3  -2   94.39    3.00
  -4   3  -2   91.19    2.90
  -4   3  -2   91.59    2.80
  -4   3  -2   87.29    2.70
  -4   3  -2   86.99    3.00
  -4   3  -2   90.99    2.90
   4  -3   2   85.29    2.80
   4  -3   2   88.59    2.90
   4  -3   2   91.19    3.10
   4  -3   2   89.49    2.70
   4  -3   2   89.29    2.70
   4  -3   2   88.69    3.00
   4  -3   2   86.89    2.80
   4  -3   2   87.59    3.10
  -6   3  -2    4.00    0.80
  -6   3  -2    3.10    0.60
  -6   3  -2    2.30    0.40
  -6   3  -2    3.40    0.60
  -6   3  -2    2.90    0.60
  -6   3  -2    3.00    0.60
  -6   3  -2    3.80    0.70
   6  -3   2    4.40    0.80
   6  -3   2    3.20    0.50
   6  -3   2    2.30    0.50
   6  -3   2    3.40    0.70
   6  -3   2    4.00    0.80
   6  -3   2    3.20    0.50
   6  -3   2    2.80    0.60
  -7   3  -2   49.70    2.60
  -7   3  -2   45.60    2.00
  -7   3  -2   46.20    2.20
  -7   3  -2   49.60    2.20
  -7   3  -2   48.80    2.10
  -7   3  -2   47.10    1.90
  -7   3  -2   52.39    2.30
  -7   3  -2   47.00    2.20
   7  -3   2   52.39    2.50
   7  -3   2   47.70    2.40
   7  -3   2   51.79    1.90
   7  -3   2   49.00    1.90
   7  -3   2   49.99    2.30
   7  -3   2   48.20    2.20
   7  -3   2   52.29    2.30
  -8   3  -2   14.90    1.20
  -8   3  -2   14.10    1.20
  -8   3  -2   15.60    1.30
  -8   3  -2   14.30    1.20
  -8   3  -2   16.10    1.40
  -8   3  -2   14.00    1.00
  -8   3  -2   15.20    1.80
  -8   3  -2   15.80    1.20
   8  -3   2   13.90    1.20
   8  -3   2   15.70    1.10
   8  -3   2   15.70    1.70
   8  -3   2   19.10    2.30
   8  -3   2   14.00    0.90
   8  -3   2   17.60    2.80
   8  -3   2   17.00    1.50
  -9   3  -2    3.30    0.70
  -9   3  -2    6.80    1.10
  -9   3  -2    5.30    1.30
  -9   3  -2    2.70    0.70
  -9   3  -2    4.40    0.90
  -9   3  -2    4.70    0.90
  -9   3  -2    2.80    1.00
   9  -3   2    4.60    1.00
   9  -3   2    3.60    0.60
   9  -3   2    5.90    1.00
 -10   3  -2    6.40    1.00
 -10   3  -2    6.20    1.10
 -10   3  -2    5.60    1.30
 -10   3  -2    5.70    1.00
  10  -3   2    7.60    0.90
  10  -3   2    4.40    1.00
  -9  -2   2    5.60    1.00
  -9  -2   2    7.80    0.90
  -9  -2   2    5.90    1.20
  -9  -2   2    8.50    1.00
   8   2  -2   25.00    1.80
   8   2  -2   22.30    1.60
  -8  -2   2   24.80    1.30
  -8  -2   2   24.80    1.40
  -8  -2   2   25.00    2.80
  -8  -2   2   22.90    1.60
  -8  -2   2   24.50    1.90
   7   2  -2    1.30    0.40
   7   2  -2    0.40    0.50
   7   2  -2    1.10    0.30
   7   2  -2    0.80    0.40
   7   2  -2    0.70    0.40
   7   2  -2    0.80    0.40
  -7  -2   2    1.10    0.40
  -7  -2   2    0.90    0.40
  -7  -2   2    1.30    0.50
  -7  -2   2    1.50    0.60
  -7  -2   2    0.30    0.30
   6   2  -2  116.19    4.10
   6   2  -2  114.39    3.40
   6   2  -2  113.79    3.50
   6   2  -2  115.19    3.50
   6   2  -2  109.69    3.80
   6   2  -2  107.89    3.60
  -6  -2   2  111.89    3.40
  -6  -2   2  118.49    3.70
  -6  -2   2  111.39    3.70
  -6  -2   2  116.19    3.80
  -6  -2   2  116.29    3.50
  -6  -2   2  107.19    3.20
  -6  -2   2  118.79    4.10
  -6  -2   2  115.39    3.60
  -6  -2   2  118.49    3.70
   5   2  -2   26.70    1.50
   5   2  -2   27.10    1.20
   5   2  -2   26.00    1.30
   5   2  -2   28.80    1.30
   5   2  -2   27.40    1.20
   5   2  -2   27.00    1.20
  -5  -2   2   25.60    1.40
  -5  -2   2   25.10    1.30
  -5  -2   2   29.40    1.20
  -5  -2   2   26.70    1.00
  -5  -2   2   28.50    1.30
  -5  -2   2   24.20    1.20
  -5  -2   2   27.20    1.60
   4   2  -2  508.65   70.09
   4   2  -2  561.24   21.80
   4   2  -2  522.85   21.20
  -4  -2   2  566.14   76.49
  -4  -2   2  520.95   21.20
  -4  -2   2  554.54   21.60
   3   2  -2  456.65   17.70
   3   2  -2  451.65   17.80
   3   2  -2  517.55   52.69
  -3  -2   2  393.46   54.99
  -3  -2   2  447.46   17.60
  -3  -2   2  458.25   17.80
   2   2  -2    1.40    0.30
   2   2  -2    1.30    0.30
   2   2  -2    1.80    0.30
   2   2  -2    1.10    0.30
   2   2  -2    1.30    0.30
  -2  -2   2    1.00    0.30
  -2  -2   2    2.10    0.30
  -2  -2   2    1.60    0.30
  -2  -2   2    2.20    0.30
  -2  -2   2    1.50    0.40
  -2  -2   2    1.50    0.30
   1   2  -2  160.18    7.80
   1   2  -2  173.38    8.00
   1   2  -2  104.69   26.60
  -1  -2   2  163.48    8.00
  -1  -2   2  221.58   38.20
  -1  -2   2  165.48    8.10
   0   2  -2  339.47   12.40
   0   2  -2  303.37   46.00
   0  -2   2  320.27   12.40
  -1   2  -2  205.18    9.50
  -1   2  -2  197.68    9.30
  -1   2  -2  205.88   40.80
   1  -2   2  180.48    9.00
   1  -2   2  187.78    9.10
   1  -2   2  181.18   36.90
  -2   2  -2   18.00    0.80
  -2   2  -2   17.90    0.80
  -2   2  -2   18.50    0.70
  -2   2  -2   17.40    0.80
  -2   2  -2   17.40    0.80
   2  -2   2   16.90    0.80
   2  -2   2   19.00    0.80
   2  -2   2   18.90    0.80
   2  -2   2   16.30    0.80
   2  -2   2   18.60    0.80
   2  -2   2   18.20    0.90
  -3   2  -2  355.26   16.80
  -3   2  -2  359.36   17.00
   3  -2   2  358.96   16.20
   3  -2   2  326.27   15.80
   3  -2   2  285.97   53.59
  -4   2  -2  144.49    4.40
  -4   2  -2  136.39    4.00
  -4   2  -2  146.59    4.00
   4  -2   2  139.29    4.00
   4  -2   2  131.49    4.00
   4  -2   2  142.39    4.30
  -5   2  -2   23.50    1.20
  -5   2  -2   23.90    1.30
  -5   2  -2   24.40    1.20
  -5   2  -2   25.60    1.10
  -5   2  -2   23.60    1.20
  -5   2  -2   24.60    1.20
  -5   2  -2   25.00    1.50
   5  -2   2   24.30    1.40
   5  -2   2   25.50    1.10
   5  -2   2   23.40    1.30
   5  -2   2   24.70    1.10
   5  -2   2   24.20    1.40
   5  -2   2   23.80    1.20
   5  -2   2   25.00    1.30
   5  -2   2   24.70    1.00
  -6   2  -2   32.20    1.60
  -6   2  -2   32.60    1.50
  -6   2  -2   31.80    1.50
  -6   2  -2   31.50    1.80
  -6   2  -2   33.70    1.60
  -6   2  -2   28.30    1.40
   6  -2   2   32.70    1.30
   6  -2   2   32.30    1.30
   6  -2   2   33.30    1.60
   6  -2   2   33.70    1.50
   6  -2   2   29.40    1.60
   6  -2   2   29.50    1.70
   6  -2   2   34.40    1.50
  -7   2  -2   29.10    1.60
  -7   2  -2   28.90    1.30
  -7   2  -2   28.60    1.60
  -7   2  -2   28.10    1.50
  -7   2  -2   28.00    1.80
  -7   2  -2   29.50    1.60
  -7   2  -2   29.30    1.50
   7  -2   2   26.80    1.50
   7  -2   2   29.20    1.50
   7  -2   2   25.10    1.70
   7  -2   2   26.50    1.30
   7  -2   2   27.50    1.50
   7  -2   2   31.70    1.20
   7  -2   2   27.40    1.60
  -8   2  -2   10.00    1.10
  -8   2  -2    7.60    0.80
  -8   2  -2    9.10    1.10
  -8   2  -2    6.30    0.90
  -8   2  -2    7.20    1.00
  -8   2  -2    8.00    0.90
   8  -2   2    6.80    1.00
   8  -2   2    7.70    1.00
   8  -2   2    8.10    1.20
   8  -2   2    8.30    0.80
   8  -2   2    7.10    1.00
   8  -2   2    8.10    0.80
   8  -2   2   10.50    1.40
  -9   2  -2    0.60    0.50
  -9   2  -2    1.20    0.60
  -9   2  -2    1.70    0.80
  -9   2  -2    0.50    0.50
  -9   2  -2    1.40    0.60
  -9   2  -2    0.90    0.50
  -9   2  -2    0.40    0.40
   9  -2   2    0.80    0.60
   9  -2   2    0.50    0.40
   9  -2   2    0.70    0.50
 -10   2  -2    3.00    0.70
 -10   2  -2    3.00    1.00
 -10   2  -2    2.70    0.80
 -10   2  -2    3.40    0.80
  10  -2   2    3.60    0.90
  -9  -1   2    4.40    1.10
  -9  -1   2    4.90    0.90
  -9  -1   2    5.10    0.80
   8   1  -2   20.50    1.50
   8   1  -2   23.20    1.80
   8   1  -2   24.50    1.40
   8   1  -2   21.90    1.60
  -8  -1   2   25.60    1.50
  -8  -1   2   21.30    1.50
  -8  -1   2   21.00    1.50
  -8  -1   2   23.00    1.80
  -8  -1   2   23.30    1.40
   7   1  -2   23.70    1.40
   7   1  -2   22.80    1.10
   7   1  -2   25.30    1.40
   7   1  -2   23.40    1.40
   7   1  -2   21.60    1.50
   7   1  -2   22.50    1.60
  -7  -1   2   23.80    1.50
  -7  -1   2   22.50    1.40
  -7  -1   2   25.40    1.40
  -7  -1   2   23.40    1.50
  -7  -1   2   24.30    1.40
  -7  -1   2   25.80    1.80
  -7  -1   2   22.10    1.40
  -7  -1   2   23.10    0.80
   6   1  -2   23.90    1.60
   6   1  -2   25.40    1.40
   6   1  -2   24.00    1.10
   6   1  -2   27.90    1.30
   6   1  -2   25.70    1.30
   6   1  -2   24.20    1.50
  -6  -1   2   25.40    1.30
  -6  -1   2   20.80    1.60
  -6  -1   2   26.40    1.40
  -6  -1   2   27.20    1.40
  -6  -1   2   26.10    1.40
  -6  -1   2   23.30    1.40
  -6  -1   2   24.00    1.40
   5   1  -2   56.19    2.30
   5   1  -2   59.29    2.50
   5   1  -2   61.09    2.40
   5   1  -2   56.99    2.00
   5   1  -2   56.99    1.90
  -5  -1   2   55.69    2.00
  -5  -1   2   57.39    1.50
  -5  -1   2   55.89    2.10
  -5  -1   2   59.39    2.10
  -5  -1   2   57.99    1.70
  -5  -1   2   55.79    2.40
  -5  -1   2   53.09    2.10
  -5  -1   2   59.79    2.10
   4   1  -2 3115.19  158.58
   4   1  -2 2993.90   83.59
  -4  -1   2 2842.32   83.09
  -4  -1   2 2969.50  162.68
   3   1  -2 2544.45   71.39
   3   1  -2 2562.24  131.29
  -3  -1   2 2556.84   71.29
  -3  -1   2 2568.34  135.49
   2   1  -2   22.30    0.90
   2   1  -2   22.80    0.90
   2   1  -2   20.90    1.00
   2   1  -2   22.50    0.90
   2   1  -2   24.30    1.00
  -2  -1   2   24.30    1.00
  -2  -1   2   21.90    1.00
  -2  -1   2   22.90    0.90
  -2  -1   2   22.40    1.10
  -2  -1   2   24.10    1.00
  -2  -1   2   23.50    1.00
   1   1  -2 1145.59   35.20
   1   1  -2 1317.57   86.29
  -1  -1   2 1122.79   33.30
  -1  -1   2 1077.69   70.39
   0   1  -2  249.28   37.30
   0  -1   2  336.37   12.30
   0  -1   2  322.37   12.00
   0  -1   2  273.77   39.90
  -1   1  -2 2747.72  122.99
   1  -1   2 2296.57  113.89
  -2   1  -2   47.10    1.40
  -2   1  -2   46.20    1.50
  -2   1  -2   45.00    1.50
  -2   1  -2   45.40    1.60
  -2   1  -2   47.20    1.50
  -2   1  -2   43.70    1.40
  -2   1  -2   48.00    1.50
   2  -1   2   45.40    1.40
   2  -1   2   45.80    1.60
   2  -1   2   46.80    1.50
   2  -1   2   45.40    1.60
   2  -1   2   45.40    1.40
   2  -1   2   45.10    1.50
   2  -1   2   47.30    1.40
   2  -1   2   46.90    1.50
  -3   1  -2   13.60    0.80
  -3   1  -2   11.30    0.60
  -3   1  -2   12.20    0.70
  -3   1  -2   12.40    0.70
  -3   1  -2   13.80    0.70
  -3   1  -2   13.30    0.60
  -3   1  -2   13.40    0.80
   3  -1   2   13.30    0.80
   3  -1   2   12.50    0.70
   3  -1   2   12.80    0.70
   3  -1   2   13.50    0.70
   3  -1   2   13.20    0.60
   3  -1   2   12.50    0.60
   3  -1   2   12.90    0.70
  -4   1  -2  397.76   18.80
  -4   1  -2  278.87   60.59
  -4   1  -2  373.36   18.50
   4  -1   2  507.65   69.49
   4  -1   2  401.36   18.00
   4  -1   2  416.46   18.20
  -5   1  -2    1.30    0.40
  -5   1  -2    1.70    0.30
  -5   1  -2    0.80    0.30
  -5   1  -2    1.40    0.40
  -5   1  -2    1.70    0.40
  -5   1  -2    1.70    0.40
  -5   1  -2    2.00    0.40
   5  -1   2    1.50    0.40
   5  -1   2    1.50    0.30
   5  -1   2    2.80    0.60
   5  -1   2    1.90    0.40
   5  -1   2    1.60    0.40
   5  -1   2    1.30    0.40
   5  -1   2    1.40    0.20
   5  -1   2    2.10    0.50
  -6   1  -2  290.37    8.30
  -7   1  -2   54.79    2.10
  -7   1  -2   59.59    2.30
  -7   1  -2   51.09    2.20
  -7   1  -2   50.49    1.90
  -7   1  -2   55.49    2.50
  -7   1  -2   53.19    2.20
  -7   1  -2   50.89    2.20
   7  -1   2   50.09    2.10
   7  -1   2   55.39    2.20
   7  -1   2   53.69    2.30
   7  -1   2   54.09    1.70
   7  -1   2   59.09    2.00
   7  -1   2   52.59    1.60
   7  -1   2   53.19    1.70
   7  -1   2   55.19    2.50
   7  -1   2   59.89    2.40
  -8   1  -2  114.39    3.90
  -8   1  -2  106.69    3.70
  -8   1  -2  105.79    3.70
  -8   1  -2  104.59    3.80
  -8   1  -2  106.29    3.30
  -8   1  -2  100.49    3.70
  -8   1  -2  108.79    4.50
   8  -1   2  106.89    3.90
   8  -1   2  107.09    4.00
   8  -1   2  107.29    2.90
   8  -1   2  102.89    3.00
   8  -1   2  104.69    3.70
   8  -1   2  106.39    3.70
   8  -1   2  107.99    3.90
  -9   1  -2    0.00    0.40
  -9   1  -2    0.40    0.40
  -9   1  -2   -0.30    0.50
  -9   1  -2   -0.30    0.30
  -9   1  -2    0.00    0.40
  -9   1  -2   -0.20    0.40
   9  -1   2   -0.40    0.30
   9  -1   2   -0.10    0.40
   9  -1   2   -0.80    0.40
 -10   1  -2    9.80    1.50
 -10   1  -2    8.60    1.20
 -10   1  -2    8.60    1.10
 -10   1  -2    9.50    1.10
  10  -1   2    8.70    1.60
  -9   0   2    0.00    0.60
  -9   0   2    0.10    0.50
  -9   0   2    0.10    0.40
  -9   0   2   -0.30    0.40
   8   0  -2   15.00    1.60
   8   0  -2   16.50    1.50
   8   0  -2   22.00    1.40
   8   0  -2   16.70    1.40
  -8   0   2   19.10    1.40
  -8   0   2   19.30    1.30
  -8   0   2   18.40    1.90
  -8   0   2   19.20    1.40
  -8   0   2   15.10    1.30
   7   0  -2   12.00    1.10
   7   0  -2   14.90    1.10
   7   0  -2   14.10    1.10
   7   0  -2   13.20    1.30
   7   0  -2   13.90    0.90
   7   0  -2   16.80    1.60
  -7   0   2   14.80    1.20
  -7   0   2   12.60    1.10
  -7   0   2   12.90    1.50
  -7   0   2   13.80    1.20
  -7   0   2   13.90    0.70
  -7   0   2   15.20    1.10
  -7   0   2   13.40    1.20
  -7   0   2   13.90    1.10
   6   0  -2   42.80    1.80
   6   0  -2   44.10    2.10
   6   0  -2   41.80    1.90
   6   0  -2   40.20    1.80
   6   0  -2   38.70    2.00
   6   0  -2   40.90    1.60
  -6   0   2   41.20    1.90
  -6   0   2   40.60    1.90
  -6   0   2   42.30    1.90
  -6   0   2   44.40    1.90
  -6   0   2   42.10    1.40
  -6   0   2   43.50    1.80
  -6   0   2   37.90    2.10
  -6   0   2   37.30    1.80
   5   0  -2  106.29    3.40
   5   0  -2  107.09    2.90
   5   0  -2  109.99    3.30
   5   0  -2  109.29    3.50
   5   0  -2  105.79    3.70
   5   0  -2  110.49    3.40
   5   0  -2  108.19    3.70
  -5   0   2  111.39    3.40
  -5   0   2  104.69    3.50
  -5   0   2  105.89    3.50
  -5   0   2  108.59    2.90
  -5   0   2  120.69    3.90
  -5   0   2   94.89    3.50
  -5   0   2  104.39    3.50
   4   0  -2  404.46   19.60
   4   0  -2  428.96   19.90
  -4   0   2  359.06   69.59
   3   0  -2   48.80    1.80
   3   0  -2   53.29    1.80
   3   0  -2   53.29    2.00
   3   0  -2   51.99    2.00
   3   0  -2   52.19    1.80
   3   0  -2   50.09    1.80
   3   0  -2   52.39    1.40
  -3   0   2   54.19    2.00
  -3   0   2   52.09    1.80
  -3   0   2   51.99    1.90
  -3   0   2   53.39    1.80
  -3   0   2   51.19    1.50
  -3   0   2   52.89    1.90
  -3   0   2   50.59    1.80
  -3   0   2   51.39    1.80
   2   0  -2 1547.75   92.69
   2   0  -2 1361.46   41.50
  -2   0   2 1395.96   41.70
  -2   0   2 1275.47   89.39
   1   0  -2 5517.75  195.18
  -1   0   2 5216.08  193.48
   0   0  -2 3019.50  122.79
   0   0   2 2840.42  120.99
  -1   0  -2 1761.12   90.09
  -1   0  -2 1847.92   48.70
   1   0   2 1784.92   90.59
  -2   0  -2 3238.38  140.69
   2   0   2 3316.17  139.89
  -3   0  -2  633.24   62.49
  -3   0  -2  864.51   29.70
   3   0   2  975.20   70.59
   3   0   2  867.91   27.20
  -4   0  -2    0.30    0.30
  -4   0  -2    0.30    0.20
  -4   0  -2    0.30    0.20
  -4   0  -2    0.10    0.20
  -4   0  -2    0.10    0.20
  -4   0  -2    0.20    0.20
   4   0   2   -0.10    0.20
   4   0   2    0.00    0.20
   4   0   2    0.30    0.20
   4   0   2    0.20    0.20
   4   0   2    0.10    0.20
   4   0   2    0.20    0.10
   4   0   2    0.30    0.30
  -5   0  -2  439.36   21.00
  -5   0  -2  430.96   20.70
  -5   0  -2  481.25   76.29
   5   0   2  435.96   65.39
   5   0   2  412.06   19.00
   5   0   2  466.85   19.90
  -6   0  -2   37.70    1.60
  -6   0  -2   37.80    1.60
  -6   0  -2   39.70    1.60
  -6   0  -2   37.60    1.80
  -6   0  -2   36.70    1.50
  -6   0  -2   35.80    1.30
  -6   0  -2   37.20    1.60
   6   0   2   36.10    1.50
   6   0   2   39.30    1.30
   6   0   2   35.00    1.70
   6   0   2   37.00    1.70
   6   0   2   38.90    1.60
   6   0   2   37.90    1.80
   6   0   2   39.20    1.60
  -7   0  -2    2.90    0.50
  -7   0  -2    4.80    0.70
  -7   0  -2    1.90    0.60
  -7   0  -2    3.20    0.40
  -7   0  -2    2.70    0.60
  -7   0  -2    5.20    0.70
  -7   0  -2    2.80    0.60
   7   0   2    4.20    0.70
   7   0   2    3.60    0.60
   7   0   2    4.00    0.70
   7   0   2    4.80    0.70
   7   0   2    3.70    0.30
  -8   0  -2   24.40    1.70
  -8   0  -2   21.80    1.30
  -8   0  -2   23.40    1.50
  -8   0  -2   22.40    1.40
  -8   0  -2   19.90    1.40
  -8   0  -2   21.10    1.40
  -8   0  -2   21.90    1.10
   8   0   2   22.60    1.60
   8   0   2   23.60    0.80
   8   0   2   21.90    1.40
   8   0   2   23.70    1.40
   8   0   2   20.90    1.40
   8   0   2   18.10    1.50
  -9   0  -2    1.30    0.50
  -9   0  -2    0.90    0.50
  -9   0  -2    1.10    0.50
  -9   0  -2    0.50    0.90
  -9   0  -2    0.40    0.30
  -9   0  -2    0.20    0.60
   9   0   2    1.30    0.50
   9   0   2    0.60    0.50
   9   0   2    1.20    0.60
   9   0   2    1.10    0.50
 -10   0  -2   33.20    2.00
 -10   0  -2   31.20    1.80
 -10   0  -2   34.50    2.30
 -10   0  -2   32.20    1.80
  10   0   2   30.80    2.10
  -9   1   2    0.50    0.50
  -9   1   2   -0.30    0.40
  -9   1   2   -0.60    0.40
  -9   1   2    0.50    0.70
   8  -1  -2   12.80    1.40
   8  -1  -2   11.60    1.50
   8  -1  -2   11.60    1.40
   8  -1  -2   11.90    1.10
  -8   1   2   13.00    1.40
  -8   1   2   14.10    1.20
  -8   1   2   12.20    1.60
  -8   1   2   16.30    1.30
  -8   1   2   12.80    1.20
  -8   1   2   13.80    1.40
   7  -1  -2    0.40    0.40
   7  -1  -2    0.00    0.30
   7  -1  -2    0.20    0.30
   7  -1  -2    0.30    0.50
   7  -1  -2    0.00    0.30
   7  -1  -2    0.20    0.40
   7  -1  -2    0.30    0.20
  -7   1   2   -0.10    0.40
  -7   1   2    0.40    0.40
  -7   1   2   -0.20    0.30
  -7   1   2    0.40    0.20
  -7   1   2   -0.10    0.30
  -7   1   2   -0.10    0.30
   6  -1  -2   33.90    1.70
   6  -1  -2   36.10    1.50
   6  -1  -2   33.70    1.70
   6  -1  -2   31.80    1.90
   6  -1  -2   32.60    1.90
   6  -1  -2   34.40    1.50
   6  -1  -2   33.20    1.60
  -6   1   2   30.50    1.60
  -6   1   2   32.90    1.30
  -6   1   2   32.60    1.70
  -6   1   2   35.20    1.80
  -6   1   2   33.70    1.60
  -6   1   2   35.20    1.60
  -6   1   2   34.40    2.00
  -6   1   2   35.60    1.80
   5  -1  -2  149.59    4.50
   5  -1  -2  142.89    4.80
   5  -1  -2  148.39    4.50
   5  -1  -2  147.09    4.30
   5  -1  -2  144.69    4.60
   5  -1  -2  147.19    4.80
  -5   1   2  150.18    4.50
  -5   1   2  147.09    4.40
  -5   1   2  149.88    4.10
  -5   1   2  146.49    4.60
  -5   1   2  151.58    4.60
  -5   1   2  147.69    4.60
  -5   1   2  154.08    4.90
  -5   1   2  153.18    4.50
   4  -1  -2  248.88    7.00
  -4   1   2  241.48    7.00
   3  -1  -2  130.49    4.10
   3  -1  -2  131.29    3.80
   3  -1  -2  134.29    4.00
   3  -1  -2  131.39    3.90
  -3   1   2  131.89    4.00
  -3   1   2  127.19    3.80
  -3   1   2  138.19    3.90
  -3   1   2  126.39    3.90
  -3   1   2  132.29    3.90
  -3   1   2  147.19    4.60
   2  -1  -2  547.85   21.50
   2  -1  -2  586.64   22.00
  -2   1   2  587.74   61.19
  -2   1   2  572.94   21.70
  -2   1   2  544.75   21.50
   1  -1  -2 2373.26  117.49
   1  -1  -2 2561.94   68.69
  -1   1   2 2461.75  120.39
  -1   1   2 2546.05   68.59
   0  -1  -2 1954.00   92.59
   0  -1  -2 1799.72   50.69
   0   1   2 1842.82   91.49
   0   1   2 1889.91   50.99
  -1  -1  -2 3581.74  135.69
  -2  -1  -2    3.20    0.30
  -2  -1  -2    3.40    0.30
  -2  -1  -2    3.10    0.30
  -2  -1  -2    3.00    0.20
  -2  -1  -2    4.00    0.30
  -2  -1  -2    3.30    0.30
  -2  -1  -2    3.70    0.30
   2   1   2    3.60    0.30
   2   1   2    2.50    0.30
   2   1   2    3.80    0.20
   2   1   2    3.10    0.30
   2   1   2    3.10    0.20
  -3  -1  -2   17.20    0.70
  -3  -1  -2   17.70    0.80
  -3  -1  -2   18.00    0.70
  -3  -1  -2   17.30    0.70
  -3  -1  -2   16.20    0.80
  -3  -1  -2   17.30    0.70
  -3  -1  -2   17.50    0.50
   3   1   2   17.00    0.70
   3   1   2   17.20    0.70
   3   1   2   17.40    0.70
   3   1   2   17.40    0.80
   3   1   2   16.70    0.70
  -4  -1  -2  214.28   43.60
  -4  -1  -2  187.68   10.30
  -4  -1  -2  196.98   10.50
   4   1   2  187.38    9.80
   4   1   2  190.48    9.80
   4   1   2  242.48   41.40
  -5  -1  -2    7.60    0.80
  -5  -1  -2    6.30    0.50
  -5  -1  -2    6.80    0.50
  -5  -1  -2    6.30    0.50
  -5  -1  -2    7.20    0.70
  -5  -1  -2    8.30    0.50
  -5  -1  -2    7.20    0.60
   5   1   2    8.00    0.50
   5   1   2    7.10    0.60
   5   1   2    6.40    0.50
   5   1   2    6.50    0.50
   5   1   2    6.80    0.50
   5   1   2    7.70    0.70
  -6  -1  -2    7.90    0.80
  -6  -1  -2    7.70    0.60
  -6  -1  -2    8.00    0.50
  -6  -1  -2    7.70    0.80
  -6  -1  -2    7.70    0.70
  -6  -1  -2    9.10    0.70
  -6  -1  -2    9.30    0.70
   6   1   2    8.40    0.50
   6   1   2    7.60    0.70
   6   1   2    7.90    0.80
   6   1   2    8.20    0.70
   6   1   2    8.90    0.80
   6   1   2    8.50    0.70
   6   1   2    6.80    0.80
  -7  -1  -2    2.00    0.50
  -7  -1  -2    1.50    0.40
  -7  -1  -2    2.20    0.50
  -7  -1  -2    1.60    0.30
  -7  -1  -2    3.10    0.50
  -7  -1  -2    1.40    0.50
  -7  -1  -2    1.10    0.40
   7   1   2    2.40    0.60
   7   1   2    1.80    0.30
   7   1   2    1.20    0.40
   7   1   2    2.60    0.60
   7   1   2    1.80    0.40
  -8  -1  -2    1.60    0.60
  -8  -1  -2    0.70    0.30
  -8  -1  -2    1.00    0.40
  -8  -1  -2    0.80    0.40
  -8  -1  -2    1.10    0.50
  -8  -1  -2    1.10    0.40
  -8  -1  -2    1.20    0.40
   8   1   2    1.30    0.30
   8   1   2    1.30    0.50
   8   1   2    0.90    0.40
   8   1   2    1.20    0.40
   8   1   2    1.60    0.60
   8   1   2    1.40    0.50
  -9  -1  -2   15.80    1.30
  -9  -1  -2   15.10    0.90
  -9  -1  -2   16.00    1.20
  -9  -1  -2   18.40    1.80
  -9  -1  -2   17.20    1.20
   9   1   2   14.40    1.20
   9   1   2   16.20    1.40
   9   1   2   19.90    1.30
 -10  -1  -2   10.50    1.10
 -10  -1  -2    9.10    1.00
 -10  -1  -2    7.00    1.20
 -10  -1  -2    8.10    1.20
  10   1   2    8.30    1.20
   9  -2  -2    8.40    1.20
  -9   2   2   11.00    1.40
  -9   2   2    9.10    1.50
  -9   2   2   10.20    1.30
  -9   2   2    9.30    1.20
   8  -2  -2    2.60    0.40
   8  -2  -2    4.30    0.90
   8  -2  -2    3.00    0.80
   8  -2  -2    3.00    0.80
   8  -2  -2    3.40    0.90
  -8   2   2    3.60    0.80
  -8   2   2    3.00    0.70
  -8   2   2    3.80    0.80
  -8   2   2    2.50    0.70
  -8   2   2    3.80    0.80
  -8   2   2    3.10    0.90
   7  -2  -2    5.80    0.60
   7  -2  -2    5.30    1.00
   7  -2  -2    6.10    0.80
   7  -2  -2    4.10    0.80
   7  -2  -2    5.70    0.90
   7  -2  -2    5.70    0.80
   7  -2  -2    6.30    1.10
  -7   2   2    4.60    0.80
  -7   2   2    5.70    0.90
  -7   2   2    5.00    0.60
  -7   2   2    6.50    1.00
  -7   2   2    6.30    1.10
  -7   2   2    4.30    0.80
  -7   2   2    5.60    0.80
  -7   2   2    7.80    1.10
   6  -2  -2   24.80    1.00
   6  -2  -2   24.30    1.40
   6  -2  -2   24.30    1.30
   6  -2  -2   23.00    1.60
   6  -2  -2   19.50    1.40
   6  -2  -2   23.50    1.60
   6  -2  -2   24.50    1.50
  -6   2   2   23.40    1.40
  -6   2   2   22.50    1.10
  -6   2   2   27.60    1.60
  -6   2   2   22.90    1.50
  -6   2   2   24.60    1.30
  -6   2   2   23.70    1.70
  -6   2   2   23.00    1.40
  -6   2   2   20.50    1.40
   5  -2  -2    0.00    0.30
   5  -2  -2    0.10    0.30
   5  -2  -2    1.00    0.40
   5  -2  -2   -0.10    0.30
   5  -2  -2    0.20    0.30
   5  -2  -2    0.10    0.20
   5  -2  -2   -0.10    0.30
  -5   2   2    0.80    0.40
  -5   2   2   -0.10    0.20
  -5   2   2    0.10    0.30
  -5   2   2    0.20    0.30
  -5   2   2    0.10    0.20
  -5   2   2    0.10    0.30
  -5   2   2    0.10    0.20
  -5   2   2   -0.10    0.30
   4  -2  -2   23.70    0.90
   4  -2  -2   24.20    1.40
   4  -2  -2   25.10    1.20
   4  -2  -2   24.10    1.30
   4  -2  -2   23.00    1.20
   4  -2  -2   23.00    1.40
   4  -2  -2   24.20    1.30
  -4   2   2   22.10    1.20
  -4   2   2   24.00    1.30
  -4   2   2   25.50    1.30
  -4   2   2   27.20    1.40
  -4   2   2   26.00    1.10
  -4   2   2   23.50    1.40
  -4   2   2   24.20    1.20
  -4   2   2   24.00    1.00
   3  -2  -2  912.71   34.10
  -3   2   2 1008.00   94.99
   2  -2  -2  176.58   11.20
   2  -2  -2  222.48   49.90
  -2   2   2  187.98   11.50
  -2   2   2  153.98   41.30
  -2   2   2  160.88   10.70
   1  -2  -2  998.90   32.80
   1  -2  -2 1129.39   78.89
  -1   2   2 1031.70   32.90
  -1   2   2 1035.90   78.49
   0  -2  -2 9900.01  308.57
   0   2   2 9999.00  312.27
  -1  -2  -2  535.15   41.90
  -1  -2  -2  539.35   17.20
   1   2   2  483.75   42.50
   1   2   2  525.15   17.40
  -2  -2  -2   54.69    1.60
  -2  -2  -2   52.99    1.60
  -2  -2  -2   51.99    1.60
  -2  -2  -2   52.79    1.60
  -2  -2  -2   51.99    1.60
  -2  -2  -2   54.29    1.60
  -2  -2  -2   54.79    1.40
   2   2   2   52.99    1.60
   2   2   2   54.59    1.60
   2   2   2   57.49    1.70
   2   2   2   54.19    1.50
   2   2   2   54.59    1.60
   2   2   2   53.69    1.50
  -3  -2  -2  192.78   34.00
  -3  -2  -2  230.58    9.10
  -3  -2  -2  220.48    9.00
   3   2   2  236.18    9.20
   3   2   2  231.98    9.10
   3   2   2  191.98   31.10
  -4  -2  -2   16.10    0.70
  -4  -2  -2   15.50    0.70
  -4  -2  -2   15.20    0.70
  -4  -2  -2   13.90    0.80
  -4  -2  -2   15.30    0.80
  -4  -2  -2   16.80    0.70
   4   2   2   14.00    0.80
   4   2   2   15.30    0.70
   4   2   2   15.10    0.70
   4   2   2   15.50    0.70
   4   2   2   19.20    0.80
   4   2   2   15.70    0.80
  -5  -2  -2  795.62   28.60
  -5  -2  -2  847.32   77.09
  -5  -2  -2  811.82   28.90
   5   2   2  843.52   27.20
   5   2   2  889.91   66.09
  -6  -2  -2    5.50    0.50
  -6  -2  -2    4.80    0.40
  -6  -2  -2    4.50    0.60
  -6  -2  -2    6.00    0.70
  -6  -2  -2    5.90    0.60
  -6  -2  -2    6.30    0.60
  -6  -2  -2    5.70    0.60
   6   2   2    4.50    0.50
   6   2   2    4.10    0.60
   6   2   2    5.40    0.60
   6   2   2    5.80    0.60
   6   2   2    5.70    0.60
  -7  -2  -2    2.20    0.50
  -7  -2  -2    2.90    0.40
  -7  -2  -2    4.10    0.60
  -7  -2  -2    4.20    0.60
  -7  -2  -2    3.00    0.60
  -7  -2  -2    2.20    0.60
  -7  -2  -2    3.30    0.50
   7   2   2    3.20    0.50
   7   2   2    3.30    0.40
   7   2   2    3.10    0.60
   7   2   2    3.50    0.60
   7   2   2    2.70    0.50
  -8  -2  -2    3.30    0.70
  -8  -2  -2    3.10    0.60
  -8  -2  -2    4.10    0.50
  -8  -2  -2    3.90    0.60
  -8  -2  -2    4.30    0.70
  -8  -2  -2    3.70    0.60
  -8  -2  -2    2.90    0.50
   8   2   2    4.20    0.70
   8   2   2    3.90    0.80
   8   2   2    3.10    0.50
   8   2   2    4.20    0.50
   8   2   2    3.40    0.70
   8   2   2    3.10    0.60
  -9  -2  -2    6.30    0.80
  -9  -2  -2    7.40    1.00
  -9  -2  -2    6.20    0.80
  -9  -2  -2    6.00    1.00
  -9  -2  -2    5.90    0.60
   9   2   2    6.40    0.90
   9   2   2    6.20    0.80
   9   2   2    5.90    0.90
 -10  -2  -2   10.60    1.30
 -10  -2  -2    8.70    1.00
 -10  -2  -2    9.80    1.00
 -10  -2  -2    8.20    1.30
  10   2   2    9.50    1.30
  10   2   2    9.80    1.10
   9  -3  -2   10.50    1.30
  -9   3   2    9.40    1.20
  -9   3   2   11.10    1.30
  -9   3   2   10.30    1.70
  -9   3   2   11.90    1.50
   8  -3  -2    6.00    1.00
   8  -3  -2    5.00    0.60
   8  -3  -2    5.40    1.20
  -8   3   2    6.80    1.10
  -8   3   2    3.90    0.90
  -8   3   2    3.30    1.00
  -8   3   2    5.50    0.90
  -8   3   2    5.70    1.00
   7  -3  -2   60.39    2.50
   7  -3  -2   59.29    3.10
   7  -3  -2   62.19    2.10
   7  -3  -2   62.29    3.10
   7  -3  -2   58.39    2.90
   7  -3  -2   55.49    2.90
   7  -3  -2   61.99    2.80
  -7   3   2   63.49    2.80
  -7   3   2   59.29    3.00
  -7   3   2   62.79    2.60
  -7   3   2   59.89    2.80
  -7   3   2   62.69    2.30
  -7   3   2   59.39    2.70
  -7   3   2   62.19    2.90
  -7   3   2   59.09    2.80
   6  -3  -2   33.90    2.00
   6  -3  -2   34.50    1.40
   6  -3  -2   37.50    1.90
   6  -3  -2   34.30    2.10
   6  -3  -2   36.40    2.00
   6  -3  -2   37.70    1.70
   6  -3  -2   37.90    1.90
  -6   3   2   34.00    1.90
  -6   3   2   37.00    1.70
  -6   3   2   34.90    1.80
  -6   3   2   38.00    2.20
  -6   3   2   36.70    2.00
  -6   3   2   36.90    2.20
  -6   3   2   35.30    1.90
   5  -3  -2  145.59    4.60
   5  -3  -2  150.48    4.20
   5  -3  -2  151.68    4.70
   5  -3  -2  150.78    4.80
   5  -3  -2  143.39    4.80
   5  -3  -2  148.39    4.90
  -5   3   2  150.98    5.00
  -5   3   2  154.78    4.80
  -5   3   2  152.68    4.50
  -5   3   2  158.48    4.70
  -5   3   2  147.69    4.70
  -5   3   2  148.69    4.80
  -5   3   2  154.28    4.90
  -5   3   2  149.09    4.40
   4  -3  -2  338.37   10.00
   3  -3  -2  119.69    3.90
   3  -3  -2  123.39    3.90
   3  -3  -2  122.49    3.60
   3  -3  -2  115.79    3.60
   3  -3  -2  117.59    3.80
   3  -3  -2  122.29    4.00
   3  -3  -2  118.49    3.40
  -3   3   2  119.79    3.50
  -3   3   2  120.59    3.90
  -3   3   2  120.19    3.40
  -3   3   2  119.99    3.80
  -3   3   2  123.29    3.70
  -3   3   2  117.29    3.80
  -3   3   2  125.69    3.70
  -3   3   2  111.59    3.70
   2  -3  -2  209.68    5.90
   1  -3  -2    0.40    0.20
   1  -3  -2    1.40    0.30
   1  -3  -2    0.00    0.20
   1  -3  -2    0.10    0.20
   1  -3  -2    0.20    0.20
   1  -3  -2    0.50    0.20
   1  -3  -2    0.20    0.20
  -1   3   2    0.30    0.20
  -1   3   2    0.50    0.20
  -1   3   2    0.90    0.20
  -1   3   2    0.50    0.20
  -1   3   2    0.10    0.30
  -1   3   2    0.10    0.20
  -1   3   2    0.30    0.20
  -1   3   2    0.60    0.30
   0  -3  -2  713.93   24.40
   0  -3  -2  712.83   60.29
   0   3   2  735.43   24.50
  -1  -3  -2  136.89   26.20
  -1  -3  -2  155.18    7.80
  -1  -3  -2  169.28    8.00
   1   3   2  151.98    7.70
   1   3   2  152.58    7.70
   1   3   2  122.79   27.70
  -2  -3  -2 1597.04   42.60
  -2  -3  -2 1619.54   73.49
   2   3   2 1614.44   76.99
   2   3   2 1575.54   42.90
  -3  -3  -2 1135.29   60.69
  -3  -3  -2 1238.58   32.50
   3   3   2 1117.99   60.79
   3   3   2 1225.18   32.90
  -4  -3  -2   23.00    1.00
  -4  -3  -2   25.60    0.90
  -4  -3  -2   24.20    0.90
  -4  -3  -2   24.30    1.10
  -4  -3  -2   25.10    0.90
  -4  -3  -2   25.00    0.90
  -4  -3  -2   24.60    0.80
   4   3   2   25.40    0.90
   4   3   2   23.30    1.00
   4   3   2   24.40    1.10
   4   3   2   24.60    0.80
   4   3   2   24.90    0.80
   4   3   2   24.10    1.10
  -5  -3  -2  171.28    4.70
  -5  -3  -2  162.18    4.70
  -5  -3  -2  167.88    4.40
  -5  -3  -2  162.78    4.20
   5   3   2  162.78    4.70
   5   3   2  169.78    4.50
   5   3   2  145.79    4.50
   5   3   2  165.48    4.30
  -6  -3  -2   40.30    1.40
  -6  -3  -2   40.70    1.50
  -6  -3  -2   42.10    1.70
  -6  -3  -2   39.20    1.40
  -6  -3  -2   38.00    1.70
  -6  -3  -2   40.80    1.40
   6   3   2   39.40    1.50
   6   3   2   40.30    1.70
   6   3   2   40.10    1.40
   6   3   2   38.50    1.40
   6   3   2   40.50    1.50
   6   3   2   39.60    1.40
  -7  -3  -2  145.99    4.40
  -7  -3  -2  152.28    4.70
  -7  -3  -2  156.88    4.80
  -7  -3  -2  146.59    4.40
  -7  -3  -2  155.58    4.40
  -7  -3  -2  152.38    4.30
  -7  -3  -2  155.48    4.30
   7   3   2  156.68    4.40
   7   3   2  152.38    4.80
   7   3   2  154.88    4.40
   7   3   2  156.18    4.50
   7   3   2  161.48    4.50
  -8  -3  -2  111.39    3.80
  -8  -3  -2  105.89    3.20
  -8  -3  -2  113.39    3.90
  -8  -3  -2  105.39    3.40
  -8  -3  -2  101.59    3.40
  -8  -3  -2  105.99    3.30
  -8  -3  -2  110.29    3.40
   8   3   2  112.59    3.50
   8   3   2  108.39    3.80
   8   3   2  104.09    3.50
   8   3   2  112.69    3.40
   8   3   2  114.99    3.60
  -9  -3  -2   39.60    1.60
  -9  -3  -2   40.50    2.10
  -9  -3  -2   40.10    2.20
  -9  -3  -2   36.80    1.60
   9   3   2   35.80    1.80
   9   3   2   34.10    1.70
   9   3   2   33.50    2.00
 -10  -3  -2    1.40    0.50
 -10  -3  -2    1.80    0.50
 -10  -3  -2    0.90    0.70
 -10  -3  -2    2.10    0.70
  10   3   2    2.00    0.60
  10   3   2    1.30    0.70
   8  -4  -2   18.40    1.10
   8  -4  -2   17.10    2.10
   8  -4  -2   17.70    1.60
  -8   4   2   17.90    1.70
  -8   4   2   20.20    2.20
  -8   4   2   18.70    1.60
  -8   4   2   19.20    1.40
  -8   4   2   17.80    1.50
   7  -4  -2    2.90    0.90
   7  -4  -2    2.70    0.60
   7  -4  -2    2.70    0.80
   7  -4  -2    2.30    0.70
   7  -4  -2    2.40    0.50
   7  -4  -2    2.10    0.70
   7  -4  -2    2.40    0.70
  -7   4   2    2.30    0.80
  -7   4   2    1.50    0.60
  -7   4   2    2.80    0.80
  -7   4   2    3.00    0.80
  -7   4   2    2.90    0.60
  -7   4   2    1.20    0.80
  -7   4   2    2.40    0.60
   6  -4  -2   26.40    1.80
   6  -4  -2   29.00    1.30
   6  -4  -2   28.00    1.60
   6  -4  -2   29.30    1.90
   6  -4  -2   29.70    1.80
   6  -4  -2   27.70    1.90
  -6   4   2   29.70    1.50
  -6   4   2   31.30    1.70
  -6   4   2   30.80    1.80
  -6   4   2   26.10    1.60
  -6   4   2   28.50    1.50
  -6   4   2   28.80    1.80
  -6   4   2   31.80    1.80
   5  -4  -2   95.29    3.40
   5  -4  -2   92.89    3.60
   5  -4  -2  101.19    3.60
   5  -4  -2   99.89    3.70
   5  -4  -2   94.19    3.00
  -5   4   2   94.89    3.50
  -5   4   2   98.79    3.70
  -5   4   2   96.49    3.10
  -5   4   2  102.29    3.60
  -5   4   2   95.19    3.50
  -5   4   2   97.59    3.80
  -5   4   2   99.49    3.40
  -5   4   2   96.79    3.20
   4  -4  -2   41.70    1.60
   4  -4  -2   37.80    1.90
   4  -4  -2   42.50    2.10
   4  -4  -2   42.00    1.90
   4  -4  -2   41.40    1.90
   4  -4  -2   42.50    1.80
  -4   4   2   36.60    1.90
  -4   4   2   38.10    1.80
  -4   4   2   40.00    1.90
  -4   4   2   41.30    1.50
  -4   4   2   40.20    1.90
  -4   4   2   39.10    1.80
  -4   4   2   37.50    1.60
  -4   4   2   39.90    2.00
   3  -4  -2   59.69    2.30
   3  -4  -2   63.29    2.10
   3  -4  -2   62.99    1.90
   3  -4  -2   61.89    2.30
   3  -4  -2   62.99    2.50
   3  -4  -2   61.19    2.40
   3  -4  -2   64.59    2.20
   3  -4  -2   56.49    2.30
  -3   4   2   64.49    2.50
  -3   4   2   64.39    2.40
  -3   4   2   62.59    2.00
  -3   4   2   63.29    2.40
  -3   4   2   63.89    2.20
  -3   4   2   64.89    2.40
  -3   4   2   61.99    2.30
  -3   4   2   64.99    2.40
   2  -4  -2  361.26   20.20
   2  -4  -2  366.56   20.30
   2  -4  -2  353.56   18.70
   2  -4  -2  345.57   18.60
  -2   4   2  372.16   72.79
  -2   4   2  373.16   60.69
   1  -4  -2 2733.63   76.49
   1  -4  -2 2541.85   77.79
  -1   4   2 2781.52  152.58
  -1   4   2 2627.54  132.49
   0  -4  -2 2735.93   75.59
   0   4   2 2691.43  137.99
  -1  -4  -2   28.20    1.20
  -1  -4  -2   26.50    1.10
  -1  -4  -2   27.90    1.20
  -1  -4  -2   29.00    1.20
  -1  -4  -2   28.00    1.10
  -1  -4  -2   29.40    1.10
  -1  -4  -2   29.50    1.00
  -1  -4  -2   30.10    0.90
  -1  -4  -2   29.50    1.20
   1   4   2   29.90    1.10
   1   4   2   28.50    1.10
   1   4   2   28.90    0.80
   1   4   2   28.90    1.10
   1   4   2   28.60    1.10
   1   4   2   28.30    1.10
  -2  -4  -2   59.99    1.80
  -2  -4  -2   61.29    1.80
  -2  -4  -2   59.99    2.20
  -2  -4  -2   60.59    2.00
  -2  -4  -2   60.19    1.80
  -2  -4  -2   60.49    1.70
  -2  -4  -2   62.99    2.10
  -2  -4  -2   56.99    2.00
   2   4   2   61.49    1.70
   2   4   2   59.19    1.70
   2   4   2   59.69    1.70
   2   4   2   62.09    1.90
   2   4   2   61.69    1.70
   2   4   2   58.29    2.00
  -3  -4  -2  416.76   28.50
  -3  -4  -2  413.66   12.20
   3   4   2  389.96   29.80
   3   4   2  427.06   12.60
  -4  -4  -2   96.89    2.90
  -4  -4  -2   95.99    2.50
  -4  -4  -2   96.29    2.80
  -4  -4  -2   94.39    3.00
  -4  -4  -2   91.89    2.80
  -4  -4  -2   96.79    2.50
  -4  -4  -2   93.49    2.90
   4   4   2   96.99    2.50
   4   4   2   96.29    3.00
   4   4   2   94.59    2.50
  -6  -4  -2    0.20    0.30
  -6  -4  -2    0.00    0.10
  -6  -4  -2   -0.10    0.10
  -6  -4  -2    0.00    0.10
  -6  -4  -2    0.00    0.20
  -6  -4  -2    0.10    0.20
  -6  -4  -2   -0.20    0.30
   6   4   2    0.10    0.20
   6   4   2    0.20    0.20
   6   4   2   -0.20    0.20
   6   4   2   -0.10    0.10
   6   4   2   -0.20    0.20
   6   4   2    0.00    0.20
  -7  -4  -2    1.10    0.30
  -7  -4  -2    1.10    0.30
  -7  -4  -2    1.00    0.50
  -7  -4  -2    0.70    0.40
  -7  -4  -2    1.00    0.30
  -7  -4  -2    0.80    0.20
   7   4   2    0.60    0.30
   7   4   2    1.00    0.30
   7   4   2    0.80    0.30
   7   4   2    0.70    0.30
   7   4   2    0.90    0.40
  -8  -4  -2    5.50    0.60
  -8  -4  -2    5.80    0.60
  -8  -4  -2    4.40    0.60
  -8  -4  -2    5.10    0.80
  -8  -4  -2    6.00    0.60
  -8  -4  -2    7.50    1.50
  -8  -4  -2    5.40    0.50
   8   4   2    5.70    0.70
   8   4   2    7.00    0.70
   8   4   2    6.00    0.60
   8   4   2    4.30    0.80
  -9  -4  -2    0.80    0.50
  -9  -4  -2    0.10    0.20
  -9  -4  -2    0.50    0.60
   9   4   2    0.20    0.40
   9   4   2   -0.30    0.30
   9   4   2   -0.40    0.30
 -10  -4  -2    0.50    0.30
 -10  -4  -2    0.90    0.40
 -10  -4  -2    1.60    0.70
 -10  -4  -2   -0.40    0.50
   8  -5  -2   -0.30    0.30
   8  -5  -2    0.60    0.60
   8  -5  -2    0.20    0.60
  -8   5   2   -0.30    0.50
  -8   5   2    0.70    0.50
  -8   5   2    0.40    0.60
  -8   5   2    0.10    0.70
   7  -5  -2    3.00    0.70
   7  -5  -2    3.20    0.80
   7  -5  -2    2.80    0.80
   7  -5  -2    2.90    0.80
   7  -5  -2    3.30    0.90
   7  -5  -2    2.60    0.90
  -7   5   2    2.90    0.80
  -7   5   2    2.20    0.60
  -7   5   2    2.80    0.80
  -7   5   2    2.50    0.70
  -7   5   2    3.80    1.20
  -7   5   2    1.60    0.70
  -7   5   2    2.40    0.90
  -7   5   2    2.60    0.70
   6  -5  -2   52.79    2.90
   6  -5  -2   53.59    2.70
   6  -5  -2   58.59    2.60
   6  -5  -2   48.10    3.20
   6  -5  -2   58.29    2.70
  -6   5   2   53.59    2.70
  -6   5   2   58.79    3.00
  -6   5   2   53.19    2.70
  -6   5   2   57.29    2.20
  -6   5   2   60.29    2.70
  -6   5   2   54.79    2.30
  -6   5   2   64.29    2.60
   5  -5  -2    7.10    1.00
   5  -5  -2    4.20    1.30
   5  -5  -2    7.40    0.70
   5  -5  -2    5.60    0.90
   5  -5  -2    4.90    0.80
   5  -5  -2    6.40    1.00
  -5   5   2    6.50    0.90
  -5   5   2    6.60    0.70
  -5   5   2    6.80    1.00
  -5   5   2    5.50    0.80
  -5   5   2    4.30    0.80
  -5   5   2    6.50    0.90
  -5   5   2    4.70    1.00
  -5   5   2    4.90    0.70
   4  -5  -2   13.50    1.20
   4  -5  -2   12.70    1.10
   4  -5  -2   12.90    1.20
   4  -5  -2   13.10    0.90
   4  -5  -2   13.40    1.10
   4  -5  -2   12.50    1.00
  -4   5   2   15.40    1.30
  -4   5   2   12.10    0.90
  -4   5   2   13.70    1.10
  -4   5   2   11.80    0.70
  -4   5   2    9.50    1.00
  -4   5   2   10.70    1.10
  -4   5   2   12.00    1.10
  -4   5   2   13.00    1.10
   3  -5  -2  101.59    3.10
   3  -5  -2  100.99    3.00
   3  -5  -2  103.49    3.40
   3  -5  -2   99.09    3.60
   3  -5  -2   95.99    3.40
   3  -5  -2   97.19    3.50
   3  -5  -2   96.99    3.30
   3  -5  -2   98.39    3.20
  -3   5   2  104.29    3.50
  -3   5   2   97.69    3.30
  -3   5   2  101.69    3.60
  -3   5   2  101.79    3.30
  -3   5   2  102.19    2.80
  -3   5   2   93.39    3.40
  -3   5   2   99.59    3.40
  -3   5   2   96.49    3.40
   2  -5  -2   73.29    2.50
   2  -5  -2   75.39    2.60
   2  -5  -2   74.49    2.70
   2  -5  -2   77.89    2.70
   2  -5  -2   73.29    2.50
   2  -5  -2   71.49    2.80
   2  -5  -2   76.09    2.60
   2  -5  -2   72.69    2.40
  -2   5   2   78.69    2.80
  -2   5   2   72.99    2.10
  -2   5   2   81.89    2.80
  -2   5   2   72.09    2.60
  -2   5   2   75.59    2.70
  -2   5   2   76.49    2.70
  -2   5   2   74.39    2.80
  -2   5   2   78.39    2.60
   1  -5  -2   21.00    1.20
   1  -5  -2   19.50    1.00
   1  -5  -2   21.00    1.00
   1  -5  -2   19.90    1.00
   1  -5  -2   22.90    1.10
   1  -5  -2   20.40    1.10
   1  -5  -2   19.30    1.00
   1  -5  -2   20.00    1.10
  -1   5   2   19.30    1.10
  -1   5   2   21.40    1.00
  -1   5   2   20.90    1.00
  -1   5   2   21.00    1.10
  -1   5   2   20.90    1.10
  -1   5   2   21.20    1.10
  -1   5   2   20.00    1.10
   0  -5  -2  201.88    5.70
   0   5   2  204.18    5.60
   0   5   2  202.48    5.60
   0   5   2  204.78    5.60
   0   5   2  201.48    5.70
  -1  -5  -2   12.60    0.80
  -1  -5  -2   12.20    0.80
  -1  -5  -2    9.60    0.70
  -1  -5  -2   12.40    0.70
  -1  -5  -2   12.80    0.70
  -1  -5  -2    9.70    0.70
  -1  -5  -2   12.60    0.60
  -1  -5  -2   11.70    0.70
   1   5   2   12.20    0.60
   1   5   2   13.20    0.60
   1   5   2   12.70    0.70
   1   5   2   11.10    0.70
   1   5   2   12.30    0.70
  -2  -5  -2  568.74   18.80
  -2  -5  -2  574.44   19.50
   2   5   2  551.54   50.09
   2   5   2  562.54   40.40
  -3  -5  -2  960.00   25.70
  -3  -5  -2  980.40   25.30
   3   5   2 1025.30   39.30
   3   5   2  872.01   43.30
  -4  -5  -2  206.28    5.70
  -4  -5  -2  200.38    5.80
  -4  -5  -2  206.88    5.60
  -4  -5  -2  205.18    5.70
   4   5   2  198.98    5.70
  -5  -5  -2   31.00    1.40
  -5  -5  -2   33.10    1.50
  -5  -5  -2   31.30    1.20
  -5  -5  -2   29.70    1.40
  -5  -5  -2   31.50    1.40
   5   5   2   30.70    1.40
  -6  -5  -2   90.09    2.40
  -6  -5  -2   87.59    2.90
  -6  -5  -2   79.89    2.90
  -6  -5  -2   84.09    2.60
  -6  -5  -2   87.99    2.40
  -6  -5  -2   87.19    2.90
  -6  -5  -2   88.69    3.00
   6   5   2   86.69    2.90
  -7  -5  -2   33.50    1.20
  -7  -5  -2   35.20    1.20
  -7  -5  -2   35.10    1.80
  -7  -5  -2   35.50    1.20
  -7  -5  -2   35.80    1.70
   7   5   2   34.50    1.20
   7   5   2   36.30    1.20
  -8  -5  -2    4.00    0.50
  -8  -5  -2    3.00    0.40
  -8  -5  -2    3.50    0.50
  -8  -5  -2    3.70    0.40
  -8  -5  -2    3.90    0.70
  -8  -5  -2    4.00    0.80
   8   5   2    3.40    0.40
  -9  -5  -2    0.30    0.50
  -9  -5  -2    0.40    0.30
  -9  -5  -2    0.00    0.20
  -9  -5  -2    0.10    0.50
   9   5   2    0.60    0.60
 -10  -5  -2    0.90    0.70
 -10  -5  -2    1.00    0.40
 -10  -5  -2    0.50    0.60
   7  -6  -2    1.40    0.70
   7  -6  -2    1.10    0.50
   7  -6  -2    1.10    0.80
   7  -6  -2    0.00    0.60
  -7   6   2    0.50    0.50
  -7   6   2    0.40    0.70
  -7   6   2    1.70    0.60
  -7   6   2    0.90    0.60
   6  -6  -2   14.90    1.30
   6  -6  -2   13.70    1.60
   6  -6  -2   13.30    1.70
   6  -6  -2   11.70    1.50
   6  -6  -2   14.80    1.10
   6  -6  -2   12.80    1.50
  -6   6   2   14.90    1.40
  -6   6   2   15.10    1.60
  -6   6   2   12.80    1.70
  -6   6   2   13.20    1.50
  -6   6   2   14.70    1.30
  -6   6   2   14.40    1.40
  -6   6   2   14.80    1.00
  -6   6   2   15.60    1.40
   5  -6  -2   77.59    3.70
   5  -6  -2   77.09    3.40
   5  -6  -2   75.49    2.70
   5  -6  -2   74.29    3.20
   5  -6  -2   75.39    3.00
   5  -6  -2   73.19    3.20
  -5   6   2   77.49    2.50
  -5   6   2   78.29    3.00
  -5   6   2   71.79    3.20
  -5   6   2   75.69    3.10
  -5   6   2   78.19    3.40
  -5   6   2   71.39    3.20
  -5   6   2   80.59    3.20
  -5   6   2   80.29    3.50
   4  -6  -2  199.78    6.50
   4  -6  -2  192.78    6.20
   4  -6  -2  197.48    5.50
   4  -6  -2  202.68    5.70
   4  -6  -2  204.58    6.20
   4  -6  -2  197.08    6.30
   4  -6  -2  192.88    6.00
  -4   6   2  202.48    6.10
  -4   6   2  198.08    6.10
  -4   6   2  195.68    5.90
  -4   6   2  191.98    6.20
  -4   6   2  199.48    6.00
  -4   6   2  203.08    6.30
  -4   6   2  201.38    6.50
   3  -6  -2  250.77    7.00
   3  -6  -2  254.67    7.10
   3  -6  -2  256.07    7.30
   3  -6  -2  245.08    6.90
   3  -6  -2  246.28    7.30
   3  -6  -2  241.68    7.50
   3  -6  -2  247.68    7.40
   3  -6  -2  254.67    6.80
  -3   6   2  247.98    7.10
  -3   6   2  246.88    7.20
  -3   6   2  252.37    6.50
  -3   6   2  250.07    7.30
  -3   6   2  251.27    7.20
  -3   6   2  235.98    7.30
  -3   6   2  250.57    7.20
   2  -6  -2   36.20    1.60
   2  -6  -2   39.20    1.60
   2  -6  -2   37.40    1.90
   2  -6  -2   42.10    1.60
   2  -6  -2   38.30    1.70
   2  -6  -2   39.10    1.80
   2  -6  -2   38.30    1.80
  -2   6   2   40.50    1.80
  -2   6   2   35.90    1.80
  -2   6   2   33.80    2.10
  -2   6   2   38.40    1.70
  -2   6   2   36.70    1.70
  -2   6   2   40.30    1.70
   1  -6  -2   25.20    1.30
   1  -6  -2   24.20    1.40
   1  -6  -2   24.50    1.40
   1  -6  -2   23.70    1.30
   1  -6  -2   27.30    1.30
   1  -6  -2   22.70    1.20
   1  -6  -2   22.80    1.20
   1  -6  -2   26.20    1.20
  -1   6   2   24.70    1.20
  -1   6   2   24.50    1.30
  -1   6   2   23.50    1.20
  -1   6   2   25.90    1.20
  -1   6   2   22.50    1.30
  -1   6   2   26.00    1.30
   0  -6  -2   56.39    2.10
   0  -6  -2   56.89    2.10
   0  -6  -2   56.09    2.20
   0  -6  -2   55.99    1.90
   0  -6  -2   56.39    2.00
   0  -6  -2   54.89    2.10
   0  -6  -2   55.79    2.00
   0  -6  -2   56.39    2.10
   0   6   2   55.39    2.00
   0   6   2   54.89    1.90
   0   6   2   52.59    2.00
   0   6   2   58.19    2.20
   0   6   2   57.89    1.90
   0   6   2   54.29    2.00
  -1  -6  -2  137.59    4.00
  -1  -6  -2  128.99    4.00
  -1  -6  -2  129.79    4.00
  -1  -6  -2  135.09    3.80
  -1  -6  -2  135.89    4.00
  -1  -6  -2  133.39    3.80
  -1  -6  -2  136.89    4.10
  -1  -6  -2  133.39    3.70
   1   6   2  131.69    3.70
   1   6   2  133.59    3.90
   1   6   2  133.29    4.10
   1   6   2  136.19    3.80
   1   6   2  129.99    4.10
   1   6   2  130.89    3.70
  -2  -6  -2    1.00    0.30
  -2  -6  -2    0.90    0.20
  -2  -6  -2    0.20    0.20
  -2  -6  -2    0.60    0.20
  -2  -6  -2    0.90    0.20
  -2  -6  -2    0.60    0.30
  -2  -6  -2    0.90    0.20
  -2  -6  -2    1.10    0.20
   2   6   2    1.00    0.30
   2   6   2    0.90    0.20
   2   6   2    0.60    0.30
   2   6   2    0.70    0.20
   2   6   2    0.80    0.20
  -3  -6  -2   24.40    0.80
  -3  -6  -2   21.60    1.20
  -3  -6  -2   24.30    0.90
  -3  -6  -2   23.20    0.90
  -3  -6  -2   24.70    1.20
  -3  -6  -2   24.70    1.30
   3   6   2   24.70    0.70
   3   6   2   22.50    1.30
  -4  -6  -2   59.69    2.20
  -4  -6  -2   58.29    2.20
  -4  -6  -2   60.79    2.20
  -4  -6  -2   66.49    2.40
  -4  -6  -2   62.29    2.10
   4   6   2   62.29    2.40
  -5  -6  -2   70.99    2.40
  -5  -6  -2   69.49    2.40
  -5  -6  -2   71.39    2.50
  -5  -6  -2   66.29    2.50
  -5  -6  -2   67.39    2.40
  -5  -6  -2   72.39    2.50
   5   6   2   68.99    2.60
  -6  -6  -2  201.28    6.00
  -6  -6  -2  206.98    5.70
  -6  -6  -2  209.98    6.00
  -6  -6  -2  204.38    5.80
  -6  -6  -2  207.78    5.90
  -6  -6  -2  206.18    5.90
  -7  -6  -2    9.20    1.00
  -7  -6  -2    7.60    0.90
  -7  -6  -2    9.80    0.80
  -7  -6  -2    9.40    1.00
  -7  -6  -2    9.00    0.70
  -8  -6  -2   66.29    2.80
  -8  -6  -2   63.39    2.40
  -8  -6  -2   66.79    2.70
  -8  -6  -2   66.59    2.70
  -9  -6  -2    7.30    1.10
  -9  -6  -2    5.80    0.90
  -9  -6  -2    6.10    0.90
   7  -7  -2    3.10    0.90
   7  -7  -2    3.00    0.60
  -7   7   2    4.20    0.90
   6  -7  -2   28.50    1.90
   6  -7  -2   32.80    1.70
   6  -7  -2   30.30    2.10
   6  -7  -2   34.00    2.20
  -6   7   2   27.50    2.00
  -6   7   2   29.90    1.80
  -6   7   2   30.00    1.90
   5  -7  -2   15.60    1.60
   5  -7  -2   15.60    1.10
   5  -7  -2   17.10    1.80
   5  -7  -2   12.10    1.40
   5  -7  -2   13.60    1.30
  -5   7   2   17.60    1.80
  -5   7   2   18.10    1.40
  -5   7   2   13.70    1.50
  -5   7   2   14.40    1.60
  -5   7   2   17.90    1.50
   4  -7  -2    4.30    0.90
   4  -7  -2    4.60    0.60
   4  -7  -2    4.20    0.80
   4  -7  -2    5.00    0.90
   4  -7  -2    4.50    0.80
   4  -7  -2    5.20    0.90
   4  -7  -2    5.20    0.70
  -4   7   2    6.30    0.90
  -4   7   2    3.30    1.00
  -4   7   2    5.60    0.80
  -4   7   2    4.90    0.80
  -4   7   2    5.40    0.90
  -4   7   2    4.60    0.50
  -4   7   2    5.00    0.90
   3  -7  -2   86.19    3.10
   3  -7  -2   81.59    3.40
   3  -7  -2   85.99    3.00
   3  -7  -2   81.99    3.30
   3  -7  -2   80.39    3.40
   3  -7  -2   83.19    3.00
   3  -7  -2   83.09    2.90
   3  -7  -2   85.79    3.30
  -3   7   2   85.19    3.30
  -3   7   2   82.29    3.10
  -3   7   2   87.99    2.30
  -3   7   2   83.19    3.20
  -3   7   2   85.29    3.10
  -3   7   2   89.99    3.10
  -3   7   2   83.49    3.30
   2  -7  -2   64.29    2.40
   2  -7  -2   67.09    2.60
   2  -7  -2   69.49    2.60
   2  -7  -2   69.29    2.70
   2  -7  -2   65.19    2.70
   2  -7  -2   62.89    2.80
   2  -7  -2   68.49    2.90
   2  -7  -2   66.49    2.50
  -2   7   2   71.99    2.70
  -2   7   2   69.29    2.60
  -2   7   2   71.49    2.60
  -2   7   2   69.09    2.60
  -2   7   2   68.49    2.70
  -2   7   2   68.49    2.70
   1  -7  -2    5.50    0.70
   1  -7  -2    6.30    0.80
   1  -7  -2    6.40    0.90
   1  -7  -2    8.10    0.90
   1  -7  -2    5.90    0.70
   1  -7  -2    6.60    0.70
   1  -7  -2    4.90    0.90
   1  -7  -2    5.80    0.70
  -1   7   2    6.50    0.70
  -1   7   2    6.30    0.80
  -1   7   2    6.50    0.80
  -1   7   2    5.60    0.80
  -1   7   2    6.40    0.80
   0  -7  -2  115.89    3.80
   0  -7  -2  119.49    4.10
   0  -7  -2  116.79    3.60
   0  -7  -2  118.79    3.70
   0  -7  -2  115.19    3.90
   0  -7  -2  117.69    3.70
   0  -7  -2  112.99    3.50
   0  -7  -2  123.99    3.80
   0   7   2  116.39    3.50
   0   7   2  115.29    3.60
   0   7   2  115.09    3.70
   0   7   2  117.59    3.50
   0   7   2  116.89    3.70
   0   7   2  110.79    3.80
  -1  -7  -2  120.39    3.70
  -1  -7  -2  116.09    3.40
  -1  -7  -2  114.89    3.60
  -1  -7  -2  112.99    3.70
  -1  -7  -2  116.99    3.50
  -1  -7  -2  119.09    3.70
  -1  -7  -2  113.99    3.50
  -1  -7  -2  112.29    3.80
   1   7   2  116.49    3.40
   1   7   2  112.29    3.50
   1   7   2  122.79    3.80
   1   7   2  117.29    3.40
   1   7   2  117.19    3.50
  -2  -7  -2  230.08    6.30
  -2  -7  -2  238.98    6.20
  -2  -7  -2  240.08    6.80
  -2  -7  -2  239.98    6.30
  -2  -7  -2  244.48    6.60
  -2  -7  -2  241.78    6.70
  -2  -7  -2  237.48    6.00
  -2  -7  -2  231.68    6.40
   2   7   2  235.68    6.10
   2   7   2  239.48    6.30
   2   7   2  232.88    6.50
   2   7   2  234.68    6.20
  -3  -7  -2  191.18    5.50
  -3  -7  -2  189.88    4.90
  -3  -7  -2  190.98    5.70
  -3  -7  -2  187.38    5.10
  -3  -7  -2  190.38    5.50
  -3  -7  -2  193.88    5.00
   3   7   2  192.88    4.80
  -4  -7  -2  118.59    3.80
  -4  -7  -2  119.59    3.80
  -4  -7  -2  126.49    3.80
  -4  -7  -2  118.09    3.80
  -4  -7  -2  120.99    4.00
  -4  -7  -2  125.59    3.60
  -5  -7  -2    3.30    0.50
  -5  -7  -2    4.30    0.60
  -5  -7  -2    3.80    0.60
  -5  -7  -2    2.50    0.50
  -5  -7  -2    3.30    0.60
  -5  -7  -2    4.00    0.60
  -6  -7  -2   22.50    1.30
  -6  -7  -2   24.70    1.40
  -6  -7  -2   22.10    1.30
  -6  -7  -2   24.60    1.50
  -6  -7  -2   22.40    1.30
  -6  -7  -2   20.80    1.20
  -7  -7  -2    7.60    0.80
  -7  -7  -2    7.80    0.80
  -7  -7  -2    9.90    1.10
  -7  -7  -2    8.00    1.00
  -8  -7  -2   69.19    2.90
  -8  -7  -2   63.89    2.70
  -8  -7  -2   68.09    2.80
  -9  -7  -2   40.30    2.20
  -9  -7  -2   35.30    2.00
   6  -8  -2    3.80    0.70
   6  -8  -2    3.20    0.90
   6  -8  -2    3.30    0.90
  -6   8   2    4.20    0.90
   5  -8  -2    0.30    0.40
   5  -8  -2    0.50    0.50
   5  -8  -2    0.60    0.60
   5  -8  -2    1.00    0.60
  -5   8   2   -0.10    0.40
  -5   8   2    0.50    0.50
   4  -8  -2    7.80    1.10
   4  -8  -2    9.00    1.20
   4  -8  -2    9.70    1.30
   4  -8  -2    8.40    1.00
   4  -8  -2    9.30    1.40
   4  -8  -2    8.70    1.20
  -4   8   2    7.30    1.00
  -4   8   2    9.80    1.20
  -4   8   2    8.30    1.20
  -4   8   2    8.70    1.20
  -4   8   2    8.40    1.00
   3  -8  -2   28.60    1.50
   3  -8  -2   26.30    1.60
   3  -8  -2   27.20    1.40
   3  -8  -2   24.80    1.70
   3  -8  -2   26.30    1.70
   3  -8  -2   27.40    1.90
  -3   8   2   25.30    1.70
  -3   8   2   24.40    1.60
  -3   8   2   27.70    1.60
  -3   8   2   25.50    1.70
  -3   8   2   24.50    1.50
   2  -8  -2    0.80    0.40
   2  -8  -2    0.90    0.50
   2  -8  -2    0.30    0.30
   2  -8  -2    0.10    0.40
   2  -8  -2    1.00    0.40
   2  -8  -2    0.50    0.30
   2  -8  -2    0.60    0.40
   2  -8  -2   -0.10    0.50
  -2   8   2    0.50    0.40
  -2   8   2    0.90    0.40
  -2   8   2    0.90    0.40
  -2   8   2    0.40    0.40
  -2   8   2    0.70    0.60
  -2   8   2    0.50    0.40
   1  -8  -2   14.40    1.10
   1  -8  -2   15.60    1.10
   1  -8  -2   15.10    1.10
   1  -8  -2   17.60    1.20
   1  -8  -2   15.70    1.30
   1  -8  -2   14.50    1.20
   1  -8  -2   14.00    1.00
   1  -8  -2   15.70    1.20
  -1   8   2   14.60    1.00
  -1   8   2   14.90    1.10
  -1   8   2   14.60    1.20
  -1   8   2   14.80    1.10
  -1   8   2   15.40    1.00
   0  -8  -2   66.09    2.60
   0  -8  -2   67.29    2.40
   0  -8  -2   67.69    2.60
   0  -8  -2   64.39    2.70
   0  -8  -2   68.19    2.50
   0  -8  -2   61.39    2.40
   0  -8  -2   66.09    2.40
   0  -8  -2   66.29    2.30
   0   8   2   65.39    2.50
   0   8   2   64.79    2.30
   0   8   2   67.49    2.30
   0   8   2   63.99    2.40
   0   8   2   65.39    2.50
  -1  -8  -2  150.08    4.60
  -1  -8  -2  140.89    4.50
  -1  -8  -2  152.28    4.30
  -1  -8  -2  143.29    4.70
  -1  -8  -2  155.18    4.90
  -1  -8  -2  147.19    4.70
  -1  -8  -2  151.08    4.70
  -1  -8  -2  148.59    4.40
   1   8   2  147.49    4.40
   1   8   2  149.29    4.40
   1   8   2  152.18    4.20
   1   8   2  151.38    4.20
   1   8   2  150.38    4.40
  -2  -8  -2    2.00    0.30
  -2  -8  -2    3.10    0.60
  -2  -8  -2    2.70    0.50
  -2  -8  -2    3.40    0.50
  -2  -8  -2    2.20    0.40
  -2  -8  -2    1.90    0.40
  -2  -8  -2    1.90    0.50
   2   8   2    2.60    0.50
   2   8   2    2.90    0.40
   2   8   2    2.60    0.40
  -3  -8  -2    3.10    0.60
  -3  -8  -2    3.30    0.60
  -3  -8  -2    2.50    0.30
  -3  -8  -2    2.90    0.60
  -3  -8  -2    2.90    0.70
  -3  -8  -2    3.20    0.40
  -3  -8  -2    3.00    0.40
   3   8   2    2.70    0.20
  -4  -8  -2    0.00    0.40
  -4  -8  -2    0.10    0.30
  -4  -8  -2   -0.10    0.30
  -4  -8  -2   -0.30    0.30
  -4  -8  -2    0.30    0.30
  -4  -8  -2   -0.20    0.20
  -5  -8  -2    2.80    0.50
  -5  -8  -2    3.00    0.70
  -5  -8  -2    2.50    0.50
  -5  -8  -2    2.90    0.60
  -5  -8  -2    2.10    0.50
  -5  -8  -2    4.40    0.70
  -6  -8  -2   29.20    1.60
  -6  -8  -2   31.50    1.50
  -6  -8  -2   30.70    1.60
  -6  -8  -2   27.30    1.70
  -6  -8  -2   29.10    1.50
  -6  -8  -2   29.30    1.50
  -7  -8  -2    5.50    0.80
  -7  -8  -2    4.10    0.70
  -7  -8  -2    3.80    0.70
  -7  -8  -2    4.30    0.80
  -7  -8  -2    3.60    0.60
  -8  -8  -2   16.80    1.30
  -8  -8  -2   16.10    1.30
   4  -9  -2   10.90    1.40
   4  -9  -2   10.50    1.30
   4  -9  -2    8.90    1.10
  -4   9   2   10.60    1.30
  -4   9   2   13.00    1.40
   3  -9  -2    9.70    1.10
   3  -9  -2    8.80    1.30
   3  -9  -2    7.30    1.10
   3  -9  -2   10.70    1.10
   3  -9  -2    9.80    1.10
  -3   9   2   10.20    1.20
  -3   9   2    8.90    1.10
   2  -9  -2   12.50    1.40
   2  -9  -2   13.40    1.10
   2  -9  -2   14.20    1.80
   2  -9  -2   12.10    1.20
   2  -9  -2   12.20    1.10
   2  -9  -2   13.60    1.10
  -2   9   2   13.00    1.20
  -2   9   2   13.70    1.10
  -2   9   2   14.10    1.20
  -2   9   2   14.60    1.30
  -2   9   2   13.70    1.20
   1  -9  -2    0.00    0.30
   1  -9  -2    0.30    0.40
   1  -9  -2    0.00    0.30
   1  -9  -2   -0.50    0.30
   1  -9  -2   -0.20    0.40
   1  -9  -2    0.50    0.40
  -1   9   2    0.00    0.50
  -1   9   2   -0.30    0.30
  -1   9   2    0.90    0.40
  -1   9   2    0.00    0.40
   0  -9  -2   51.19    2.10
   0  -9  -2   48.60    2.30
   0  -9  -2   57.79    2.10
   0  -9  -2   48.10    2.10
   0  -9  -2   55.59    2.30
   0  -9  -2   47.20    2.40
   0   9   2   50.69    2.20
   0   9   2   49.70    2.20
   0   9   2   51.89    2.10
  -1  -9  -2   10.10    1.20
  -1  -9  -2    9.50    0.90
  -1  -9  -2   10.50    0.80
  -1  -9  -2   11.00    1.10
  -1  -9  -2   12.60    1.00
  -1  -9  -2   10.60    0.90
  -1  -9  -2   12.70    1.10
   1   9   2   11.10    0.90
   1   9   2    9.60    0.80
   1   9   2   11.00    0.80
  -2  -9  -2    1.20    0.50
  -2  -9  -2    1.40    0.40
  -2  -9  -2    1.40    0.40
  -2  -9  -2    1.20    0.30
  -2  -9  -2    1.10    0.50
  -2  -9  -2    1.90    0.50
  -2  -9  -2    1.20    0.50
   2   9   2    1.30    0.30
   2   9   2    1.40    0.30
   2   9   2    1.50    0.40
   2   9   2    1.40    0.30
  -3  -9  -2    1.70    0.60
  -3  -9  -2    1.70    0.60
  -3  -9  -2    1.60    0.50
  -3  -9  -2    2.10    0.30
  -3  -9  -2    1.70    0.60
  -3  -9  -2    1.70    0.30
  -4  -9  -2   27.30    1.50
  -4  -9  -2   28.80    1.50
  -4  -9  -2   26.80    1.70
  -4  -9  -2   26.20    1.50
  -4  -9  -2   28.40    1.70
  -5  -9  -2    0.30    0.40
  -5  -9  -2    0.00    0.40
  -5  -9  -2    1.40    0.50
  -5  -9  -2    0.30    0.40
  -5  -9  -2    0.20    0.40
  -5  -9  -2    0.80    0.50
  -6  -9  -2   10.10    1.30
  -6  -9  -2    8.50    1.00
  -6  -9  -2    8.30    1.10
  -6  -9  -2   10.70    1.40
  -6  -9  -2    9.20    1.00
  -7  -9  -2    0.10    0.40
  -7  -9  -2    0.00    0.40
   3 -10  -2    2.90    0.70
   3 -10  -2    1.60    0.70
   3 -10  -2    3.30    0.80
   2 -10  -2    5.10    0.90
   2 -10  -2    2.90    0.70
   2 -10  -2    4.40    1.00
   2 -10  -2    3.70    1.00
   2 -10  -2    4.40    0.90
   2 -10  -2    3.70    0.80
   1 -10  -2    4.80    1.00
   1 -10  -2    4.80    0.80
   1 -10  -2    4.60    0.80
   1 -10  -2    5.60    0.80
  -1  10   2    5.40    0.90
   0 -10  -2   21.50    1.60
   0 -10  -2   23.50    1.30
   0 -10  -2   26.30    1.60
   0 -10  -2   24.50    1.70
   0 -10  -2   24.40    1.50
   0 -10  -2   24.70    1.40
   0  10   2   24.20    1.50
  -1 -10  -2    3.70    0.60
  -1 -10  -2    2.90    0.60
  -1 -10  -2    3.80    0.80
  -1 -10  -2    2.90    0.70
  -1 -10  -2    3.60    0.70
  -1 -10  -2    3.00    0.50
   1  10   2    4.00    0.60
   1  10   2    3.00    0.60
  -2 -10  -2   15.00    0.80
  -2 -10  -2   14.40    1.50
  -2 -10  -2   15.50    1.30
  -2 -10  -2   16.30    1.10
  -2 -10  -2   15.80    1.60
  -2 -10  -2   14.50    1.00
   2  10   2   14.60    0.80
  -3 -10  -2    0.70    0.60
  -3 -10  -2    0.30    0.20
  -3 -10  -2    0.40    0.20
  -3 -10  -2    0.80    0.50
  -3 -10  -2    0.00    0.30
  -3 -10  -2   -0.30    0.40
  -4 -10  -2    0.10    0.40
  -4 -10  -2   -0.10    0.30
  -4 -10  -2    0.00    0.30
  -4 -10  -2    0.10    0.50
  -4 -10  -2    0.40    0.50
  -5 -10  -2   22.30    1.60
  -5 -10  -2   23.10    1.40
  -6 -10  -2    7.90    1.10
  -6 -10  -2    8.00    0.90
   0 -11  -2   10.80    1.00
   0 -11  -2    9.90    1.40
   0 -11  -2    8.80    1.10
   0 -11  -2   11.00    1.20
  -1 -11  -2   11.00    0.90
  -1 -11  -2    7.60    1.00
  -1 -11  -2    9.00    1.00
  -1 -11  -2    8.50    1.30
  -2 -11  -2    2.90    0.50
  -2 -11  -2    2.50    0.80
  -2 -11  -2    2.10    0.70
  -3 -11  -2   18.90    1.50
  -3 -11  -2   21.40    1.70
  -2 -10   3    4.90    0.70
  -2 -10   3    5.70    1.10
  -2 -10   3    5.30    0.70
  -1 -10   3    2.70    0.60
  -1 -10   3    2.60    0.90
  -1 -10   3    2.60    0.50
  -1 -10   3    2.30    0.60
   0  10  -3   22.00    1.80
   0 -10   3   20.20    1.80
   0 -10   3   16.60    1.20
   0 -10   3   14.70    1.30
   0 -10   3   16.60    1.20
   1 -10   3   34.80    1.90
   1 -10   3   33.30    2.10
   1 -10   3   35.20    2.30
   1 -10   3   35.70    1.80
   2 -10   3   18.30    1.90
   2 -10   3   18.10    1.40
   2 -10   3   19.70    1.70
   2 -10   3   17.00    1.40
   3 -10   3    7.30    1.00
   3 -10   3    6.50    1.00
   3 -10   3    9.00    1.40
  -5  -9   3    4.30    0.90
  -5  -9   3    2.30    0.80
  -4  -9   3   15.30    1.70
  -4  -9   3   13.10    1.60
  -4  -9   3   15.10    1.60
  -3  -9   3    5.70    0.60
  -3  -9   3    5.30    0.60
  -3  -9   3    5.40    0.90
  -3  -9   3    5.70    1.00
  -3  -9   3    8.30    1.30
  -2  -9   3   -0.20    0.20
  -2  -9   3    0.30    0.50
  -2  -9   3    0.10    0.30
  -2  -9   3    0.00    0.40
  -2  -9   3   -0.10    0.30
   1   9  -3    6.40    0.90
   1   9  -3    6.10    0.70
   1   9  -3    5.00    0.60
  -1  -9   3    5.10    0.80
  -1  -9   3    5.60    0.80
  -1  -9   3    5.10    0.90
  -1  -9   3    5.20    1.00
  -1  -9   3    6.20    0.80
   0   9  -3   18.30    1.30
   0   9  -3   17.70    1.10
   0   9  -3   16.90    1.10
   0  -9   3   18.80    1.40
   0  -9   3   20.50    1.50
   0  -9   3   18.40    1.60
   0  -9   3   15.70    1.30
   0  -9   3   16.70    1.10
  -1   9  -3   17.70    1.30
  -1   9  -3   14.80    1.10
  -1   9  -3   17.80    1.20
   1  -9   3   16.40    1.20
   1  -9   3   19.60    1.60
   1  -9   3   15.30    1.10
   1  -9   3   17.80    1.40
   1  -9   3   13.00    1.40
  -2   9  -3    0.30    0.50
  -2   9  -3    1.20    0.50
   2  -9   3    1.30    0.50
   2  -9   3    0.80    0.70
   2  -9   3    1.30    0.50
   2  -9   3    0.70    0.50
   2  -9   3    1.00    0.70
   2  -9   3    1.30    0.60
   3  -9   3    9.70    1.00
   3  -9   3   11.10    1.40
   3  -9   3   10.50    1.20
   3  -9   3    7.10    1.20
   3  -9   3    8.90    1.30
   4  -9   3   16.90    1.50
   4  -9   3   16.00    1.40
   4  -9   3   18.50    1.70
   4  -9   3   20.00    1.70
   4  -9   3   18.20    1.40
   5  -9   3    2.80    0.70
   5  -9   3    3.10    1.00
   5  -9   3    2.30    0.90
   5  -9   3    1.90    0.70
  -6  -8   3    0.80    0.70
  -6  -8   3    0.60    0.50
  -6  -8   3    0.80    0.60
  -6  -8   3    0.80    0.50
  -5  -8   3    2.90    0.70
  -5  -8   3    2.80    0.70
  -5  -8   3    4.40    1.00
  -4  -8   3   11.50    1.30
  -4  -8   3    8.70    1.30
  -4  -8   3    8.60    1.30
  -3  -8   3   14.50    1.30
  -3  -8   3   14.50    0.80
  -3  -8   3   13.80    0.80
  -3  -8   3   14.40    0.60
  -3  -8   3   15.90    1.40
  -3  -8   3   15.60    0.70
  -3  -8   3   12.10    1.40
   2   8  -3    0.10    0.30
   2   8  -3   -0.10    0.20
   2   8  -3    0.30    0.20
  -2  -8   3    0.30    0.20
  -2  -8   3    0.10    0.50
  -2  -8   3    0.20    0.30
  -2  -8   3    0.70    0.50
  -2  -8   3   -0.40    0.40
  -2  -8   3    0.10    0.30
  -2  -8   3    0.10    0.30
   1   8  -3   22.00    1.10
   1   8  -3   23.10    1.10
   1   8  -3   20.50    1.30
  -1  -8   3   21.10    1.20
  -1  -8   3   21.30    1.30
  -1  -8   3   22.40    1.20
  -1  -8   3   22.00    1.10
  -1  -8   3   23.30    1.20
  -1  -8   3   23.40    1.60
  -1  -8   3   26.80    1.70
   0   8  -3   30.90    1.60
   0   8  -3   32.50    1.50
   0   8  -3   32.30    1.40
   0  -8   3   31.30    1.50
   0  -8   3   31.90    1.60
   0  -8   3   28.80    1.70
   0  -8   3   33.50    1.90
   0  -8   3   29.30    1.80
   0  -8   3   32.50    1.40
   0  -8   3   33.10    1.50
  -1   8  -3    8.50    0.90
  -1   8  -3    9.60    0.90
  -1   8  -3    9.00    0.80
  -1   8  -3    9.10    1.20
   1  -8   3    9.80    1.10
   1  -8   3    8.70    0.70
   1  -8   3    8.00    1.10
   1  -8   3   10.10    0.90
   1  -8   3    8.40    0.90
   1  -8   3    9.10    1.10
   1  -8   3    7.70    0.80
  -2   8  -3   24.50    1.50
  -2   8  -3   23.20    1.40
  -2   8  -3   25.00    1.40
  -2   8  -3   24.30    1.40
   2  -8   3   27.20    1.50
   2  -8   3   25.60    1.80
   2  -8   3   26.50    1.70
   2  -8   3   28.10    1.70
   2  -8   3   25.40    1.50
   2  -8   3   25.60    1.40
  -3   8  -3   82.59    3.30
  -3   8  -3   86.89    3.30
  -3   8  -3   83.69    3.20
  -3   8  -3   92.79    3.30
   3  -8   3   91.89    3.20
   3  -8   3   90.49    3.60
   3  -8   3   90.09    3.60
   3  -8   3   84.49    3.50
   3  -8   3   85.19    3.30
   3  -8   3   88.69    3.30
   3  -8   3   87.99    3.90
  -4   8  -3   -0.10    0.30
  -4   8  -3    0.00    0.40
  -4   8  -3    0.80    0.40
  -4   8  -3    0.10    0.40
   4  -8   3   -0.20    0.40
   4  -8   3   -0.50    0.50
   4  -8   3    0.20    0.40
   4  -8   3    0.00    0.40
   4  -8   3    0.70    0.70
   4  -8   3   -0.70    0.50
  -5   8  -3   16.90    1.40
   5  -8   3   15.90    1.40
   5  -8   3   18.00    1.60
   5  -8   3   15.70    1.30
   5  -8   3   17.50    1.70
   5  -8   3   16.30    1.30
  -6   8  -3    1.40    0.60
   6  -8   3    1.50    0.70
   6  -8   3    0.90    0.70
   6  -8   3    1.90    0.70
   6  -8   3    1.30    0.60
  -7  -7   3    0.00    0.50
  -7  -7   3    1.10    0.70
  -6  -7   3    0.40    0.40
  -6  -7   3    0.60    0.50
  -6  -7   3    0.50    0.60
  -6  -7   3   -0.10    0.40
  -5  -7   3    0.70    0.20
  -5  -7   3    1.70    0.70
  -5  -7   3    0.40    0.40
  -5  -7   3    0.80    0.50
   4   7  -3   -0.10    0.20
  -4  -7   3    0.20    0.20
  -4  -7   3    0.10    0.50
  -4  -7   3    0.30    0.20
  -4  -7   3    0.00    0.50
  -4  -7   3   -0.10    0.20
  -4  -7   3    0.20    0.40
  -4  -7   3    0.00    0.10
   3   7  -3   14.70    0.60
   3   7  -3   14.90    0.60
  -3  -7   3   14.00    1.00
  -3  -7   3   13.00    0.70
  -3  -7   3   13.80    0.60
  -3  -7   3   14.10    0.70
  -3  -7   3   13.80    1.20
  -3  -7   3   15.30    1.40
  -3  -7   3   13.90    0.80
   2   7  -3    4.10    0.40
   2   7  -3    3.20    0.50
   2   7  -3    4.10    0.50
   2   7  -3    4.10    0.50
  -2  -7   3    2.00    0.70
  -2  -7   3    3.40    0.40
  -2  -7   3    4.10    0.80
  -2  -7   3    3.90    0.50
  -2  -7   3    3.30    0.40
  -2  -7   3    4.00    0.70
  -2  -7   3    2.80    0.40
   1   7  -3    1.40    0.40
   1   7  -3    1.40    0.30
   1   7  -3    1.30    0.40
   1   7  -3    1.00    0.40
   1   7  -3    0.90    0.30
  -1  -7   3    0.60    0.30
  -1  -7   3    0.70    0.50
  -1  -7   3    1.60    0.30
  -1  -7   3    1.50    0.30
  -1  -7   3    1.10    0.40
  -1  -7   3    2.70    0.60
  -1  -7   3    1.50    0.40
  -1  -7   3    1.40    0.50
   0   7  -3    0.20    0.30
   0   7  -3    0.50    0.30
   0   7  -3    0.20    0.30
   0   7  -3    0.40    0.40
   0   7  -3    0.10    0.30
   0  -7   3    0.40    0.40
   0  -7   3    1.10    0.40
   0  -7   3    0.00    0.30
   0  -7   3    0.40    0.30
   0  -7   3   -0.10    0.50
   0  -7   3    0.90    0.30
   0  -7   3    0.10    0.30
  -1   7  -3    6.80    0.80
  -1   7  -3    7.80    0.80
  -1   7  -3    7.40    0.70
  -1   7  -3    9.60    0.90
  -1   7  -3    7.10    0.80
   1  -7   3    7.50    0.80
   1  -7   3    7.90    0.80
   1  -7   3    6.30    0.70
   1  -7   3    7.80    0.80
   1  -7   3    8.80    1.70
   1  -7   3    7.20    0.70
  -2   7  -3   90.69    3.10
  -2   7  -3   86.89    3.10
  -2   7  -3   86.79    2.50
  -2   7  -3   84.99    3.00
  -2   7  -3   87.89    3.10
  -2   7  -3   90.29    3.10
   2  -7   3   90.79    3.00
   2  -7   3   88.19    3.40
   2  -7   3   87.39    2.70
   2  -7   3   86.79    3.00
   2  -7   3   84.39    3.20
   2  -7   3   91.99    3.40
   2  -7   3   87.39    3.10
  -3   7  -3   15.30    1.20
  -3   7  -3   14.90    1.10
  -3   7  -3   16.90    1.20
  -3   7  -3   16.60    1.20
  -3   7  -3   15.80    1.10
  -3   7  -3   17.10    0.90
   3  -7   3   19.30    1.60
   3  -7   3   16.50    1.10
   3  -7   3   16.70    1.20
   3  -7   3   18.30    1.40
   3  -7   3   16.80    0.90
   3  -7   3   19.30    1.10
   3  -7   3   19.20    1.50
   3  -7   3   16.40    1.20
  -4   7  -3    3.60    0.60
  -4   7  -3    3.40    0.70
  -4   7  -3    2.90    0.70
  -4   7  -3    3.50    0.70
  -4   7  -3    4.10    0.60
  -4   7  -3    3.90    0.80
  -4   7  -3    3.40    0.80
   4  -7   3    5.20    1.10
   4  -7   3    2.90    0.60
   4  -7   3    2.60    0.70
   4  -7   3    4.60    0.80
   4  -7   3    4.70    0.70
   4  -7   3    2.00    0.70
   4  -7   3    3.30    0.50
  -5   7  -3    0.20    0.40
  -5   7  -3   -0.20    0.40
  -5   7  -3   -0.20    0.40
  -5   7  -3    0.40    0.40
  -5   7  -3    0.30    0.40
  -5   7  -3    0.30    0.50
   5  -7   3   -0.70    0.40
   5  -7   3    0.30    0.40
   5  -7   3   -0.20    0.40
   5  -7   3   -0.80    0.40
   5  -7   3    0.30    0.60
   5  -7   3    0.10    0.40
  -6   7  -3    2.60    0.70
  -6   7  -3    4.40    0.90
   6  -7   3    3.10    0.80
   6  -7   3    4.00    1.00
   6  -7   3    2.80    0.70
   6  -7   3    3.10    0.70
   6  -7   3    2.30    0.70
   6  -7   3    2.50    0.70
  -7   7  -3    0.80    0.70
  -7   7  -3    1.50    0.70
   7  -7   3    1.90    0.70
   7  -7   3    1.30    0.60
   7  -7   3    1.30    0.60
   7  -7   3    1.80    0.70
   7  -7   3    0.40    0.60
  -7  -6   3    5.00    0.90
  -7  -6   3    6.10    0.50
  -7  -6   3    5.80    1.10
  -6  -6   3   66.19    3.10
  -6  -6   3   65.89    2.70
  -6  -6   3   70.99    2.20
  -6  -6   3   67.89    2.70
  -6  -6   3   66.09    2.10
  -6  -6   3   67.39    1.90
   5   6  -3   36.60    1.30
  -5  -6   3   34.90    1.80
  -5  -6   3   42.10    2.60
  -5  -6   3   36.90    1.40
  -5  -6   3   33.50    1.10
  -5  -6   3   35.80    1.30
  -5  -6   3   35.00    1.80
  -5  -6   3   34.80    1.40
  -5  -6   3   33.90    1.30
   4   6  -3    5.30    0.40
   4   6  -3    5.70    0.40
   4   6  -3    6.60    0.50
   4   6  -3    6.20    0.50
  -4  -6   3    5.30    0.40
  -4  -6   3    6.30    0.40
  -4  -6   3    5.80    0.40
  -4  -6   3    5.40    0.50
  -4  -6   3    4.80    0.60
  -4  -6   3    6.80    0.90
  -4  -6   3    7.00    0.90
  -4  -6   3    6.00    0.50
  -4  -6   3    5.40    0.50
   3   6  -3   31.10    1.10
   3   6  -3   33.70    1.20
   3   6  -3   32.20    1.20
   3   6  -3   32.10    1.20
  -3  -6   3   31.20    1.20
  -3  -6   3   31.90    1.70
  -3  -6   3   30.00    1.00
  -3  -6   3   30.60    1.20
  -3  -6   3   30.90    1.80
  -3  -6   3   32.00    1.40
  -3  -6   3   30.70    1.10
  -3  -6   3   31.00    1.10
  -3  -6   3   30.90    1.60
  -3  -6   3   31.50    1.00
   2   6  -3   61.09    2.10
   2   6  -3   64.39    2.00
   2   6  -3   61.19    1.90
   2   6  -3   61.29    2.00
  -2  -6   3   56.99    2.20
  -2  -6   3   57.99    1.90
  -2  -6   3   60.59    1.90
  -2  -6   3   59.39    2.00
  -2  -6   3   60.89    1.90
  -2  -6   3   62.19    2.50
   1   6  -3   18.30    1.00
   1   6  -3   18.40    1.00
   1   6  -3   20.10    1.00
   1   6  -3   19.60    1.00
   1   6  -3   19.70    1.00
  -1  -6   3   21.70    1.00
  -1  -6   3   18.60    1.10
  -1  -6   3   18.50    1.30
  -1  -6   3   19.90    0.90
  -1  -6   3   19.70    1.00
  -1  -6   3   19.80    0.90
  -1  -6   3   17.40    1.10
   0   6  -3  294.47    7.90
   0   6  -3  287.77    7.90
   0   6  -3  299.57    7.90
   0   6  -3  285.57    7.80
   0   6  -3  290.77    7.90
   0  -6   3  289.77    8.20
   0  -6   3  297.87    7.90
   0  -6   3  300.37    8.30
   0  -6   3  290.97    7.90
  -1   6  -3  120.69    3.70
  -1   6  -3  110.99    3.60
  -1   6  -3  119.79    3.60
  -1   6  -3  121.59    3.60
   1  -6   3  119.29    3.70
   1  -6   3  120.89    4.00
   1  -6   3  114.59    3.50
   1  -6   3  114.89    3.50
   1  -6   3  113.69    3.60
   1  -6   3  116.59    3.50
   1  -6   3  122.29    3.90
  -2   6  -3  238.28    6.80
  -2   6  -3  241.08    6.70
  -2   6  -3  237.38    6.70
  -2   6  -3  243.38    6.80
  -2   6  -3  242.28    6.70
  -2   6  -3  241.48    6.20
   2  -6   3  243.28    6.80
   2  -6   3  242.38    7.10
   2  -6   3  236.98    6.70
   2  -6   3  241.08    6.50
   2  -6   3  239.08    7.00
   2  -6   3  239.28    6.90
  -3   6  -3    5.40    0.60
  -3   6  -3    5.60    0.70
  -3   6  -3    4.80    0.70
  -3   6  -3    5.20    0.70
  -3   6  -3    5.60    0.70
  -3   6  -3    4.90    0.70
  -3   6  -3    4.30    0.60
   3  -6   3    4.70    0.90
   3  -6   3    6.70    0.60
   3  -6   3    7.70    1.00
   3  -6   3    6.20    0.70
   3  -6   3    6.60    0.90
   3  -6   3    6.00    0.80
   3  -6   3    6.40    0.80
   3  -6   3    5.80    0.70
  -4   6  -3   83.69    3.00
  -4   6  -3   84.19    3.20
  -4   6  -3   85.39    2.90
  -4   6  -3   79.19    2.90
  -4   6  -3   90.69    3.10
  -4   6  -3   85.69    2.80
  -4   6  -3   83.09    3.10
   4  -6   3   88.79    3.00
   4  -6   3   79.79    3.50
   4  -6   3   83.39    3.20
   4  -6   3   77.89    3.00
   4  -6   3   86.39    3.40
   4  -6   3   87.59    3.20
   4  -6   3   81.09    2.70
   4  -6   3   86.99    3.40
  -5   6  -3   30.20    1.70
  -5   6  -3   28.70    1.50
  -5   6  -3   26.90    1.70
  -5   6  -3   28.80    1.60
  -5   6  -3   29.10    1.50
  -5   6  -3   29.10    1.40
  -5   6  -3   26.10    1.60
   5  -6   3   28.90    1.70
   5  -6   3   26.60    1.90
   5  -6   3   27.00    1.70
   5  -6   3   27.40    1.30
   5  -6   3   25.90    2.10
   5  -6   3   28.00    1.60
   5  -6   3   28.30    1.50
   5  -6   3   27.20    1.70
  -6   6  -3    3.80    0.80
  -6   6  -3    4.30    0.80
  -6   6  -3    5.20    0.80
  -6   6  -3    5.00    0.70
  -6   6  -3    5.80    0.80
  -6   6  -3    4.00    0.80
  -6   6  -3    2.90    0.60
   6  -6   3    5.00    1.10
   6  -6   3    3.80    0.80
   6  -6   3    3.90    0.60
   6  -6   3    5.20    0.80
   6  -6   3    3.70    0.70
   6  -6   3    3.90    0.70
   6  -6   3    5.50    1.10
   6  -6   3    4.80    0.90
  -7   6  -3   13.90    1.30
  -7   6  -3   13.70    1.30
  -7   6  -3    9.00    1.10
  -7   6  -3   12.90    1.30
  -7   6  -3   14.90    1.30
  -7   6  -3   13.50    1.20
  -7   6  -3   14.60    1.30
   7  -6   3   13.90    1.20
   7  -6   3   13.80    1.30
   7  -6   3   10.50    1.30
   7  -6   3   13.70    1.10
   7  -6   3   11.10    1.40
  -8   6  -3    2.40    0.70
  -8   6  -3    1.50    0.60
   8  -6   3    1.70    0.80
   8  -6   3    1.50    0.70
   8  -6   3    2.20    0.60
   8  -6   3    1.30    0.60
  -8  -5   3    0.60    0.60
  -8  -5   3    1.10    0.30
  -8  -5   3    1.10    0.70
  -8  -5   3    0.90    0.30
   7   5  -3   10.60    0.80
  -7  -5   3   10.40    0.70
  -7  -5   3   11.40    1.00
  -7  -5   3   11.40    0.80
  -7  -5   3   12.20    1.30
  -7  -5   3   10.70    1.50
   6   5  -3    9.40    0.90
   6   5  -3    8.30    0.70
   6   5  -3    8.70    0.70
  -6  -5   3    9.00    1.30
  -6  -5   3    9.50    0.90
  -6  -5   3    8.90    0.80
  -6  -5   3    7.80    0.60
  -6  -5   3    9.80    1.00
  -6  -5   3    8.10    1.00
   5   5  -3   72.69    2.60
   5   5  -3   72.69    2.10
   5   5  -3   70.39    2.30
   5   5  -3   68.29    2.30
  -5  -5   3   67.89    2.30
  -5  -5   3   70.19    3.10
  -5  -5   3   73.29    2.70
  -5  -5   3   70.69    2.60
  -5  -5   3   69.29    2.30
  -5  -5   3   65.79    2.20
   4   5  -3  118.59    3.40
   4   5  -3  122.29    3.30
   4   5  -3  117.69    3.80
   4   5  -3  117.09    3.40
  -4  -5   3  121.49    3.90
  -4  -5   3  118.19    3.60
  -4  -5   3  116.89    3.40
  -4  -5   3  118.99    3.30
  -4  -5   3  125.59    4.30
  -4  -5   3  118.39    3.40
  -4  -5   3  114.69    3.10
  -4  -5   3  117.99    3.40
   3   5  -3   35.00    1.30
   3   5  -3   34.90    1.60
   3   5  -3   35.30    1.30
   3   5  -3   35.20    1.30
  -3  -5   3   34.70    1.30
  -3  -5   3   35.30    1.90
  -3  -5   3   36.70    1.50
  -3  -5   3   35.00    1.70
  -3  -5   3   37.80    1.20
  -3  -5   3   36.00    1.20
  -3  -5   3   34.20    1.20
  -3  -5   3   36.50    1.30
   2   5  -3   14.60    0.80
   2   5  -3   13.40    0.70
   2   5  -3   12.60    0.70
   2   5  -3   13.30    0.70
   2   5  -3   12.50    0.90
   2   5  -3   12.20    0.70
  -2  -5   3   13.00    0.70
  -2  -5   3   11.60    0.70
  -2  -5   3   11.90    0.60
  -2  -5   3   13.00    1.10
  -2  -5   3   12.90    1.00
  -2  -5   3   13.70    0.60
  -2  -5   3   13.10    0.50
  -2  -5   3   12.80    0.50
  -2  -5   3   13.40    0.80
   1   5  -3   29.90    1.20
   1   5  -3   29.40    1.20
   1   5  -3   29.50    1.20
   1   5  -3   29.50    1.20
   1   5  -3   32.40    1.30
   1   5  -3   28.00    1.60
  -1  -5   3   28.70    1.10
  -1  -5   3   29.30    1.30
  -1  -5   3   28.40    1.10
  -1  -5   3   29.20    1.20
  -1  -5   3   28.50    1.50
  -1  -5   3   28.80    1.10
   0   5  -3  145.69    4.10
   0   5  -3  151.48    4.20
   0   5  -3  145.29    4.20
   0   5  -3  141.19    4.40
   0   5  -3  143.89    4.20
   0  -5   3  147.59    4.40
   0  -5   3  146.19    4.10
   0  -5   3  147.89    4.30
   0  -5   3  149.09    4.50
   0  -5   3  141.49    4.10
   0  -5   3  146.39    4.10
   0  -5   3  151.78    4.30
  -1   5  -3  233.68    6.50
   1  -5   3  233.58    6.30
  -2   5  -3    0.70    0.30
  -2   5  -3    0.60    0.20
  -2   5  -3    0.20    0.30
  -2   5  -3    0.70    0.30
  -2   5  -3    0.30    0.30
  -2   5  -3    0.60    0.30
   2  -5   3    0.40    0.30
   2  -5   3    0.50    0.40
   2  -5   3    0.50    0.30
   2  -5   3    1.00    0.30
   2  -5   3    0.40    0.30
   2  -5   3    0.90    0.30
   2  -5   3    0.70    0.40
  -3   5  -3  203.78    5.70
  -3   5  -3  199.18    5.70
  -3   5  -3  201.88    5.40
  -3   5  -3  205.08    5.80
  -3   5  -3  200.08    5.90
  -3   5  -3  199.38    5.80
   3  -5   3  199.38    5.80
   3  -5   3  198.98    5.90
   3  -5   3  203.98    5.90
   3  -5   3  201.48    6.30
   3  -5   3  200.38    5.50
   3  -5   3  212.18    6.10
   3  -5   3  200.38    5.70
  -4   5  -3  274.87    7.30
  -4   5  -3  278.87    7.60
  -4   5  -3  267.97    7.70
  -4   5  -3  272.57    7.80
  -4   5  -3  279.97    7.50
   4  -5   3  270.57    7.80
   4  -5   3  270.07    7.70
   4  -5   3  269.27    7.30
   4  -5   3  270.17    8.10
   4  -5   3  274.77    7.60
   4  -5   3  277.37    7.70
  -5   5  -3  130.09    4.30
  -5   5  -3  126.09    4.20
  -5   5  -3  128.39    4.10
  -5   5  -3  129.49    4.20
  -5   5  -3  128.79    3.90
  -5   5  -3  128.89    4.00
  -5   5  -3  125.59    4.20
   5  -5   3  126.89    4.20
   5  -5   3  128.19    4.00
   5  -5   3  128.39    4.60
   5  -5   3  129.79    4.60
   5  -5   3  128.19    4.30
   5  -5   3  129.99    4.30
   5  -5   3  135.69    4.20
   5  -5   3  124.09    3.80
  -6   5  -3  118.19    4.00
  -6   5  -3  110.39    4.10
  -6   5  -3  123.89    4.30
  -6   5  -3  122.99    4.00
  -6   5  -3  122.59    4.00
  -6   5  -3  125.59    4.20
  -6   5  -3  126.39    4.20
   6  -5   3  122.09    4.30
   6  -5   3  131.69    5.40
   6  -5   3  120.09    4.20
   6  -5   3  127.89    4.20
   6  -5   3  132.89    4.70
   6  -5   3  123.39    4.60
   6  -5   3  120.39    4.00
   6  -5   3  122.79    3.90
  -7   5  -3    1.10    0.50
  -7   5  -3    1.40    0.50
  -7   5  -3    1.30    0.60
  -7   5  -3    1.10    0.50
  -7   5  -3    0.20    0.40
  -7   5  -3    0.50    0.50
  -7   5  -3    1.00    0.50
   7  -5   3    0.60    0.40
   7  -5   3    0.50    0.50
   7  -5   3    0.80    0.40
   7  -5   3    0.50    0.60
   7  -5   3    0.90    0.60
   7  -5   3    0.60    0.50
   7  -5   3    0.10    0.40
   7  -5   3    0.40    0.50
  -8   5  -3    8.70    1.20
  -8   5  -3   11.20    1.30
  -8   5  -3   10.00    1.20
  -8   5  -3    9.80    1.30
  -8   5  -3   12.20    1.50
  -8   5  -3    8.80    1.10
  -8   5  -3   10.50    1.10
   8  -5   3   11.90    1.10
   8  -5   3    7.60    1.10
   8  -5   3    9.10    1.30
   8  -5   3   12.20    1.20
   8  -5   3    7.10    1.80
  -9   5  -3   21.60    1.70
  -9   5  -3   19.80    1.60
  -9   5  -3   17.80    1.60
   9  -5   3   20.00    1.40
   9  -5   3   19.80    1.70
   8   4  -3    0.40    0.40
  -8  -4   3    0.40    0.60
  -8  -4   3    0.40    0.30
  -8  -4   3    1.00    0.60
  -8  -4   3    0.70    0.70
  -8  -4   3    1.00    0.40
   7   4  -3    2.20    0.50
   7   4  -3    2.30    0.60
  -7  -4   3    2.20    0.60
  -7  -4   3    2.40    0.80
  -7  -4   3    1.80    0.40
  -7  -4   3    1.90    0.80
  -7  -4   3    1.70    0.50
  -7  -4   3    2.80    0.50
  -7  -4   3    2.90    0.60
   6   4  -3    5.80    1.10
   6   4  -3    6.10    0.70
   6   4  -3    6.90    0.80
   6   4  -3    6.80    0.80
  -6  -4   3    5.90    0.70
  -6  -4   3    5.10    0.60
  -6  -4   3    5.70    0.70
  -6  -4   3    7.40    0.80
  -6  -4   3    6.60    1.20
  -6  -4   3    6.50    0.80
  -6  -4   3    7.20    0.70
   5   4  -3    6.30    0.70
   5   4  -3    6.70    0.80
   5   4  -3    6.10    0.70
   5   4  -3    6.30    0.60
   5   4  -3    6.40    0.50
  -5  -4   3    6.30    0.70
  -5  -4   3    6.00    0.70
  -5  -4   3    6.50    0.60
  -5  -4   3    7.20    0.70
  -5  -4   3    5.60    0.60
  -5  -4   3    5.80    0.90
  -5  -4   3    5.40    0.80
   4   4  -3    0.20    0.30
   4   4  -3    0.60    0.20
   4   4  -3    0.40    0.20
   4   4  -3    0.60    0.30
   4   4  -3    0.60    0.30
  -4  -4   3    0.80    0.30
  -4  -4   3    0.50    0.20
  -4  -4   3    0.40    0.40
  -4  -4   3    0.30    0.40
  -4  -4   3    0.80    0.30
  -4  -4   3    0.70    0.30
  -4  -4   3    0.80    0.30
  -4  -4   3    0.70    0.30
   3   4  -3  325.37    8.60
   2   4  -3  114.39    3.30
   2   4  -3  114.99    3.20
   2   4  -3  114.69    3.30
   2   4  -3  114.09    3.40
   2   4  -3  115.19    3.60
   2   4  -3  116.49    3.40
  -2  -4   3  112.69    3.10
  -2  -4   3  117.29    3.40
  -2  -4   3  116.99    3.50
  -2  -4   3  109.79    3.00
  -2  -4   3  117.79    3.60
  -2  -4   3  112.49    3.80
  -2  -4   3  116.09    3.30
  -2  -4   3  115.49    3.20
   1   4  -3  120.39    3.40
   1   4  -3  119.49    3.70
   1   4  -3  119.49    3.50
   1   4  -3  127.99    3.60
   1   4  -3  121.89    3.50
   1   4  -3  120.49    3.50
  -1  -4   3  121.99    3.30
  -1  -4   3  123.69    3.70
  -1  -4   3  121.29    3.40
  -1  -4   3  122.59    3.80
  -1  -4   3  122.69    3.50
  -1  -4   3  121.29    3.40
   0   4  -3  146.89    4.40
   0   4  -3  148.39    4.30
   0   4  -3  147.19    4.10
   0   4  -3  148.49    4.20
   0   4  -3  157.78    4.30
   0   4  -3  155.58    4.20
   0  -4   3  150.38    4.30
   0  -4   3  150.38    4.40
   0  -4   3  146.69    4.10
   0  -4   3  156.08    4.50
   0  -4   3  151.68    4.40
   0  -4   3  150.38    4.20
  -1   4  -3  242.98   13.30
  -1   4  -3  258.27   14.30
  -1   4  -3  286.57   64.69
   1  -4   3  272.47   13.70
   1  -4   3  278.97   13.80
   1  -4   3  273.87   56.79
  -2   4  -3   62.39    2.20
  -2   4  -3   64.79    2.30
  -2   4  -3   67.29    2.30
  -2   4  -3   69.29    2.30
  -2   4  -3   65.59    2.10
  -2   4  -3   65.09    1.90
  -2   4  -3   66.39    2.20
   2  -4   3   65.69    2.10
   2  -4   3   69.79    2.30
   2  -4   3   66.49    2.20
   2  -4   3   66.49    2.20
   2  -4   3   64.59    2.40
   2  -4   3   64.59    2.20
   2  -4   3   67.29    2.40
  -3   4  -3  196.88    5.30
  -3   4  -3  191.98    5.70
  -3   4  -3  198.08    5.60
   3  -4   3  205.48    5.90
   3  -4   3  193.08    5.40
   3  -4   3  201.78    5.70
   3  -4   3  197.58    6.00
   3  -4   3  194.68    5.50
  -4   4  -3  238.38    6.90
  -4   4  -3  247.58    6.70
  -4   4  -3  246.18    6.60
  -4   4  -3  230.88    6.80
  -4   4  -3  240.28    6.50
   4  -4   3  250.97    7.10
   4  -4   3  247.18    6.80
   4  -4   3  222.78    6.80
   4  -4   3  248.78    7.20
  -5   4  -3   10.90    0.90
  -5   4  -3   11.90    0.90
  -5   4  -3    7.20    1.10
  -5   4  -3   10.90    0.90
  -5   4  -3    9.90    0.70
  -5   4  -3   10.50    0.90
  -5   4  -3    9.70    0.80
   5  -4   3   11.20    1.00
   5  -4   3    9.70    0.90
   5  -4   3   11.20    0.90
   5  -4   3   11.60    1.10
   5  -4   3   10.80    0.80
   5  -4   3   10.00    0.80
   5  -4   3   10.60    0.90
   5  -4   3    8.20    1.00
  -6   4  -3    2.00    0.50
  -6   4  -3    2.80    0.60
  -6   4  -3    1.60    0.50
  -6   4  -3    1.80    0.40
  -6   4  -3    2.00    0.50
  -6   4  -3    1.60    0.50
  -6   4  -3    2.20    0.50
   6  -4   3    2.20    0.50
   6  -4   3    2.20    0.50
   6  -4   3    2.40    0.70
   6  -4   3    1.30    0.50
   6  -4   3    1.50    0.60
   6  -4   3    2.20    0.50
   6  -4   3    2.50    0.50
  -7   4  -3    0.10    0.40
  -7   4  -3   -0.60    0.40
  -7   4  -3    0.30    0.40
  -7   4  -3    0.00    0.40
  -7   4  -3    0.30    0.40
  -7   4  -3   -0.30    0.30
  -7   4  -3    0.00    0.30
   7  -4   3    0.00    0.50
   7  -4   3   -0.30    0.30
   7  -4   3   -0.40    0.40
   7  -4   3   -0.20    0.30
   7  -4   3    0.50    0.40
   7  -4   3   -0.30    0.30
   7  -4   3    0.20    0.50
   7  -4   3    0.20    0.40
  -8   4  -3   36.80    2.00
  -8   4  -3   35.90    2.20
  -8   4  -3   31.30    2.20
  -8   4  -3   34.10    2.00
  -8   4  -3   36.90    2.00
  -8   4  -3   33.50    1.80
  -8   4  -3   32.00    1.70
   8  -4   3   33.40    2.20
   8  -4   3   30.90    1.70
   8  -4   3   34.30    2.10
   8  -4   3   35.70    1.70
   8  -4   3   28.50    1.80
   8  -4   3   33.80    2.00
   8  -4   3   34.10    1.70
   8  -4   3   34.40    2.30
  -9   4  -3   14.60    1.20
  -9   4  -3   17.10    1.50
  -9   4  -3   16.20    1.50
  -9   4  -3   14.80    1.40
  -9   4  -3   12.40    1.40
   9  -4   3   14.20    1.50
   9  -4   3   15.80    1.20
   9  -4   3   10.50    1.40
  -9  -3   3    6.70    0.80
  -9  -3   3    6.20    1.30
  -9  -3   3    5.60    1.00
  -9  -3   3    6.00    0.90
   8   3  -3   25.20    1.60
  -8  -3   3   22.60    1.70
  -8  -3   3   25.10    1.30
  -8  -3   3   22.50    1.50
  -8  -3   3   20.40    2.10
  -8  -3   3   22.80    1.40
   7   3  -3    0.60    0.40
   7   3  -3    0.20    0.40
   7   3  -3    0.50    0.50
  -7  -3   3    0.00    0.40
  -7  -3   3    0.70    0.40
  -7  -3   3    0.40    0.30
  -7  -3   3    0.70    0.40
  -7  -3   3    0.40    0.60
  -7  -3   3    0.50    0.40
  -7  -3   3    0.70    0.40
   6   3  -3   15.40    1.00
   6   3  -3   16.00    1.10
   6   3  -3   14.30    0.90
   6   3  -3   15.20    1.10
   6   3  -3   13.90    0.90
   6   3  -3   16.70    1.40
  -6  -3   3   14.50    1.00
  -6  -3   3   15.70    1.40
  -6  -3   3   13.70    1.00
  -6  -3   3   13.60    0.90
  -6  -3   3   13.80    0.80
  -6  -3   3   16.40    1.10
  -6  -3   3   13.80    1.00
   5   3  -3   15.80    1.30
   5   3  -3   19.20    1.10
   5   3  -3   17.90    1.00
   5   3  -3   18.90    1.10
   5   3  -3   20.40    1.00
   5   3  -3   19.10    1.10
  -5  -3   3   18.00    1.00
  -5  -3   3   18.30    1.40
  -5  -3   3   19.90    1.10
  -5  -3   3   20.70    1.00
  -5  -3   3   22.10    1.20
  -5  -3   3   18.60    1.10
  -5  -3   3   17.50    1.10
   4   3  -3  202.98    5.80
   4   3  -3  204.68    5.60
   4   3  -3  200.38    5.70
   4   3  -3  201.78    5.70
   4   3  -3  202.28    5.70
  -4  -3   3  202.18    5.60
  -4  -3   3  198.38    5.70
  -4  -3   3  204.48    5.80
  -4  -3   3  205.78    5.80
  -4  -3   3  206.58    6.20
  -4  -3   3  203.98    5.60
   3   3  -3   48.60    1.70
   3   3  -3   46.10    1.70
   3   3  -3   44.30    1.80
   3   3  -3   48.90    1.80
   3   3  -3   49.60    1.70
  -3  -3   3   45.10    1.50
  -3  -3   3   46.10    1.60
  -3  -3   3   45.20    2.00
  -3  -3   3   45.10    1.70
  -3  -3   3   44.90    1.80
  -3  -3   3   47.70    1.70
  -3  -3   3   49.80    1.80
   2   3  -3    1.70    0.40
   2   3  -3    2.00    0.30
   2   3  -3    2.10    0.40
   2   3  -3    1.90    0.20
   2   3  -3    2.10    0.40
   2   3  -3    1.90    0.30
  -2  -3   3    2.00    0.20
  -2  -3   3    2.60    0.50
  -2  -3   3    2.20    0.30
  -2  -3   3    1.80    0.40
  -2  -3   3    2.10    0.30
  -2  -3   3    1.90    0.30
  -2  -3   3    2.50    0.40
  -2  -3   3    2.00    0.50
   1   3  -3    5.40    0.50
   1   3  -3    6.70    0.60
   1   3  -3    5.40    0.50
   1   3  -3    6.20    0.40
   1   3  -3    6.30    0.50
  -1  -3   3    6.00    0.60
  -1  -3   3    4.60    0.60
  -1  -3   3    6.10    0.60
  -1  -3   3    6.80    0.50
  -1  -3   3    6.20    0.50
  -1  -3   3    6.70    0.30
  -1  -3   3    6.00    0.40
   0   3  -3   74.49    2.30
   0   3  -3   76.79    2.30
   0   3  -3   74.89    2.50
   0   3  -3   73.79    2.20
   0   3  -3   79.19    2.50
   0  -3   3   76.79    2.40
   0  -3   3   73.39    2.50
   0  -3   3   73.59    2.50
   0  -3   3   75.59    2.20
   0  -3   3   78.59    2.30
   0  -3   3   75.79    2.30
   0  -3   3   75.69    2.50
  -1   3  -3   91.59    2.80
  -1   3  -3   92.19    2.90
  -1   3  -3   92.79    2.60
  -1   3  -3   91.69    2.30
  -1   3  -3   89.09    2.90
  -1   3  -3   90.69    2.30
  -1   3  -3   89.79    2.80
  -1   3  -3   93.49    2.80
   1  -3   3   94.09    3.00
   1  -3   3   96.59    2.80
   1  -3   3   92.29    2.60
   1  -3   3   91.89    2.70
   1  -3   3   92.69    2.70
   1  -3   3   91.69    2.80
  -2   3  -3  280.27   61.89
  -2   3  -3  263.57   13.60
  -2   3  -3  238.98   13.20
   2  -3   3  248.28   53.59
   2  -3   3  232.38   12.70
   2  -3   3  232.78   12.70
  -3   3  -3   25.10    1.10
  -3   3  -3   23.00    1.20
  -3   3  -3   24.10    1.00
  -3   3  -3   23.30    1.10
  -3   3  -3   23.80    1.10
  -3   3  -3   22.70    1.20
   3  -3   3   25.10    1.30
   3  -3   3   24.10    1.20
   3  -3   3   21.80    1.10
   3  -3   3   22.60    1.00
   3  -3   3   25.10    1.00
   3  -3   3   20.10    1.10
   3  -3   3   22.50    1.30
   3  -3   3   22.80    1.10
  -4   3  -3   81.49    2.90
  -4   3  -3   84.59    2.80
  -4   3  -3   85.69    2.80
  -4   3  -3   88.99    2.80
  -4   3  -3   86.99    2.70
  -4   3  -3   82.59    2.80
   4  -3   3   87.19    3.10
   4  -3   3   84.59    2.90
   4  -3   3   89.89    2.70
   4  -3   3   82.59    2.60
   4  -3   3   85.49    2.80
   4  -3   3   83.09    2.90
   4  -3   3   90.49    3.10
   4  -3   3   85.99    2.70
  -5   3  -3  235.98    6.40
  -5   3  -3  223.78    6.20
  -5   3  -3  220.08    6.80
   5  -3   3  224.68    6.50
   5  -3   3  229.98    6.80
   5  -3   3  223.68    6.30
   5  -3   3  228.48    6.80
  -6   3  -3  122.59    4.10
  -6   3  -3  128.49    4.00
  -6   3  -3  123.59    3.80
  -6   3  -3  127.29    4.00
  -6   3  -3  127.59    4.10
  -6   3  -3  125.59    4.10
   6  -3   3  128.09    4.40
   6  -3   3  123.69    3.70
   6  -3   3  128.99    4.40
   6  -3   3  120.19    4.00
   6  -3   3  120.89    3.80
   6  -3   3  119.39    3.80
   6  -3   3  121.59    4.00
  -7   3  -3    0.50    0.50
  -7   3  -3    0.30    0.40
  -7   3  -3    1.10    0.50
  -7   3  -3    0.20    0.30
  -7   3  -3    0.60    0.30
  -7   3  -3    0.90    0.60
   7  -3   3    0.20    0.30
   7  -3   3   -0.20    0.30
   7  -3   3    0.30    0.30
   7  -3   3    0.60    0.50
   7  -3   3    0.40    0.40
   7  -3   3    0.80    0.40
   7  -3   3    0.10    0.60
   7  -3   3    0.40    0.50
  -8   3  -3    5.30    0.90
  -8   3  -3    4.70    0.70
  -8   3  -3    6.10    0.90
  -8   3  -3    5.50    0.90
  -8   3  -3    4.20    0.80
   8  -3   3    4.10    0.60
   8  -3   3    3.80    1.00
   8  -3   3    6.40    0.90
   8  -3   3    7.00    1.10
   8  -3   3    5.70    1.10
   8  -3   3    4.90    0.60
   8  -3   3    4.00    0.90
   8  -3   3    5.10    0.90
  -9   3  -3    3.00    0.70
  -9   3  -3    2.90    0.70
  -9   3  -3    2.90    0.70
  -9   3  -3    2.50    0.70
  -9   3  -3    3.20    0.80
  -9   3  -3    2.90    0.60
   9  -3   3    4.40    0.90
   9  -3   3    3.30    0.70
   9  -3   3    4.60    1.00
   9  -3   3    3.00    0.90
 -10   3  -3   -0.80    0.40
 -10   3  -3    0.10    0.50
 -10   3  -3   -0.40    0.40
  10  -3   3   -0.30    0.50
  -9  -2   3    4.90    1.20
  -9  -2   3    5.00    0.90
  -9  -2   3    3.80    0.90
  -9  -2   3    3.80    0.70
   8   2  -3   45.80    2.30
   8   2  -3   53.29    4.00
  -8  -2   3   44.90    2.70
  -8  -2   3   46.60    2.20
  -8  -2   3   48.60    2.40
  -8  -2   3   47.80    2.00
  -8  -2   3   40.50    2.20
   7   2  -3  100.79    4.00
   7   2  -3  106.79    3.80
   7   2  -3   97.59    3.60
   7   2  -3  115.09    5.90
   7   2  -3  100.69    3.20
  -7  -2   3  100.19    3.60
  -7  -2   3   97.09    3.60
  -7  -2   3  101.79    3.60
  -7  -2   3  100.99    3.70
  -7  -2   3  104.89    4.10
  -7  -2   3   96.09    3.30
   6   2  -3  408.66   10.70
   6   2  -3  384.56   11.10
   6   2  -3  382.86   10.80
   6   2  -3  397.26   10.40
   6   2  -3  399.16   10.50
  -6  -2   3  394.76   10.50
  -6  -2   3  397.36   10.10
  -6  -2   3  386.66   10.70
  -6  -2   3  389.36   10.60
  -6  -2   3  386.86   10.60
   5   2  -3  112.39    3.40
   5   2  -3  105.89    3.60
   5   2  -3  111.29    3.40
   5   2  -3  104.29    3.80
   5   2  -3  103.09    3.30
   5   2  -3  113.99    3.60
  -5  -2   3  102.59    3.50
  -5  -2   3  111.99    3.70
  -5  -2   3  105.89    3.50
  -5  -2   3  105.89    3.50
  -5  -2   3  108.29    3.10
  -5  -2   3  108.79    3.40
  -5  -2   3  114.89    4.00
   4   2  -3    0.10    0.20
   4   2  -3    0.70    0.40
   4   2  -3    0.30    0.30
   4   2  -3    0.40    0.30
   4   2  -3    0.10    0.30
   4   2  -3    0.10    0.30
  -4  -2   3    0.90    0.40
  -4  -2   3    0.10    0.20
  -4  -2   3    0.20    0.30
  -4  -2   3    0.20    0.20
  -4  -2   3    0.20    0.30
  -4  -2   3    0.10    0.20
  -4  -2   3    0.40    0.30
   3   2  -3    0.10    0.20
   3   2  -3    0.00    0.20
   3   2  -3   -0.20    0.20
   3   2  -3   -0.20    0.20
   3   2  -3    0.80    0.30
   3   2  -3   -0.70    0.30
  -3  -2   3    0.30    0.30
  -3  -2   3    0.10    0.30
  -3  -2   3    0.20    0.20
  -3  -2   3    0.00    0.20
  -3  -2   3   -0.10    0.20
  -3  -2   3   -0.20    0.20
  -3  -2   3    0.00    0.20
   2   2  -3  140.29    4.20
   2   2  -3  143.49    4.20
   2   2  -3  145.39    4.20
   2   2  -3  149.69    4.10
   2   2  -3  148.19    3.70
  -2  -2   3  144.89    4.10
  -2  -2   3  141.89    4.20
  -2  -2   3  147.89    4.00
  -2  -2   3  146.39    4.40
  -2  -2   3  147.69    4.10
  -2  -2   3  150.68    4.20
   1   2  -3  198.98   44.30
   1   2  -3  200.18   10.20
   1   2  -3  191.58   10.10
  -1  -2   3  247.18   50.49
  -1  -2   3  186.58   10.20
  -1  -2   3  198.88   10.50
   0   2  -3  108.29    3.10
   0   2  -3  110.09    3.10
   0   2  -3  106.99    3.20
   0   2  -3  105.99    3.20
   0  -2   3  103.59    3.00
   0  -2   3  109.29    2.70
   0  -2   3  105.79    3.20
   0  -2   3  107.89    3.20
  -1   2  -3   70.69    1.80
  -1   2  -3   67.49    2.20
  -1   2  -3   64.39    1.90
  -1   2  -3   69.99    2.10
  -1   2  -3   68.39    2.10
  -1   2  -3   69.59    2.10
  -1   2  -3   68.69    2.20
  -1   2  -3   67.59    2.20
   1  -2   3   67.29    2.20
   1  -2   3   71.29    2.30
   1  -2   3   67.79    2.10
   1  -2   3   67.29    2.10
   1  -2   3   66.19    2.20
   1  -2   3   67.69    2.20
  -2   2  -3  435.06   18.00
  -2   2  -3  429.76   73.29
  -2   2  -3  426.86   17.70
   2  -2   3  424.66   17.60
   2  -2   3  405.76   65.19
   2  -2   3  444.86   17.80
  -3   2  -3  847.22  108.89
  -3   2  -3  891.91   32.10
  -3   2  -3  958.90   33.20
   3  -2   3  923.71   31.80
  -4   2  -3   18.40    1.00
  -4   2  -3   18.90    1.00
  -4   2  -3   17.40    1.10
  -4   2  -3   18.00    1.00
  -4   2  -3   19.30    0.90
   4  -2   3   19.30    0.90
   4  -2   3   18.30    1.00
   4  -2   3   18.70    1.20
   4  -2   3   18.80    1.20
   4  -2   3   18.90    0.90
   4  -2   3   19.40    0.90
   4  -2   3   19.90    1.00
   4  -2   3   19.40    1.00
  -5   2  -3  173.78    5.00
  -5   2  -3  165.88    5.00
  -5   2  -3  170.08    4.90
   5  -2   3  172.48    4.90
   5  -2   3  171.78    5.20
   5  -2   3  166.58    4.90
   5  -2   3  172.38    4.70
   5  -2   3  173.58    5.30
  -6   2  -3   11.80    1.20
  -6   2  -3   10.00    0.90
  -6   2  -3    9.90    0.70
  -6   2  -3   11.60    0.90
  -6   2  -3    9.00    0.80
  -6   2  -3   11.40    1.00
  -6   2  -3   10.60    0.90
   6  -2   3   12.10    0.90
   6  -2   3   13.10    1.30
   6  -2   3   10.60    0.80
   6  -2   3   10.00    1.50
   6  -2   3   10.50    1.30
   6  -2   3   10.40    0.80
   6  -2   3   11.70    0.80
   6  -2   3    9.60    0.70
  -7   2  -3    2.50    0.60
  -7   2  -3    2.20    0.70
  -7   2  -3    1.90    0.50
  -7   2  -3    1.20    0.50
  -7   2  -3    1.50    0.40
  -7   2  -3    2.50    0.60
  -7   2  -3    1.60    0.50
   7  -2   3    2.40    0.50
   7  -2   3    1.80    0.40
   7  -2   3    2.30    0.60
   7  -2   3    2.10    0.50
   7  -2   3    2.00    0.40
   7  -2   3    3.90    0.80
   7  -2   3    1.90    0.60
   7  -2   3    1.90    0.50
  -8   2  -3  107.09    3.80
  -8   2  -3  111.59    3.80
  -8   2  -3  108.59    3.50
  -8   2  -3  102.89    3.90
  -8   2  -3  111.89    3.90
  -8   2  -3  110.99    4.40
  -8   2  -3  115.89    4.30
   8  -2   3  106.59    4.00
   8  -2   3  107.59    3.80
   8  -2   3  100.59    3.80
   8  -2   3  111.29    3.20
   8  -2   3  114.69    4.20
   8  -2   3  108.69    4.20
   8  -2   3  115.59    3.90
   8  -2   3  109.69    3.50
  -9   2  -3   74.39    3.00
  -9   2  -3   69.09    3.40
  -9   2  -3   76.79    3.10
  -9   2  -3   73.29    3.10
  -9   2  -3   68.99    2.60
  -9   2  -3   72.09    2.90
   9  -2   3   68.69    3.30
   9  -2   3   67.49    3.00
 -10   2  -3   -0.30    0.50
 -10   2  -3    0.10    0.70
 -10   2  -3   -0.20    0.30
 -10   2  -3   -0.20    0.50
 -10   2  -3   -0.30    0.40
  10  -2   3   -0.10    0.50
  -9  -1   3    5.10    1.20
  -9  -1   3    3.90    0.90
  -9  -1   3    4.60    0.80
  -9  -1   3    5.20    0.90
   8   1  -3   11.30    1.30
   8   1  -3    9.70    1.60
  -8  -1   3   10.40    1.20
  -8  -1   3   10.60    1.50
  -8  -1   3    9.10    1.00
  -8  -1   3    9.20    1.10
  -8  -1   3    9.40    1.20
   7   1  -3    3.60    0.70
   7   1  -3    2.70    0.80
   7   1  -3    2.60    1.10
   7   1  -3    2.50    0.60
   7   1  -3    3.30    0.60
  -7  -1   3    3.10    0.60
  -7  -1   3    2.50    0.60
  -7  -1   3    2.50    0.70
  -7  -1   3    1.40    0.70
  -7  -1   3    2.80    0.70
  -7  -1   3    2.70    0.70
   6   1  -3  579.14   15.70
   5   1  -3  127.59    4.30
   5   1  -3  120.19    4.10
   5   1  -3  122.09    4.00
   5   1  -3  120.79    3.70
   5   1  -3  122.99    3.80
   5   1  -3  124.29    3.80
  -5  -1   3  122.09    3.90
  -5  -1   3  121.29    4.00
  -5  -1   3  128.99    3.80
  -5  -1   3  122.79    4.00
  -5  -1   3  121.49    3.40
  -5  -1   3  122.39    3.90
  -5  -1   3  127.19    4.30
  -5  -1   3  124.69    3.80
   4   1  -3  185.38    5.20
   4   1  -3  184.48    5.40
   4   1  -3  193.38    5.30
   4   1  -3  186.88    5.30
  -4  -1   3  182.78    5.30
  -4  -1   3  174.48    5.30
  -4  -1   3  184.68    5.60
  -4  -1   3  190.28    5.50
  -4  -1   3  187.38    5.30
  -4  -1   3  190.28    5.40
  -4  -1   3  186.08    5.30
   3   1  -3 1507.85   47.90
   3   1  -3 1449.35  107.89
  -3  -1   3 1526.95   47.60
  -3  -1   3 1510.95  112.29
   2   1  -3  179.88    5.10
   2   1  -3  176.08    5.00
   1   1  -3   17.80    0.90
   1   1  -3   20.70    0.90
   1   1  -3   19.20    0.90
   1   1  -3   19.30    0.60
   1   1  -3   19.10    0.90
   1   1  -3   18.50    0.90
   1   1  -3   20.70    0.70
  -1  -1   3   18.10    0.90
  -1  -1   3   19.00    0.90
  -1  -1   3   19.90    0.80
  -1  -1   3   19.60    0.90
  -1  -1   3   19.80    1.00
  -1  -1   3   18.70    0.90
   0   1  -3  936.51   29.20
   0   1  -3  836.12   71.09
   0  -1   3  917.51   29.30
   0  -1   3  960.40   76.09
  -1   1  -3  919.01   29.30
  -1   1  -3 1113.79   83.49
   1  -1   3  960.90   29.90
   1  -1   3  849.61   74.79
  -2   1  -3  353.16   60.39
  -2   1  -3  376.66   15.40
  -2   1  -3  376.36   15.30
   2  -1   3  362.76   15.30
   2  -1   3  387.66   15.60
   2  -1   3  368.46   62.39
  -3   1  -3 2676.83   75.49
  -3   1  -3 2811.42  158.28
   3  -1   3 2715.73  149.49
  -4   1  -3  629.14   24.70
  -4   1  -3  492.15   82.69
  -4   1  -3  581.54   23.80
   4  -1   3  589.14   23.40
   4  -1   3  643.64   86.99
   4  -1   3  544.85   22.80
  -5   1  -3  835.82   33.70
  -5   1  -3  710.83  106.69
  -5   1  -3  857.61   33.60
   5  -1   3  896.01   32.90
   5  -1   3 1009.80   95.59
   5  -1   3  904.61   32.80
  -6   1  -3  149.79    4.50
  -6   1  -3  150.38    4.30
  -6   1  -3  143.99    4.80
  -6   1  -3  154.88    4.50
  -6   1  -3  152.88    4.60
  -6   1  -3  144.89    4.50
  -6   1  -3  147.09    4.50
   6  -1   3  149.39    4.30
   6  -1   3  155.98    4.80
   6  -1   3  153.88    4.60
   6  -1   3  145.49    4.40
   6  -1   3  150.18    4.70
   6  -1   3  151.18    4.50
   6  -1   3  152.38    4.10
  -7   1  -3  110.69    3.80
  -7   1  -3  116.59    3.70
  -7   1  -3  115.89    4.10
  -7   1  -3  111.39    3.40
  -7   1  -3  112.39    3.80
  -7   1  -3  116.69    3.80
  -7   1  -3  110.59    3.70
   7  -1   3  117.19    4.00
   7  -1   3  111.19    3.70
   7  -1   3  117.09    4.00
   7  -1   3  111.09    3.70
   7  -1   3  110.39    3.80
   7  -1   3  115.69    3.70
   7  -1   3  116.99    3.20
  -8   1  -3    4.20    0.70
  -8   1  -3    4.50    0.90
  -8   1  -3    6.40    0.90
  -8   1  -3    5.40    0.80
  -8   1  -3    6.40    1.10
  -8   1  -3    6.60    1.00
  -8   1  -3    5.20    0.60
   8  -1   3    4.60    0.90
   8  -1   3    5.40    0.80
   8  -1   3    5.00    0.40
   8  -1   3    5.70    1.00
   8  -1   3    6.60    0.90
   8  -1   3    6.20    0.80
   8  -1   3    4.70    0.40
   8  -1   3    6.50    0.90
  -9   1  -3    1.10    0.40
  -9   1  -3    1.50    0.50
  -9   1  -3    2.00    0.60
  -9   1  -3    1.60    0.60
  -9   1  -3    0.50    0.60
  -9   1  -3    1.30    0.50
   9  -1   3    1.40    0.50
   9  -1   3    1.00    0.70
   9  -1   3    1.20    0.60
 -10   1  -3    3.50    0.70
 -10   1  -3    2.90    0.60
 -10   1  -3    3.50    0.80
 -10   1  -3    1.20    0.80
 -10   1  -3    4.70    1.00
  10  -1   3    3.50    0.90
  10  -1   3    2.10    0.70
  -9   0   3    6.30    1.40
  -9   0   3    5.40    1.00
  -9   0   3    5.70    0.90
  -9   0   3    6.20    1.00
   8   0  -3    8.00    1.00
   8   0  -3    8.70    1.20
   8   0  -3    9.70    2.00
  -8   0   3    9.90    1.10
  -8   0   3    8.70    1.10
  -8   0   3    8.50    1.40
  -8   0   3   10.60    1.30
  -8   0   3   10.80    1.30
   7   0  -3   71.99    2.70
   7   0  -3   63.79    3.50
   7   0  -3   60.19    3.00
   7   0  -3   65.39    2.90
   7   0  -3   66.59    2.40
  -7   0   3   67.89    2.80
  -7   0   3   63.69    3.10
  -7   0   3   69.29    2.80
  -7   0   3   66.39    2.80
  -7   0   3   69.59    2.60
  -7   0   3   64.29    2.80
   6   0  -3    9.10    1.20
   6   0  -3   10.40    0.90
   6   0  -3   13.50    1.20
   6   0  -3   10.70    0.90
   6   0  -3   12.00    1.00
   6   0  -3   13.30    1.10
  -6   0   3   11.80    1.10
  -6   0   3   12.60    1.10
  -6   0   3   11.90    1.00
  -6   0   3   12.70    1.70
  -6   0   3   13.70    1.10
  -6   0   3   10.60    1.00
  -6   0   3   12.60    1.00
   5   0  -3   50.19    1.90
   5   0  -3   49.10    1.40
   5   0  -3   48.60    2.10
   5   0  -3   49.70    2.30
   5   0  -3   52.99    2.00
   5   0  -3   50.79    2.30
   5   0  -3   51.89    2.10
  -5   0   3   49.90    1.40
  -5   0   3   52.99    2.20
  -5   0   3   45.50    2.10
  -5   0   3   53.29    2.40
  -5   0   3   50.59    2.00
  -5   0   3   50.69    2.00
  -5   0   3   49.40    2.10
   4   0  -3   14.00    1.00
   4   0  -3   14.70    0.90
   4   0  -3   15.70    1.10
   4   0  -3   15.30    1.10
   4   0  -3   15.20    0.90
   4   0  -3   15.10    0.90
   4   0  -3   14.80    0.50
  -4   0   3   14.50    0.90
  -4   0   3   14.20    1.00
  -4   0   3   14.90    0.90
  -4   0   3   16.60    1.00
  -4   0   3   18.00    1.10
  -4   0   3   13.60    1.00
  -4   0   3   15.10    1.10
   3   0  -3  387.46   66.19
   3   0  -3  375.76   18.30
   3   0  -3  372.26   18.20
  -3   0   3  374.56   18.30
  -3   0   3  364.26   18.00
  -3   0   3  331.57   68.09
   2   0  -3 1273.17   41.10
   2   0  -3 1238.28   94.79
  -2   0   3 1299.47   41.20
  -2   0   3 1343.37  100.89
   1   0  -3    3.90    0.50
   1   0  -3    5.70    0.40
   1   0  -3    5.90    0.50
   1   0  -3    6.30    0.50
   1   0  -3    5.80    0.50
   1   0  -3    5.70    0.60
   1   0  -3    5.30    0.50
  -1   0   3    5.20    0.50
  -1   0   3    5.60    0.40
  -1   0   3    5.80    0.50
  -1   0   3    6.00    0.50
  -1   0   3    5.50    0.50
   0   0  -3  130.99   36.90
   0   0  -3  135.89    8.00
   0   0  -3  125.99    7.70
   0   0   3  119.59    7.70
   0   0   3  151.88   36.70
   0   0   3  125.59    7.80
  -1   0  -3  264.27   46.70
  -1   0  -3  326.07   13.30
  -1   0  -3  298.97   12.80
   1   0   3  317.57   13.20
   1   0   3  264.27   47.20
   1   0   3  337.97   13.70
  -2   0  -3  545.45   19.30
  -2   0  -3  520.85   70.99
   2   0   3  521.85   67.59
   2   0   3  569.44   19.70
  -3   0  -3 3671.53  180.88
   3   0   3 4024.70  180.68
  -4   0  -3  201.78   11.50
  -4   0  -3  181.58   10.90
  -4   0  -3  145.09   43.20
   4   0   3  200.58   11.10
   4   0   3  177.28   10.50
   4   0   3  194.88   45.80
   5   0   3  203.38    5.80
  -6   0  -3   10.60    0.80
  -6   0  -3    9.30    0.80
  -6   0  -3   10.80    1.00
  -6   0  -3   10.60    0.80
  -6   0  -3   10.80    0.80
  -6   0  -3   10.00    0.80
  -6   0  -3   11.30    0.70
   6   0   3    9.80    0.80
   6   0   3    8.80    1.10
   6   0   3    9.90    0.90
   6   0   3    7.90    0.90
   6   0   3   10.90    0.40
   6   0   3    9.30    0.70
   6   0   3   10.30    0.90
  -7   0  -3  163.18    4.80
  -7   0  -3  154.28    4.70
  -7   0  -3  157.88    4.80
  -7   0  -3  160.68    5.10
  -7   0  -3  160.88    4.90
  -7   0  -3  160.98    4.80
  -7   0  -3  167.88    5.00
   7   0   3  158.18    4.90
   7   0   3  151.48    4.90
   7   0   3  167.88    5.10
   7   0   3  154.08    4.70
   7   0   3  166.18    4.90
   7   0   3  160.48    5.10
  -8   0  -3  365.06   10.10
  -8   0  -3  359.86   10.00
  -8   0  -3  376.76   10.20
  -8   0  -3  367.86    9.70
  -8   0  -3  372.76   10.50
   8   0   3  362.86   10.30
   8   0   3  370.96   10.10
   8   0   3  361.36   10.00
   8   0   3  349.37   10.20
   8   0   3  370.86   10.30
  -9   0  -3  108.99    3.80
  -9   0  -3  110.29    3.70
  -9   0  -3  104.19    4.20
  -9   0  -3  111.49    4.00
  -9   0  -3  103.19    3.40
   9   0   3  100.89    3.90
   9   0   3  102.69    4.00
   9   0   3  109.79    3.80
   9   0   3  116.79    3.90
 -10   0  -3    3.20    0.70
 -10   0  -3    3.80    1.00
 -10   0  -3    2.50    0.70
 -10   0  -3    4.20    1.00
 -10   0  -3    4.10    0.80
  10   0   3    3.20    0.90
 -11   0  -3    1.50    0.80
 -11   0  -3    1.60    0.90
  -9   1   3    0.80    0.80
  -9   1   3    1.50    0.60
  -9   1   3    2.70    0.70
  -9   1   3    1.60    0.70
   8  -1  -3   25.20    2.10
   8  -1  -3   24.10    1.60
  -8   1   3   25.30    1.60
  -8   1   3   22.20    1.90
  -8   1   3   21.40    1.50
  -8   1   3   23.20    1.70
   7  -1  -3    6.90    0.90
   7  -1  -3    7.20    1.60
   7  -1  -3    8.50    1.10
   7  -1  -3    5.90    1.30
   7  -1  -3    8.70    1.00
   7  -1  -3    8.50    1.20
  -7   1   3    9.10    1.00
  -7   1   3    8.50    1.10
  -7   1   3    8.00    0.70
  -7   1   3    6.10    1.00
  -7   1   3    7.90    1.00
  -7   1   3    6.90    1.20
  -7   1   3    9.70    1.20
   6  -1  -3    0.00    0.30
   6  -1  -3    0.20    0.40
   6  -1  -3    0.50    0.30
   6  -1  -3    0.60    0.20
   6  -1  -3    0.00    0.40
   6  -1  -3    0.10    0.40
   6  -1  -3    0.60    0.40
  -6   1   3    0.60    0.20
  -6   1   3    0.00    0.90
  -6   1   3    0.80    0.50
  -6   1   3    2.00    0.60
  -6   1   3    0.50    0.40
  -6   1   3    0.10    0.30
  -6   1   3    0.40    0.40
   5  -1  -3  174.28    5.40
   5  -1  -3  181.78    5.30
   5  -1  -3  168.08    5.50
   5  -1  -3  172.68    5.50
   5  -1  -3  166.68    5.10
   5  -1  -3  171.58    4.60
   5  -1  -3  174.58    5.20
  -5   1   3  173.98    5.30
  -5   1   3  177.18    5.20
  -5   1   3  180.98    5.60
  -5   1   3  169.98    4.70
  -5   1   3  173.98    5.40
  -5   1   3  177.38    5.40
   4  -1  -3   31.10    1.00
   4  -1  -3   31.20    1.50
   4  -1  -3   32.40    1.40
   4  -1  -3   31.30    1.60
   4  -1  -3   32.00    2.20
   4  -1  -3   32.20    1.50
  -4   1   3   30.90    1.50
  -4   1   3   30.70    1.50
  -4   1   3   27.90    1.50
  -4   1   3   29.20    1.40
  -4   1   3   30.90    1.10
  -4   1   3   30.20    1.60
   3  -1  -3  163.18    4.80
   3  -1  -3  155.98    4.70
   3  -1  -3  159.48    4.90
   3  -1  -3  157.08    4.60
   3  -1  -3  157.38    4.70
  -3   1   3  159.08    4.60
  -3   1   3  158.28    4.70
  -3   1   3  164.08    4.80
  -3   1   3  158.58    4.80
  -3   1   3  167.28    4.80
   2  -1  -3    2.00    0.40
   2  -1  -3    2.20    0.40
   2  -1  -3    3.00    0.50
   2  -1  -3    2.40    0.40
   2  -1  -3    2.00    0.30
  -2   1   3    2.90    0.50
  -2   1   3    2.40    0.40
  -2   1   3    3.30    0.50
  -2   1   3    1.60    0.40
  -2   1   3    2.50    0.40
  -2   1   3    2.10    0.40
  -2   1   3    2.60    0.40
   1  -1  -3   35.30    1.30
   1  -1  -3   33.70    1.10
   1  -1  -3   36.50    1.50
   1  -1  -3   33.40    1.30
   1  -1  -3   33.90    1.30
  -1   1   3   35.40    1.40
  -1   1   3   36.00    1.30
  -1   1   3   37.90    1.40
  -1   1   3   34.90    1.30
  -1   1   3   36.00    1.40
  -1   1   3   35.70    1.30
   0  -1  -3   65.39    2.10
   0  -1  -3   65.29    2.00
   0  -1  -3   69.09    2.20
   0  -1  -3   65.09    2.00
   0  -1  -3   67.99    2.10
   0  -1  -3   64.79    2.10
   0  -1  -3   65.69    2.10
   0   1   3   66.69    2.10
   0   1   3   65.29    2.00
   0   1   3   67.89    2.10
   0   1   3   67.19    2.00
   0   1   3   63.89    2.10
   0   1   3   63.49    2.00
  -1  -1  -3  375.96   15.00
  -1  -1  -3  466.05   60.29
  -1  -1  -3  408.16   15.60
   1   1   3  415.16   59.99
   1   1   3  416.96   15.80
   1   1   3  406.06   16.00
  -2  -1  -3   34.20    1.20
  -2  -1  -3   34.80    1.20
  -2  -1  -3   33.90    1.20
  -2  -1  -3   36.70    1.20
  -2  -1  -3   35.10    1.30
  -2  -1  -3   33.30    1.20
  -2  -1  -3   32.70    1.20
   2   1   3   35.60    1.20
   2   1   3   34.60    1.30
   2   1   3   33.30    1.20
   2   1   3   33.60    1.20
   2   1   3   34.80    1.20
   2   1   3   33.00    1.20
   2   1   3   34.10    1.20
  -3  -1  -3 3324.87  158.78
  -4  -1  -3   29.00    1.20
  -4  -1  -3   27.00    1.10
  -4  -1  -3   28.00    1.20
  -4  -1  -3   26.30    1.00
  -4  -1  -3   28.30    1.20
  -4  -1  -3   28.00    1.10
  -4  -1  -3   28.30    0.80
   4   1   3   27.60    1.10
   4   1   3   28.80    1.10
   4   1   3   29.10    1.20
   4   1   3   25.90    1.10
   4   1   3   28.80    0.90
   4   1   3   27.40    1.10
   4   1   3   25.40    1.20
  -5  -1  -3   35.20    1.40
  -5  -1  -3   29.50    1.30
  -5  -1  -3   32.40    1.30
  -5  -1  -3   32.00    1.40
  -5  -1  -3   32.10    1.20
  -5  -1  -3   31.10    1.30
  -5  -1  -3   31.30    1.30
   5   1   3   32.20    1.30
   5   1   3   31.10    1.40
   5   1   3   32.90    1.30
   5   1   3   31.60    1.30
   5   1   3   31.20    1.20
   5   1   3   31.30    1.40
  -7  -1  -3  323.27    9.00
   7   1   3  310.17    8.80
   7   1   3  322.27    8.90
   7   1   3  329.47    9.00
  -8  -1  -3   12.90    1.00
  -8  -1  -3   11.60    1.30
  -8  -1  -3   11.20    0.90
  -8  -1  -3   10.90    1.00
  -8  -1  -3   14.10    1.10
  -8  -1  -3   11.60    0.80
  -8  -1  -3   12.80    1.00
   8   1   3   12.30    1.10
   8   1   3   11.90    1.00
   8   1   3   12.10    0.70
   8   1   3   14.20    1.00
   8   1   3   10.80    1.20
   8   1   3   12.30    1.00
  -9  -1  -3    6.20    0.70
  -9  -1  -3    7.00    1.30
  -9  -1  -3    7.50    0.90
  -9  -1  -3    8.80    1.10
  -9  -1  -3    7.80    0.90
  -9  -1  -3    8.30    1.00
   9   1   3    7.80    0.90
   9   1   3    7.00    0.90
   9   1   3    5.70    1.00
   9   1   3    9.70    1.10
 -10  -1  -3    3.80    0.70
 -10  -1  -3    4.30    0.80
 -10  -1  -3    5.70    1.00
 -10  -1  -3    4.60    1.10
  10   1   3    4.50    0.90
 -11  -1  -3   19.90    1.50
 -11  -1  -3   21.00    1.50
 -11  -1  -3   18.00    2.00
 -11  -1  -3   20.60    1.80
  -9   2   3    2.90    0.80
  -9   2   3    2.70    0.80
  -9   2   3    3.30    0.80
  -9   2   3    3.70    1.10
   8  -2  -3   11.80    1.30
   8  -2  -3    5.10    1.30
  -8   2   3   10.10    1.30
  -8   2   3    8.70    1.10
  -8   2   3    8.20    1.30
  -8   2   3    9.60    1.20
  -8   2   3    9.50    1.50
   7  -2  -3    3.30    0.90
   7  -2  -3    3.20    0.80
   7  -2  -3    3.30    0.40
   7  -2  -3    3.00    0.70
   7  -2  -3    3.30    0.80
   7  -2  -3    2.80    0.60
   7  -2  -3    3.20    0.70
  -7   2   3    3.20    0.50
  -7   2   3    3.20    0.90
  -7   2   3    3.30    0.80
  -7   2   3    2.60    0.60
  -7   2   3    2.70    0.90
  -7   2   3    2.80    0.70
  -7   2   3    1.90    0.60
   6  -2  -3   36.10    2.10
   6  -2  -3   38.50    1.90
   6  -2  -3   34.30    2.10
   6  -2  -3   38.00    1.40
   6  -2  -3   36.20    2.00
   6  -2  -3   36.70    1.80
   6  -2  -3   39.90    1.90
  -6   2   3   35.50    1.90
  -6   2   3   36.90    1.80
  -6   2   3   36.20    2.00
  -6   2   3   39.70    2.20
  -6   2   3   34.60    1.50
  -6   2   3   38.80    2.00
  -6   2   3   37.60    2.00
  -6   2   3   39.30    1.90
   5  -2  -3  130.39    4.60
   5  -2  -3  132.39    4.10
   5  -2  -3  131.59    4.50
   5  -2  -3  132.49    4.40
   5  -2  -3  128.39    3.60
   5  -2  -3  136.09    4.30
   5  -2  -3  131.69    4.30
  -5   2   3  134.69    4.10
  -5   2   3  132.49    4.40
  -5   2   3  130.29    4.50
  -5   2   3  127.99    4.40
  -5   2   3  135.99    4.20
  -5   2   3  122.79    3.80
  -5   2   3  137.99    5.80
   4  -2  -3   99.29    3.50
   4  -2  -3   96.79    2.90
   4  -2  -3   96.89    3.30
   4  -2  -3   95.59    3.20
   4  -2  -3   97.49    3.30
   4  -2  -3   97.59    3.20
   4  -2  -3   94.39    3.40
  -4   2   3   92.29    3.30
  -4   2   3   96.39    3.30
  -4   2   3   95.49    3.20
  -4   2   3   93.29    2.40
  -4   2   3   94.09    3.30
  -4   2   3   92.59    3.20
  -4   2   3   97.19    3.40
  -4   2   3   87.19    2.80
   3  -2  -3   41.50    1.70
   3  -2  -3   41.20    1.70
   3  -2  -3   39.90    1.90
   3  -2  -3   40.00    1.60
   3  -2  -3   42.60    1.40
   3  -2  -3   44.70    1.80
   3  -2  -3   40.90    1.80
   3  -2  -3   42.60    1.70
  -3   2   3   39.50    1.20
  -3   2   3   42.30    1.80
  -3   2   3   38.30    1.70
  -3   2   3   40.80    1.40
  -3   2   3   40.90    1.80
  -3   2   3   38.20    1.60
  -3   2   3   38.30    1.70
  -3   2   3   39.90    1.70
   2  -2  -3  386.66   68.69
   2  -2  -3  374.46   18.50
   2  -2  -3  370.66   18.50
  -2   2   3  406.36   19.10
  -2   2   3  276.77   58.29
   1  -2  -3 1356.66   43.20
   1  -2  -3 1389.66   99.79
  -1   2   3 1371.46  101.79
   0  -2  -3 1859.41  109.39
   0  -2  -3 1829.32   53.59
   0   2   3 2013.70  114.99
   0   2   3 1820.32   53.89
  -1  -2  -3    4.20    0.40
  -1  -2  -3    4.40    0.40
  -1  -2  -3    3.50    0.40
  -1  -2  -3    5.00    0.50
  -1  -2  -3    5.00    0.30
  -1  -2  -3    5.70    0.40
  -1  -2  -3    5.40    0.40
   1   2   3    4.40    0.40
   1   2   3    4.40    0.40
   1   2   3    5.20    0.40
   1   2   3    4.80    0.40
   1   2   3    4.40    0.40
   1   2   3    4.60    0.30
   1   2   3    4.60    0.40
  -2  -2  -3  133.79    7.30
  -2  -2  -3  114.79    6.90
  -2  -2  -3  157.38   35.80
   2   2   3  122.79    7.30
   2   2   3  143.09    7.70
   2   2   3  124.39   30.80
  -3  -2  -3  531.75   18.10
  -3  -2  -3  481.25   61.69
   3   2   3  534.65   18.60
   3   2   3  519.45   64.49
  -4  -2  -3  199.38    9.90
  -4  -2  -3  215.88   45.90
  -4  -2  -3  187.18    9.70
   4   2   3  227.18   43.60
   4   2   3  202.48   10.00
   4   2   3  199.78   10.00
  -5  -2  -3  189.28    5.20
   5   2   3  186.38    5.20
   5   2   3  187.28    5.30
  -7  -2  -3  384.86   10.40
   7   2   3  379.96   10.40
   7   2   3  384.26   10.40
  -8  -2  -3  112.39    3.50
  -8  -2  -3  110.49    3.30
  -8  -2  -3  108.69    3.50
  -8  -2  -3  110.19    3.50
  -8  -2  -3  106.59    3.70
  -8  -2  -3  107.79    3.90
  -8  -2  -3  104.79    3.50
   8   2   3  110.99    3.50
   8   2   3  105.19    3.50
   8   2   3  107.49    3.80
   8   2   3  110.89    3.30
   8   2   3  115.29    3.80
  -9  -2  -3   26.60    1.80
  -9  -2  -3   29.20    1.70
  -9  -2  -3   27.50    1.40
  -9  -2  -3   26.80    1.20
  -9  -2  -3   26.50    1.80
   9   2   3   28.30    1.70
   9   2   3   24.90    1.40
   9   2   3   26.90    1.20
   9   2   3   24.20    1.50
 -10  -2  -3    7.40    0.90
 -10  -2  -3    6.40    1.10
 -10  -2  -3    7.00    0.90
 -10  -2  -3    8.60    1.30
  10   2   3    7.30    1.10
  10   2   3    6.20    0.90
 -11  -2  -3    6.40    1.30
 -11  -2  -3    5.70    0.90
 -11  -2  -3    6.70    1.20
 -11  -2  -3    6.20    0.90
   8  -3  -3    5.80    1.00
  -8   3   3    7.60    1.40
  -8   3   3    7.70    1.00
  -8   3   3    8.00    1.10
  -8   3   3    8.00    1.40
  -8   3   3    9.00    1.30
   7  -3  -3   63.99    3.30
   7  -3  -3   66.09    3.00
   7  -3  -3   71.79    2.90
   7  -3  -3   66.09    3.10
   7  -3  -3   67.79    2.20
   7  -3  -3   62.49    3.10
   7  -3  -3   66.79    2.70
  -7   3   3   69.19    2.80
  -7   3   3   59.69    3.20
  -7   3   3   64.19    3.00
  -7   3   3   68.99    3.00
  -7   3   3   66.49    2.50
  -7   3   3   68.49    3.00
   6  -3  -3   -0.40    0.30
   6  -3  -3   -0.20    0.40
   6  -3  -3    0.00    0.40
   6  -3  -3    0.00    0.40
   6  -3  -3    0.20    0.20
   6  -3  -3   -0.60    0.30
   6  -3  -3    0.10    0.50
  -6   3   3    0.00    0.40
  -6   3   3    0.30    0.70
  -6   3   3    0.10    0.40
  -6   3   3   -0.20    0.30
  -6   3   3   -0.20    0.30
  -6   3   3   -0.40    0.40
   5  -3  -3    6.80    0.60
   5  -3  -3    6.70    0.90
   5  -3  -3    5.20    0.70
   5  -3  -3    5.80    0.90
   5  -3  -3    5.30    0.80
   5  -3  -3    6.80    1.10
   5  -3  -3    7.80    1.10
  -5   3   3    5.60    0.80
  -5   3   3    6.20    1.00
  -5   3   3    5.70    0.60
  -5   3   3    7.80    1.00
  -5   3   3    7.30    0.80
  -5   3   3    6.20    0.90
  -5   3   3    6.50    0.90
  -5   3   3    7.50    1.00
   4  -3  -3   11.90    0.90
   4  -3  -3   11.90    1.00
   4  -3  -3   10.70    1.10
   4  -3  -3   12.40    0.90
   4  -3  -3   11.10    1.00
   4  -3  -3   10.60    0.70
   4  -3  -3    9.10    1.00
  -4   3   3   10.20    0.90
  -4   3   3   11.20    1.00
  -4   3   3    9.70    1.10
  -4   3   3   10.90    1.00
  -4   3   3   13.00    1.00
  -4   3   3   12.00    1.00
  -4   3   3   10.50    0.70
   3  -3  -3  688.73   30.20
   3  -3  -3  694.53   30.10
  -3   3   3  613.14  100.19
   2  -3  -3  606.34   26.30
   2  -3  -3  606.64   26.40
   2  -3  -3  560.04   85.59
  -2   3   3  642.34   27.10
  -2   3   3  640.44   26.80
  -2   3   3  659.93   97.69
   1  -3  -3  166.08    4.60
  -1   3   3  163.68    4.60
  -1   3   3  161.48    4.70
  -1   3   3  162.88    4.70
   0  -3  -3  160.68   10.10
   0  -3  -3  212.28   43.70
   0  -3  -3  156.18   10.00
   0   3   3  165.38   10.20
   0   3   3  185.38   42.10
   0   3   3  179.98   10.50
  -1  -3  -3   62.89    2.00
  -1  -3  -3   66.29    2.20
  -1  -3  -3   63.59    2.10
  -1  -3  -3   65.79    2.10
  -1  -3  -3   68.79    2.10
  -1  -3  -3   66.59    1.90
  -1  -3  -3   66.59    1.80
   1   3   3   64.49    1.90
   1   3   3   64.19    2.10
   1   3   3   64.99    2.10
   1   3   3   65.89    2.10
   1   3   3   67.19    2.10
   1   3   3   64.89    2.10
  -2  -3  -3    0.40    0.20
  -2  -3  -3   -0.20    0.20
  -2  -3  -3    0.10    0.20
  -2  -3  -3    0.00    0.20
  -2  -3  -3    0.10    0.20
  -2  -3  -3    0.30    0.20
   2   3   3    0.00    0.10
   2   3   3    0.00    0.20
   2   3   3    0.00    0.10
   2   3   3    0.20    0.10
   2   3   3    0.00    0.20
   2   3   3    0.30    0.20
   2   3   3    0.00    0.20
  -3  -3  -3  173.48   35.40
  -3  -3  -3  246.78   10.30
  -3  -3  -3  252.37   10.40
   3   3   3  211.98   39.80
   3   3   3  258.47   10.90
   3   3   3  238.68   10.60
  -4  -3  -3   48.80    1.80
  -4  -3  -3   51.99    1.70
  -4  -3  -3   53.19    1.60
  -4  -3  -3   53.39    1.80
  -4  -3  -3   53.69    1.60
  -4  -3  -3   53.59    1.70
  -4  -3  -3   52.59    1.70
   4   3   3   52.09    1.60
   4   3   3   55.99    1.90
   4   3   3   53.29    1.70
   4   3   3   53.89    1.80
   4   3   3   53.19    1.60
   4   3   3   51.09    1.80
   4   3   3   51.29    1.60
  -5  -3  -3   23.20    1.00
  -5  -3  -3   21.90    0.90
  -5  -3  -3   21.90    1.00
  -5  -3  -3   24.90    0.90
  -5  -3  -3   20.80    1.10
  -5  -3  -3   22.90    0.80
  -5  -3  -3   23.40    1.00
   5   3   3   22.80    0.90
   5   3   3   24.70    1.00
   5   3   3   23.60    1.10
   5   3   3   24.00    1.10
   5   3   3   22.60    0.90
   5   3   3   24.00    1.00
   5   3   3   21.80    1.10
  -7  -3  -3  357.36    9.80
   7   3   3  360.56    9.70
   7   3   3  365.16    9.60
   7   3   3  349.87    9.40
  -8  -3  -3   19.10    1.40
  -8  -3  -3   18.70    1.10
  -8  -3  -3   18.30    1.00
  -8  -3  -3   17.70    1.00
  -8  -3  -3   20.30    1.00
  -8  -3  -3   19.80    1.40
  -8  -3  -3   21.70    1.10
   8   3   3   19.70    1.10
   8   3   3   17.20    1.20
   8   3   3   19.30    1.10
   8   3   3   18.40    1.30
   8   3   3   19.30    1.10
   8   3   3   18.90    1.10
  -9  -3  -3   19.90    1.20
  -9  -3  -3   18.50    1.40
  -9  -3  -3   19.70    1.10
  -9  -3  -3   21.00    1.50
  -9  -3  -3   19.00    1.00
   9   3   3   21.50    1.10
   9   3   3   16.50    1.30
   9   3   3   18.70    1.20
 -10  -3  -3    5.90    1.00
 -10  -3  -3    6.10    1.10
 -10  -3  -3    6.50    0.80
 -10  -3  -3    7.10    0.80
  10   3   3    6.30    0.90
  10   3   3    6.70    1.00
   8  -4  -3   -0.10    0.50
  -8   4   3    0.10    0.50
  -8   4   3   -0.40    0.50
  -8   4   3    0.20    0.60
  -8   4   3   -0.10    0.40
  -8   4   3    0.20    0.70
   7  -4  -3   15.80    1.00
   7  -4  -3   11.80    1.70
   7  -4  -3   12.60    1.40
   7  -4  -3   15.70    1.30
   7  -4  -3   14.00    1.70
   7  -4  -3   14.90    1.60
   7  -4  -3   14.80    1.40
  -7   4   3   11.10    1.70
  -7   4   3   15.00    1.50
  -7   4   3   15.00    1.40
  -7   4   3   15.60    1.20
  -7   4   3   14.20    1.70
  -7   4   3   14.30    1.10
   6  -4  -3    2.80    0.70
   6  -4  -3    3.90    0.90
   6  -4  -3    2.90    0.70
   6  -4  -3    3.40    0.70
   6  -4  -3    3.00    0.90
   6  -4  -3    3.00    0.80
   6  -4  -3    2.10    0.40
  -6   4   3    3.50    0.60
  -6   4   3    3.30    0.90
  -6   4   3    3.60    0.80
  -6   4   3    2.90    0.70
  -6   4   3    3.00    0.70
  -6   4   3    2.70    0.60
  -6   4   3    2.30    0.70
   5  -4  -3    5.40    0.90
   5  -4  -3    4.90    0.80
   5  -4  -3    3.40    0.70
   5  -4  -3    3.40    0.50
   5  -4  -3    3.70    0.70
   5  -4  -3    4.20    0.90
   5  -4  -3    4.00    0.90
  -5   4   3    3.50    0.70
  -5   4   3    2.60    0.60
  -5   4   3    3.20    0.80
  -5   4   3    3.50    0.60
  -5   4   3    4.60    0.90
  -5   4   3    4.30    0.60
  -5   4   3    3.60    0.80
  -5   4   3    4.40    0.80
   4  -4  -3   76.79    3.10
   4  -4  -3   82.69    3.00
   4  -4  -3   80.69    3.20
   4  -4  -3   82.59    3.30
   4  -4  -3   82.09    3.00
   4  -4  -3   86.49    3.10
   4  -4  -3   80.59    2.60
  -4   4   3   75.29    3.10
  -4   4   3   83.79    3.10
  -4   4   3   87.19    3.30
  -4   4   3   82.69    3.00
  -4   4   3   83.39    2.60
  -4   4   3   85.39    3.00
  -4   4   3   78.39    3.10
   3  -4  -3  145.39    4.80
   3  -4  -3  146.89    4.50
   3  -4  -3  142.89    4.10
   3  -4  -3  141.49    4.60
   3  -4  -3  146.09    4.40
   3  -4  -3  143.19    4.60
   3  -4  -3  143.89    4.40
  -3   4   3  147.19    5.00
  -3   4   3  143.89    4.40
  -3   4   3  141.89    4.60
  -3   4   3  142.49    4.50
  -3   4   3  144.49    4.30
  -3   4   3  141.59    4.60
  -3   4   3  137.19    4.50
   2  -4  -3   36.10    1.60
   2  -4  -3   38.10    1.60
   2  -4  -3   36.90    1.60
   2  -4  -3   34.10    1.40
   2  -4  -3   32.70    1.70
   2  -4  -3   38.00    1.70
   2  -4  -3   34.00    1.60
  -2   4   3   36.90    1.60
  -2   4   3   32.60    1.60
  -2   4   3   35.60    1.70
  -2   4   3   35.50    1.70
  -2   4   3   37.10    1.60
  -2   4   3   34.40    1.30
  -2   4   3   36.60    1.50
  -2   4   3   35.00    1.60
   1  -4  -3  666.13   90.89
   1  -4  -3  600.34   25.50
   1  -4  -3  600.84   25.50
  -1   4   3  629.74   88.29
  -1   4   3  596.54   25.50
  -1   4   3  637.84   26.10
   0   4   3  177.48    4.80
   0   4   3  184.18    5.20
   0   4   3  191.18    5.30
   0   4   3  194.28    5.30
   0   4   3  192.58    5.20
  -1  -4  -3    4.40    0.40
  -1  -4  -3    4.50    0.50
  -1  -4  -3    2.90    0.40
  -1  -4  -3    4.10    0.50
  -1  -4  -3    3.40    0.40
  -1  -4  -3    2.50    0.40
  -1  -4  -3    3.70    0.40
  -1  -4  -3    3.90    0.50
  -1  -4  -3    3.40    0.30
   1   4   3    4.90    0.50
   1   4   3    3.50    0.50
   1   4   3    3.80    0.50
   1   4   3    4.00    0.30
   1   4   3    4.40    0.50
   1   4   3    3.70    0.50
   1   4   3    4.60    0.50
  -2  -4  -3  522.75   19.10
  -2  -4  -3  489.85   49.50
   2   4   3  552.24   56.69
   2   4   3  549.74   19.50
   2   4   3  562.44   19.50
  -3  -4  -3   24.00    0.90
  -3  -4  -3   24.20    1.00
  -3  -4  -3   24.20    0.90
  -3  -4  -3   23.70    1.10
  -3  -4  -3   23.90    0.80
  -3  -4  -3   26.80    1.00
  -3  -4  -3   24.50    0.90
   3   4   3   24.30    0.90
   3   4   3   22.00    1.10
   3   4   3   23.30    0.90
   3   4   3   23.80    1.00
   3   4   3   24.80    0.90
  -4  -4  -3  115.89    3.40
  -4  -4  -3  112.09    3.20
  -4  -4  -3  113.99    3.20
  -4  -4  -3  117.99    3.10
  -4  -4  -3  114.19    3.20
  -4  -4  -3  115.89    3.10
  -4  -4  -3  119.59    3.50
   4   4   3  115.69    3.20
   4   4   3  115.29    3.00
   4   4   3  112.49    3.30
   4   4   3  112.99    3.40
   4   4   3  113.09    3.50
   4   4   3  115.19    3.10
  -5  -4  -3    7.60    0.70
  -5  -4  -3    7.80    0.50
  -5  -4  -3    8.10    0.50
  -5  -4  -3    8.00    0.60
  -5  -4  -3    7.50    0.70
  -5  -4  -3    8.30    0.40
  -5  -4  -3    8.20    0.50
   5   4   3    6.70    0.60
   5   4   3    7.70    0.50
   5   4   3    8.00    0.40
   5   4   3    8.40    0.40
   5   4   3    7.40    0.70
   5   4   3    7.80    0.50
  -6  -4  -3   34.90    1.50
  -6  -4  -3   34.20    1.30
  -6  -4  -3   33.80    1.60
  -6  -4  -3   35.10    1.30
  -6  -4  -3   35.00    1.10
  -6  -4  -3   35.80    1.60
  -6  -4  -3   34.90    1.30
  -6  -4  -3   34.30    1.20
   6   4   3   36.90    1.20
   6   4   3   37.90    1.50
   6   4   3   31.70    1.40
   6   4   3   36.30    1.30
   6   4   3   34.90    1.20
  -7  -4  -3    8.90    0.60
  -7  -4  -3   10.00    0.70
  -7  -4  -3   10.30    1.00
  -7  -4  -3    9.10    0.60
  -7  -4  -3    8.60    0.90
  -7  -4  -3    9.20    0.60
   7   4   3    8.80    0.70
   7   4   3   10.40    0.80
   7   4   3    9.30    0.60
   7   4   3    8.70    0.70
   7   4   3   10.00    0.80
  -8  -4  -3    1.80    0.40
  -8  -4  -3    1.80    0.40
  -8  -4  -3    1.10    0.50
  -8  -4  -3    1.70    0.40
  -8  -4  -3    2.00    0.40
  -8  -4  -3    1.60    0.60
  -8  -4  -3    1.40    0.40
   8   4   3    1.70    0.40
   8   4   3    1.80    0.50
   8   4   3    2.00    0.50
   8   4   3    2.00    0.50
   8   4   3    2.30    0.50
  -9  -4  -3   61.89    2.20
  -9  -4  -3   60.69    2.30
  -9  -4  -3   68.19    2.80
  -9  -4  -3   66.19    2.80
  -9  -4  -3   68.19    2.50
   9   4   3   61.29    2.30
   9   4   3   58.79    2.30
   9   4   3   65.59    2.70
   9   4   3   63.59    2.30
 -10  -4  -3   22.10    1.30
 -10  -4  -3   25.10    1.80
 -10  -4  -3   22.50    1.20
  10   4   3   22.40    1.70
   7  -5  -3   39.50    3.30
   7  -5  -3   41.60    2.10
   7  -5  -3   41.60    2.30
   7  -5  -3   37.10    2.40
  -7   5   3   41.10    2.40
  -7   5   3   40.10    1.90
  -7   5   3   37.40    2.40
  -7   5   3   37.40    2.60
  -7   5   3   39.00    2.20
  -7   5   3   40.50    2.70
   6  -5  -3   -0.70    0.40
   6  -5  -3   -0.20    0.60
   6  -5  -3    0.60    0.50
   6  -5  -3   -0.10    0.40
   6  -5  -3    0.20    0.50
   6  -5  -3   -0.20    0.50
   6  -5  -3   -0.10    0.50
  -6   5   3   -0.10    0.40
  -6   5   3    0.60    0.40
  -6   5   3    0.30    0.50
  -6   5   3   -0.30    0.40
  -6   5   3    0.50    0.50
  -6   5   3    0.50    0.40
  -6   5   3    0.20    0.50
  -6   5   3    0.40    0.60
   5  -5  -3   17.70    1.40
   5  -5  -3   19.60    1.60
   5  -5  -3   18.50    1.10
   5  -5  -3   20.30    1.50
   5  -5  -3   19.60    1.70
   5  -5  -3   18.00    1.40
   5  -5  -3   19.20    1.50
  -5   5   3   18.60    1.50
  -5   5   3   19.20    1.40
  -5   5   3   19.80    1.50
  -5   5   3   21.00    1.40
  -5   5   3   19.90    1.30
  -5   5   3   19.90    1.60
  -5   5   3   20.30    1.10
  -5   5   3   14.00    1.50
   4  -5  -3   21.60    1.50
   4  -5  -3   22.00    1.60
   4  -5  -3   18.40    1.50
   4  -5  -3   24.10    1.20
   4  -5  -3   18.40    1.40
   4  -5  -3   21.20    1.40
  -4   5   3   23.60    1.60
  -4   5   3   22.10    1.30
  -4   5   3   22.10    1.50
  -4   5   3   21.70    1.40
  -4   5   3   21.10    1.40
  -4   5   3   22.30    1.50
  -4   5   3   21.20    1.50
  -4   5   3   22.00    1.10
   3  -5  -3   56.49    2.00
   3  -5  -3   53.29    2.30
   3  -5  -3   52.39    2.10
   3  -5  -3   54.39    2.70
   3  -5  -3   50.89    2.40
   3  -5  -3   52.69    2.20
   3  -5  -3   57.39    2.30
  -3   5   3   54.79    2.60
  -3   5   3   52.39    1.80
  -3   5   3   52.29    2.40
  -3   5   3   49.20    2.30
  -3   5   3   52.39    2.20
  -3   5   3   51.69    2.30
  -3   5   3   55.79    2.20
  -3   5   3   52.69    2.10
   2  -5  -3   80.29    2.70
   2  -5  -3   84.49    2.80
   2  -5  -3   77.89    2.90
   2  -5  -3   81.79    3.10
   2  -5  -3   80.79    2.90
   2  -5  -3   80.89    2.90
   2  -5  -3   82.49    2.80
  -2   5   3   82.49    2.80
  -2   5   3   80.79    2.80
  -2   5   3   77.99    2.30
  -2   5   3   81.19    3.30
  -2   5   3   81.69    2.90
  -2   5   3   79.49    2.90
  -2   5   3   81.49    2.60
  -2   5   3   81.79    2.90
  -2   5   3   77.99    2.90
   1  -5  -3    6.70    0.70
   1  -5  -3    5.70    0.70
   1  -5  -3    7.60    0.70
   1  -5  -3    6.30    0.70
   1  -5  -3    6.40    0.80
   1  -5  -3    6.70    0.70
   1  -5  -3    6.20    0.60
   1  -5  -3    3.90    0.60
  -1   5   3    6.60    0.70
  -1   5   3    5.80    0.40
  -1   5   3    6.00    0.60
  -1   5   3    7.50    0.80
  -1   5   3    5.40    0.60
  -1   5   3    6.80    0.80
  -1   5   3    4.50    0.60
  -1   5   3    5.90    0.70
   0  -5  -3    9.50    0.80
   0  -5  -3   10.00    0.70
   0  -5  -3    9.20    0.80
   0  -5  -3   10.40    0.70
   0  -5  -3   10.80    0.80
   0  -5  -3    9.60    0.70
   0  -5  -3   10.50    0.70
   0   5   3   10.80    0.40
   0   5   3   11.50    0.80
   0   5   3   10.20    0.80
   0   5   3   10.30    0.80
   0   5   3   12.70    0.80
   0   5   3   10.60    0.80
  -1  -5  -3   37.40    1.50
  -1  -5  -3   39.20    1.50
  -1  -5  -3   37.40    1.60
  -1  -5  -3   40.70    1.60
  -1  -5  -3   41.40    1.50
  -1  -5  -3   37.80    1.40
  -1  -5  -3   39.80    1.50
  -1  -5  -3   38.10    1.60
   1   5   3   38.50    1.50
   1   5   3   40.20    1.60
   1   5   3   39.00    1.40
   1   5   3   40.00    1.50
   1   5   3   39.50    1.10
   1   5   3   40.20    1.60
   1   5   3   37.90    1.50
  -2  -5  -3   42.20    1.70
  -2  -5  -3   43.90    1.50
  -2  -5  -3   44.10    1.50
  -2  -5  -3   45.20    1.40
  -2  -5  -3   43.70    1.50
  -2  -5  -3   44.40    1.60
  -2  -5  -3   46.20    1.80
  -2  -5  -3   45.80    1.60
  -2  -5  -3   46.00    1.80
   2   5   3   46.70    1.50
   2   5   3   46.10    1.50
   2   5   3   44.90    1.70
   2   5   3   43.90    1.60
   2   5   3   43.30    1.50
   2   5   3   44.90    1.40
   2   5   3   46.40    1.50
  -3  -5  -3  246.48    6.40
  -4  -5  -3  193.88    5.10
  -4  -5  -3  193.48    4.90
  -4  -5  -3  196.38    5.00
  -4  -5  -3  185.78    5.50
  -4  -5  -3  193.78    5.30
  -4  -5  -3  193.98    5.20
   4   5   3  195.58    5.50
   4   5   3  194.98    5.00
   4   5   3  192.68    4.90
  -5  -5  -3    0.10    0.20
  -5  -5  -3    0.40    0.20
  -5  -5  -3    0.20    0.20
  -5  -5  -3    1.00    0.30
  -5  -5  -3    0.00    0.30
  -5  -5  -3    0.50    0.10
   5   5   3    0.40    0.10
   5   5   3    0.10    0.30
  -6  -5  -3    1.30    0.40
  -6  -5  -3    1.70    0.30
  -6  -5  -3    0.80    0.40
  -6  -5  -3    1.90    0.30
  -6  -5  -3    1.70    0.30
  -6  -5  -3    1.10    0.40
  -6  -5  -3    1.80    0.20
  -6  -5  -3    1.80    0.20
   6   5   3    2.00    0.20
   6   5   3    1.50    0.40
  -7  -5  -3    0.20    0.20
  -7  -5  -3    0.00    0.20
  -7  -5  -3    0.20    0.30
  -7  -5  -3    0.20    0.20
  -7  -5  -3    0.30    0.30
  -7  -5  -3   -0.10    0.30
  -7  -5  -3    0.20    0.20
  -7  -5  -3   -0.10    0.20
   7   5   3    0.20    0.20
   7   5   3    0.10    0.30
   7   5   3    0.00    0.20
  -8  -5  -3   -0.20    0.20
  -8  -5  -3    0.20    0.40
  -8  -5  -3   -0.10    0.20
  -8  -5  -3    0.00    0.20
  -8  -5  -3    0.20    0.50
   8   5   3   -0.20    0.20
   8   5   3   -0.20    0.30
   8   5   3    0.00    0.20
   8   5   3    0.30    0.20
  -9  -5  -3    6.90    0.60
  -9  -5  -3    7.30    1.00
  -9  -5  -3    9.20    1.20
  -9  -5  -3    7.60    0.70
 -10  -5  -3    6.40    0.70
 -10  -5  -3    5.60    1.00
   7  -6  -3    0.70    0.60
   7  -6  -3    1.20    0.70
   7  -6  -3    0.90    0.50
  -7   6   3    0.70    0.70
  -7   6   3    1.00    0.60
  -7   6   3    1.50    0.90
   6  -6  -3    4.70    1.00
   6  -6  -3    3.60    0.80
   6  -6  -3    3.40    0.90
   6  -6  -3    4.50    1.60
   6  -6  -3    3.60    0.60
   6  -6  -3    4.00    0.80
  -6   6   3    3.60    0.90
  -6   6   3    6.00    1.00
  -6   6   3    6.40    1.10
  -6   6   3    4.50    1.00
  -6   6   3    7.30    1.70
  -6   6   3    3.30    1.00
  -6   6   3    3.40    0.60
   5  -6  -3    0.90    0.70
   5  -6  -3    0.20    0.60
   5  -6  -3    1.20    0.40
   5  -6  -3    0.60    0.70
   5  -6  -3    1.00    0.50
   5  -6  -3   -0.30    0.50
  -5   6   3    0.00    0.60
  -5   6   3    0.60    0.50
  -5   6   3    1.10    0.40
  -5   6   3    1.10    0.60
  -5   6   3    1.20    0.70
  -5   6   3    0.70    0.60
  -5   6   3    1.60    0.60
  -5   6   3    0.40    0.50
   4  -6  -3  127.69    4.80
   4  -6  -3  125.49    4.50
   4  -6  -3  124.59    4.60
   4  -6  -3  131.69    4.50
   4  -6  -3  146.39    4.90
  -4   6   3  126.99    4.40
  -4   6   3  129.99    4.40
  -4   6   3  134.19    3.70
  -4   6   3  126.09    4.50
  -4   6   3  127.39    4.20
  -4   6   3  116.09    4.50
  -4   6   3  126.79    4.30
   3  -6  -3   16.90    1.30
   3  -6  -3   18.80    1.20
   3  -6  -3   16.50    1.50
   3  -6  -3   19.40    1.40
   3  -6  -3   15.70    1.30
   3  -6  -3   20.20    1.30
   3  -6  -3   17.20    1.30
  -3   6   3   19.90    1.40
  -3   6   3   18.20    1.30
  -3   6   3   16.00    1.30
  -3   6   3   17.10    1.40
  -3   6   3   18.80    1.30
  -3   6   3   19.50    1.50
  -3   6   3   16.80    1.30
  -3   6   3   16.90    0.80
   2  -6  -3  402.96   11.00
   2  -6  -3  379.96   10.80
  -2   6   3  398.16   10.70
  -2   6   3  383.16   10.70
   1  -6  -3   25.90    1.50
   1  -6  -3   29.60    1.50
   1  -6  -3   27.80    1.50
   1  -6  -3   28.90    1.50
   1  -6  -3   29.40    1.40
   1  -6  -3   31.00    1.40
   1  -6  -3   28.20    1.40
   1  -6  -3   28.70    1.40
  -1   6   3   29.70    1.50
  -1   6   3   31.40    1.50
  -1   6   3   28.30    1.50
  -1   6   3   32.20    1.50
  -1   6   3   29.00    1.50
  -1   6   3   31.50    1.50
  -1   6   3   29.80    1.40
   0  -6  -3   62.09    2.20
   0  -6  -3   60.69    2.40
   0  -6  -3   59.99    2.30
   0  -6  -3   61.89    2.30
   0  -6  -3   61.29    2.10
   0  -6  -3   61.19    2.20
   0  -6  -3   62.89    2.20
   0  -6  -3   61.59    2.30
   0   6   3   60.29    2.20
   0   6   3   58.99    2.20
   0   6   3   61.39    2.20
   0   6   3   60.39    2.20
   0   6   3   61.19    2.10
  -1  -6  -3  253.57    6.90
  -1  -6  -3  254.27    6.90
  -1  -6  -3  239.18    6.70
  -1  -6  -3  244.38    6.70
   1   6   3  244.38    6.70
   1   6   3  242.88    6.80
   1   6   3  252.77    6.70
   1   6   3  241.88    6.70
  -2  -6  -3  180.88    4.80
  -2  -6  -3  186.98    5.40
  -2  -6  -3  189.88    5.40
  -2  -6  -3  185.18    5.20
  -2  -6  -3  189.08    5.40
  -2  -6  -3  188.28    5.10
  -2  -6  -3  183.48    5.20
   2   6   3  184.58    5.40
   2   6   3  191.28    5.00
   2   6   3  183.18    5.10
   2   6   3  187.58    5.30
   2   6   3  183.38    5.00
  -3  -6  -3    4.50    0.40
  -3  -6  -3    3.80    0.50
  -3  -6  -3    4.60    0.40
  -3  -6  -3    4.10    0.60
  -3  -6  -3    4.50    0.30
  -3  -6  -3    4.60    0.40
  -3  -6  -3    4.70    0.50
  -3  -6  -3    3.50    0.50
   3   6   3    4.20    0.40
   3   6   3    4.40    0.30
   3   6   3    3.90    0.30
   3   6   3    3.30    0.50
   3   6   3    3.70    0.50
   3   6   3    4.10    0.30
  -4  -6  -3   18.90    1.00
  -4  -6  -3   19.40    0.80
  -4  -6  -3   19.20    1.10
  -4  -6  -3   20.10    0.70
  -4  -6  -3   20.10    0.90
  -4  -6  -3   21.40    1.20
  -4  -6  -3   17.50    1.10
   4   6   3   18.10    1.20
  -5  -6  -3   43.40    1.90
  -5  -6  -3   44.00    1.90
  -5  -6  -3   46.80    1.80
  -5  -6  -3   42.30    1.70
  -5  -6  -3   44.60    1.70
  -5  -6  -3   45.70    1.90
   5   6   3   47.80    2.00
  -6  -6  -3   67.59    2.20
  -6  -6  -3   63.79    2.30
  -6  -6  -3   67.89    2.50
  -6  -6  -3   66.99    2.40
   6   6   3   62.69    2.70
  -7  -6  -3   25.30    1.10
  -7  -6  -3   23.60    1.40
  -7  -6  -3   22.40    1.30
  -7  -6  -3   25.90    1.70
   7   6   3   27.20    1.50
  -8  -6  -3   28.30    1.70
  -8  -6  -3   29.30    1.70
  -8  -6  -3   25.40    1.50
  -9  -6  -3   15.00    0.70
  -9  -6  -3   15.80    1.40
  -9  -6  -3   13.20    1.40
  -9  -6  -3   18.20    1.40
 -10  -6  -3    2.70    0.80
 -10  -6  -3    3.80    0.50
 -10  -6  -3    4.60    0.90
   6  -7  -3   -0.10    0.80
   6  -7  -3    1.60    0.70
   6  -7  -3    1.20    0.80
   6  -7  -3    1.00    0.50
  -6   7   3    1.80    0.70
  -6   7   3    0.70    0.60
  -6   7   3    0.90    0.80
   5  -7  -3    1.20    0.60
   5  -7  -3    1.30    0.70
   5  -7  -3    2.20    0.50
   5  -7  -3    2.50    0.70
   5  -7  -3    1.40    0.70
  -5   7   3    2.50    0.70
  -5   7   3    0.90    0.50
  -5   7   3    1.60    0.60
  -5   7   3    2.30    0.70
   4  -7  -3    0.70    0.50
   4  -7  -3    1.30    0.60
   4  -7  -3    0.00    0.30
   4  -7  -3    0.10    0.70
   4  -7  -3    0.00    0.50
   4  -7  -3    0.20    0.40
  -4   7   3    0.50    0.50
  -4   7   3    0.10    0.40
  -4   7   3    0.40    0.40
  -4   7   3    0.60    0.50
  -4   7   3   -0.20    0.40
  -4   7   3    0.40    0.50
   3  -7  -3   20.80    2.20
   3  -7  -3   18.80    1.20
   3  -7  -3   16.80    1.20
   3  -7  -3   18.10    1.40
   3  -7  -3   18.80    1.40
   3  -7  -3   18.10    1.40
   3  -7  -3   21.70    1.70
  -3   7   3   20.30    1.40
  -3   7   3   20.40    1.40
  -3   7   3   16.80    1.40
  -3   7   3   18.00    0.70
  -3   7   3   17.10    1.30
  -3   7   3   17.90    1.40
  -3   7   3   18.80    1.30
   2  -7  -3   69.69    2.90
   2  -7  -3   69.89    2.90
   2  -7  -3   73.49    2.80
   2  -7  -3   78.69    2.70
   2  -7  -3   73.89    2.80
   2  -7  -3   74.19    3.10
   2  -7  -3   76.89    3.00
  -2   7   3   71.39    2.90
  -2   7   3   78.09    2.80
  -2   7   3   74.19    2.90
  -2   7   3   72.49    2.80
  -2   7   3   74.69    2.90
  -2   7   3   75.99    3.00
   1  -7  -3  267.37    7.40
   1  -7  -3  256.27    7.20
   1  -7  -3  264.97    7.70
   1  -7  -3  259.67    8.60
   1  -7  -3  259.87    7.40
   1  -7  -3  258.87    7.50
   1  -7  -3  259.57    7.30
   1  -7  -3  248.68    8.80
  -1   7   3  253.97    7.40
  -1   7   3  257.47    7.40
  -1   7   3  254.37    7.30
  -1   7   3  259.47    7.50
  -1   7   3  262.97    7.20
   0  -7  -3  108.69    3.30
   0  -7  -3   99.89    3.40
   0  -7  -3  102.29    3.60
   0  -7  -3  101.29    3.40
   0  -7  -3  105.49    3.50
   0  -7  -3  104.89    3.50
   0  -7  -3  107.39    3.50
   0  -7  -3  106.49    3.40
   0   7   3  104.59    3.40
   0   7   3  106.09    3.50
   0   7   3  103.29    3.60
   0   7   3  110.59    3.30
   0   7   3  103.39    3.50
  -1  -7  -3    6.40    0.60
  -1  -7  -3    7.30    0.80
  -1  -7  -3    7.20    0.80
  -1  -7  -3    5.60    0.70
  -1  -7  -3    6.30    0.80
  -1  -7  -3    5.50    0.60
  -1  -7  -3    6.90    0.80
  -1  -7  -3    4.80    0.60
   1   7   3    6.40    0.60
   1   7   3    6.60    0.70
   1   7   3    6.60    0.80
   1   7   3    5.10    0.80
   1   7   3    6.80    0.70
  -2  -7  -3   33.10    1.20
  -2  -7  -3   30.20    1.60
  -2  -7  -3   28.60    1.30
  -2  -7  -3   32.20    1.50
  -2  -7  -3   31.80    1.40
  -2  -7  -3   30.40    1.50
  -2  -7  -3   34.30    1.60
  -2  -7  -3   32.90    1.30
   2   7   3   31.70    1.20
   2   7   3   32.90    1.20
   2   7   3   31.40    1.60
   2   7   3   32.00    1.30
   2   7   3   30.00    1.40
   2   7   3   32.00    1.30
  -3  -7  -3   58.09    2.30
  -3  -7  -3   64.19    1.80
  -3  -7  -3   61.09    2.40
  -3  -7  -3   61.89    1.90
  -3  -7  -3   61.39    1.90
  -3  -7  -3   64.19    2.10
  -3  -7  -3   66.19    2.40
  -3  -7  -3   64.09    1.90
   3   7   3   63.59    1.90
   3   7   3   59.79    2.40
   3   7   3   63.79    1.80
   3   7   3   62.49    1.80
   3   7   3   65.19    1.80
  -4  -7  -3    2.00    0.50
  -4  -7  -3    1.90    0.40
  -4  -7  -3    2.70    0.40
  -4  -7  -3    2.00    0.50
  -4  -7  -3    1.60    0.50
   4   7   3    2.40    0.60
  -5  -7  -3   48.90    2.20
  -5  -7  -3   51.39    2.00
  -5  -7  -3   51.39    2.10
  -5  -7  -3   50.99    1.90
  -5  -7  -3   49.30    2.10
  -5  -7  -3   49.20    1.90
   5   7   3   51.99    2.50
  -6  -7  -3  302.37    8.30
  -6  -7  -3  295.77    8.60
  -6  -7  -3  300.07    8.30
  -6  -7  -3  304.87    8.20
  -6  -7  -3  309.87    8.50
  -6  -7  -3  312.17    8.50
   6   7   3  299.87    8.60
  -7  -7  -3   49.00    2.10
  -7  -7  -3   45.80    2.10
  -7  -7  -3   47.10    2.00
  -7  -7  -3   45.90    1.80
  -7  -7  -3   47.30    2.20
  -8  -7  -3    4.20    0.70
  -8  -7  -3    3.40    0.70
  -8  -7  -3    3.30    0.70
  -8  -7  -3    3.70    0.80
  -9  -7  -3   35.20    1.90
  -9  -7  -3   31.80    1.90
   5  -8  -3    6.60    1.10
   5  -8  -3    4.60    1.40
   5  -8  -3    6.60    1.10
   5  -8  -3    6.40    0.90
  -5   8   3    5.60    1.00
   4  -8  -3   11.60    1.40
   4  -8  -3   12.30    1.50
   4  -8  -3   13.60    1.30
   4  -8  -3   13.80    1.20
   4  -8  -3   12.90    1.50
  -4   8   3   14.00    1.40
  -4   8   3   11.70    1.30
  -4   8   3   11.40    1.20
  -4   8   3   14.00    1.60
   3  -8  -3   -0.30    0.40
   3  -8  -3   -0.20    0.30
   3  -8  -3    0.00    0.40
   3  -8  -3   -0.10    0.30
   3  -8  -3    0.70    0.40
   3  -8  -3   -0.50    0.40
   3  -8  -3   -0.30    0.40
  -3   8   3   -0.40    0.40
  -3   8   3   -0.40    0.40
  -3   8   3   -0.20    0.30
  -3   8   3   -0.20    0.30
  -3   8   3    0.10    0.40
   2  -8  -3   13.60    1.00
   2  -8  -3   16.60    1.20
   2  -8  -3   13.70    1.20
   2  -8  -3   14.10    1.20
   2  -8  -3   13.20    1.40
   2  -8  -3   15.80    1.20
  -2   8   3   12.10    1.50
  -2   8   3   14.40    1.10
  -2   8   3   12.90    1.10
   1  -8  -3    5.10    0.70
   1  -8  -3    6.70    0.80
   1  -8  -3    5.90    0.80
   1  -8  -3    6.40    0.80
   1  -8  -3    6.80    0.90
   1  -8  -3    7.70    1.00
   1  -8  -3    5.20    0.90
   1  -8  -3    5.80    0.90
  -1   8   3    5.70    0.80
  -1   8   3    7.20    0.80
  -1   8   3    5.80    0.80
  -1   8   3    6.20    0.80
  -1   8   3    6.00    0.70
   0  -8  -3   27.80    1.50
   0  -8  -3   26.40    1.60
   0  -8  -3   26.20    1.30
   0  -8  -3   26.90    1.50
   0  -8  -3   27.20    1.50
   0  -8  -3   26.00    1.40
   0  -8  -3   24.00    1.50
   0  -8  -3   25.40    1.40
   0   8   3   29.20    1.40
   0   8   3   26.80    1.40
   0   8   3   27.40    1.30
   0   8   3   26.50    1.50
   0   8   3   25.40    1.40
  -1  -8  -3   50.69    1.90
  -1  -8  -3   49.10    2.10
  -1  -8  -3   48.80    2.10
  -1  -8  -3   46.20    2.10
  -1  -8  -3   48.60    2.10
  -1  -8  -3   45.20    1.90
  -1  -8  -3   48.00    1.80
  -1  -8  -3   48.20    2.10
   1   8   3   48.10    2.00
   1   8   3   48.40    1.80
   1   8   3   49.10    2.00
   1   8   3   45.20    1.90
   1   8   3   49.99    1.80
  -2  -8  -3   73.99    2.60
  -2  -8  -3   77.19    3.50
  -2  -8  -3   74.59    2.50
  -2  -8  -3   75.19    2.70
  -2  -8  -3   74.59    2.60
  -2  -8  -3   75.49    2.90
  -2  -8  -3   78.99    2.80
  -2  -8  -3   77.39    2.40
   2   8   3   74.19    2.50
   2   8   3   76.09    2.60
   2   8   3   77.29    2.30
   2   8   3   75.19    2.30
   2   8   3   71.39    2.40
  -3  -8  -3   54.69    2.40
  -3  -8  -3   54.19    1.70
  -3  -8  -3   54.89    2.30
  -3  -8  -3   52.39    2.20
  -3  -8  -3   57.89    2.00
  -3  -8  -3   53.39    1.60
  -3  -8  -3   56.39    1.70
  -3  -8  -3   54.59    1.80
   3   8   3   50.99    1.70
   3   8   3   53.99    2.10
   3   8   3   55.79    1.60
   3   8   3   56.59    1.60
   3   8   3   55.39    1.70
  -4  -8  -3   14.30    0.90
  -4  -8  -3   14.10    1.20
  -4  -8  -3   13.80    1.10
  -4  -8  -3   11.80    1.00
  -5  -8  -3    0.10    0.30
  -5  -8  -3   -0.20    0.30
  -5  -8  -3    0.00    0.30
  -5  -8  -3   -0.20    0.20
  -5  -8  -3   -0.30    0.30
  -5  -8  -3    0.30    0.30
  -6  -8  -3   47.50    2.00
  -6  -8  -3   49.10    2.00
  -6  -8  -3   49.90    2.30
  -6  -8  -3   49.70    2.20
  -6  -8  -3   49.10    2.00
  -6  -8  -3   47.60    2.20
  -7  -8  -3   10.20    1.10
  -7  -8  -3   10.70    1.80
  -8  -8  -3   47.90    2.20
  -8  -8  -3   41.20    2.10
  -8  -8  -3   41.40    2.20
   4  -9  -3    2.00    0.80
   4  -9  -3    1.90    0.60
   4  -9  -3    1.80    0.70
  -4   9   3    1.00    0.90
   3  -9  -3   18.40    1.50
   3  -9  -3   16.50    1.20
   3  -9  -3   16.50    1.70
   3  -9  -3   16.70    1.30
   3  -9  -3   16.80    1.40
  -3   9   3   15.80    1.70
  -3   9   3   15.50    1.40
   2  -9  -3   58.39    2.50
   2  -9  -3   54.19    2.50
   2  -9  -3   66.59    2.90
   2  -9  -3   62.09    2.50
   2  -9  -3   61.79    2.70
   2  -9  -3   56.79    2.80
  -2   9   3   51.89    3.00
  -2   9   3   58.69    2.70
  -2   9   3   61.19    2.60
  -2   9   3   63.49    3.10
   1  -9  -3   21.30    1.40
   1  -9  -3   23.60    1.50
   1  -9  -3   26.00    1.90
   1  -9  -3   23.10    1.40
   1  -9  -3   23.80    1.50
   1  -9  -3   24.40    1.70
  -1   9   3   24.80    1.50
  -1   9   3   22.10    1.50
  -1   9   3   23.50    1.50
   0  -9  -3   -0.20    0.40
   0  -9  -3    0.30    0.40
   0  -9  -3    0.20    0.40
   0  -9  -3   -0.10    0.60
   0  -9  -3    0.60    0.40
   0  -9  -3    0.30    0.40
   0   9   3    0.70    0.40
   0   9   3    0.20    0.40
   0   9   3    0.30    0.40
  -1  -9  -3   27.50    1.60
  -1  -9  -3   28.80    1.50
  -1  -9  -3   28.30    1.60
  -1  -9  -3   27.50    1.70
  -1  -9  -3   29.50    1.60
  -1  -9  -3   26.80    1.40
   1   9   3   28.50    1.50
   1   9   3   25.70    1.40
  -2  -9  -3   17.20    1.10
  -2  -9  -3   18.10    1.20
  -2  -9  -3   17.00    0.90
  -2  -9  -3   16.30    1.00
  -2  -9  -3   15.70    1.20
  -2  -9  -3   16.90    1.30
  -2  -9  -3   14.30    1.40
   2   9   3   15.20    1.00
   2   9   3   15.20    0.90
   2   9   3   16.40    1.10
  -3  -9  -3   22.10    1.40
  -3  -9  -3   23.80    1.60
  -3  -9  -3   23.00    0.90
  -3  -9  -3   22.70    1.40
  -3  -9  -3   24.30    1.50
  -3  -9  -3   23.30    1.10
   3   9   3   22.90    1.00
  -4  -9  -3   85.29    3.10
  -4  -9  -3   80.89    2.90
  -4  -9  -3   84.09    3.20
  -4  -9  -3   81.29    3.10
  -4  -9  -3   81.99    3.30
  -5  -9  -3   28.90    1.90
  -5  -9  -3   29.00    1.50
  -5  -9  -3   26.70    1.70
  -5  -9  -3   29.10    1.60
  -5  -9  -3   28.40    1.60
  -6  -9  -3    0.00    0.40
  -6  -9  -3    0.20    0.40
  -6  -9  -3   -0.20    0.30
  -6  -9  -3    0.20    0.50
  -7  -9  -3    1.00    0.50
  -7  -9  -3    1.60    0.50
   3 -10  -3    0.30    0.50
   3 -10  -3   -0.30    0.40
   3 -10  -3    0.00    0.50
   2 -10  -3    0.10    0.40
   2 -10  -3    0.90    0.50
   2 -10  -3    0.10    0.40
   2 -10  -3    0.70    0.50
   2 -10  -3    0.00    0.40
   1 -10  -3   20.90    1.50
   1 -10  -3   24.80    1.50
   1 -10  -3   21.00    1.50
   1 -10  -3   23.30    1.50
   0 -10  -3   58.29    2.50
   0 -10  -3   62.09    2.60
   0 -10  -3   58.49    2.30
   0 -10  -3   56.59    2.50
   0 -10  -3   56.19    2.70
   0  10   3   56.19    2.50
  -1 -10  -3   59.49    2.20
  -1 -10  -3   58.59    2.30
  -1 -10  -3   58.79    2.70
  -1 -10  -3   55.29    2.80
  -1 -10  -3   61.19    2.60
   1  10   3   57.19    2.30
   1  10   3   59.99    2.40
  -2 -10  -3   92.09    3.10
  -2 -10  -3   95.99    3.70
  -2 -10  -3   94.39    3.40
  -2 -10  -3   92.39    3.10
  -2 -10  -3   97.69    3.50
   2  10   3   89.39    2.90
  -3 -10  -3   33.60    1.80
  -3 -10  -3   32.00    1.90
  -3 -10  -3   34.10    2.00
  -3 -10  -3   30.20    1.70
  -3 -10  -3   31.20    1.30
  -4 -10  -3   -0.30    0.40
  -4 -10  -3    0.20    0.40
  -4 -10  -3    0.30    0.50
  -5 -10  -3    0.00    0.40
  -5 -10  -3    0.60    0.40
  -5 -10  -3    0.00    0.50
  -6 -10  -3   16.40    1.40
  -6 -10  -3   15.50    1.30
   0 -11  -3    0.70    0.40
   0 -11  -3    0.90    0.50
   0 -11  -3    0.90    0.60
  -1 -11  -3    0.30    0.50
  -1 -11  -3    1.00    0.50
  -1 -11  -3    0.90    0.40
  -2 -11  -3    6.50    1.00
  -2 -11  -3    5.90    1.20
  -2 -11  -3    6.50    0.80
  -3 -11  -3   55.09    2.80
  -3 -11  -3   57.29    2.60
  -3 -11  -3   52.39    1.90
  -1 -10   4   16.90    1.20
  -1 -10   4   16.00    1.30
  -1 -10   4   14.60    1.70
  -1 -10   4   16.10    1.30
   0 -10   4   15.00    1.40
   0 -10   4   15.10    1.20
   0 -10   4   16.10    1.20
   0 -10   4   15.00    1.80
   1 -10   4   25.60    1.80
   1 -10   4   24.20    1.60
   1 -10   4   21.70    1.40
   1 -10   4   25.50    2.10
  -4  -9   4    2.40    0.80
  -4  -9   4    3.10    1.00
  -3  -9   4    5.70    0.70
  -3  -9   4    5.30    1.10
  -3  -9   4    8.10    1.20
   2   9  -4    1.40    0.30
  -2  -9   4    2.30    0.60
  -2  -9   4    1.70    0.70
  -2  -9   4    0.90    0.70
  -2  -9   4    2.10    0.70
   1   9  -4   14.90    1.00
   1   9  -4   16.00    1.10
  -1  -9   4   13.90    1.20
  -1  -9   4   16.40    1.40
  -1  -9   4   14.30    1.60
   0   9  -4    0.50    0.40
   0  -9   4    1.30    0.70
   0  -9   4    0.70    0.40
   0  -9   4    1.00    0.50
   0  -9   4    0.50    0.60
   0  -9   4    1.00    0.50
  -1   9  -4   13.20    1.30
  -1   9  -4   13.90    1.10
   1  -9   4   14.40    1.10
   1  -9   4   12.90    1.20
   1  -9   4   12.80    1.40
   1  -9   4   12.00    1.50
   1  -9   4    8.70    1.20
  -2   9  -4   14.00    1.40
   2  -9   4   15.10    1.30
   2  -9   4   12.60    1.50
   2  -9   4   15.90    1.20
   2  -9   4   14.00    1.50
   2  -9   4   17.30    1.50
   3  -9   4   11.80    1.30
   3  -9   4   12.90    1.40
   3  -9   4   14.10    1.60
   3  -9   4   12.40    1.20
   3  -9   4   11.40    1.40
   4  -9   4   10.70    1.40
   4  -9   4   11.40    1.30
   4  -9   4   13.10    1.20
   4  -9   4   10.60    1.50
   4  -9   4   10.70    1.30
  -5  -8   4    0.60    0.20
  -5  -8   4    0.10    0.50
  -5  -8   4    0.60    0.60
  -5  -8   4    0.30    0.50
  -4  -8   4    3.20    0.50
  -4  -8   4    3.30    0.80
  -4  -8   4    4.40    1.10
  -4  -8   4    4.40    0.90
   3   8  -4   14.40    0.70
  -3  -8   4   14.70    0.80
  -3  -8   4   17.20    0.90
  -3  -8   4   18.60    1.70
  -3  -8   4   12.10    1.40
  -3  -8   4   15.70    1.40
  -3  -8   4   14.30    1.00
   2   8  -4    4.20    0.50
   2   8  -4    4.40    0.60
  -2  -8   4    4.10    0.80
  -2  -8   4    4.00    0.90
  -2  -8   4    3.00    0.50
  -2  -8   4    3.30    0.50
  -2  -8   4    4.00    0.70
  -2  -8   4    2.50    1.00
   1   8  -4    7.80    0.70
   1   8  -4    8.60    0.70
   1   8  -4    9.00    0.90
  -1  -8   4    7.80    1.00
  -1  -8   4    8.10    1.20
  -1  -8   4    7.80    0.90
  -1  -8   4    6.90    1.00
  -1  -8   4    8.20    0.70
  -1  -8   4    6.80    0.90
   0   8  -4   42.40    1.90
   0   8  -4   42.60    1.80
   0   8  -4   38.70    1.70
   0  -8   4   44.40    1.90
   0  -8   4   44.00    2.30
   0  -8   4   41.70    2.10
   0  -8   4   39.40    1.90
  -1   8  -4   70.39    2.70
  -1   8  -4   72.19    2.70
  -1   8  -4   77.59    2.90
   1  -8   4   77.39    3.00
   1  -8   4   79.29    3.00
   1  -8   4   78.79    3.20
   1  -8   4   78.59    3.00
   1  -8   4   75.89    3.20
  -2   8  -4    0.70    0.50
  -2   8  -4    1.10    0.50
  -2   8  -4    0.60    0.70
  -2   8  -4    0.40    0.40
   2  -8   4    0.00    0.40
   2  -8   4    0.50    0.60
   2  -8   4    0.80    0.60
   2  -8   4    1.00    0.40
  -3   8  -4    1.40    0.50
  -3   8  -4    1.50    0.50
  -3   8  -4    1.50    0.60
  -3   8  -4    1.10    0.50
   3  -8   4    1.00    0.50
   3  -8   4    1.30    0.80
   3  -8   4    1.40    0.60
   3  -8   4    1.00    0.60
   3  -8   4    0.40    0.60
  -4   8  -4    6.90    1.00
   4  -8   4    6.30    1.00
   4  -8   4    6.80    1.10
   4  -8   4    5.90    1.20
   4  -8   4    6.10    0.80
  -5   8  -4    0.30    0.50
   5  -8   4    0.10    0.60
   5  -8   4   -0.20    0.40
   5  -8   4    0.10    0.50
   5  -8   4   -0.20    0.50
  -6   8  -4    5.60    1.00
   6  -8   4    4.80    1.00
   6  -8   4    4.20    1.10
   6  -8   4    4.90    1.00
   6  -8   4    4.20    0.80
  -6  -7   4   14.80    1.80
  -6  -7   4   17.60    1.40
  -6  -7   4   14.20    1.60
  -5  -7   4    1.10    0.30
  -5  -7   4    0.50    0.40
  -5  -7   4    1.40    0.60
  -5  -7   4    1.40    0.70
  -4  -7   4    2.60    0.50
  -4  -7   4    2.40    0.40
  -4  -7   4    3.10    0.70
  -4  -7   4    2.90    0.70
  -4  -7   4    2.60    0.40
  -4  -7   4    1.80    0.70
   3   7  -4    7.30    0.50
   3   7  -4    7.20    0.60
  -3  -7   4    7.50    0.60
  -3  -7   4    7.90    0.80
  -3  -7   4    7.00    0.60
  -3  -7   4    7.90    1.20
  -3  -7   4    7.40    0.60
  -3  -7   4    8.20    1.00
   2   7  -4    0.40    0.30
   2   7  -4    0.70    0.30
   2   7  -4    0.10    0.30
   2   7  -4    0.30    0.30
  -2  -7   4   -0.10    0.50
  -2  -7   4    0.20    0.20
  -2  -7   4    0.30    0.40
  -2  -7   4    0.30    0.30
  -2  -7   4    0.40    0.30
  -2  -7   4    0.60    0.30
   1   7  -4   90.09    2.90
   1   7  -4   94.59    3.00
   1   7  -4   90.69    3.00
   1   7  -4   89.49    2.90
   1   7  -4   93.99    3.00
  -1  -7   4   91.29    3.50
  -1  -7   4   95.79    3.10
  -1  -7   4   85.29    3.20
  -1  -7   4   85.09    3.20
  -1  -7   4   90.79    2.80
  -1  -7   4   84.69    2.90
   0   7  -4  123.99    4.00
   0   7  -4  134.19    4.10
   0   7  -4  132.79    4.10
   0   7  -4  128.89    4.10
   0   7  -4  131.19    4.00
   0  -7   4  127.89    4.00
   0  -7   4  128.39    4.40
   0  -7   4  135.29    4.50
   0  -7   4  132.69    4.10
   0  -7   4  133.19    3.90
   0  -7   4  130.19    4.10
   0  -7   4  131.19    3.90
  -1   7  -4    1.00    0.40
  -1   7  -4    1.30    0.40
  -1   7  -4    0.60    0.40
  -1   7  -4    0.90    0.40
  -1   7  -4    0.50    0.40
   1  -7   4    0.90    0.50
   1  -7   4    0.80    0.40
   1  -7   4    0.70    0.30
   1  -7   4    1.20    0.40
   1  -7   4    1.00    0.50
   1  -7   4    1.20    0.40
   1  -7   4    0.10    0.30
  -2   7  -4   -0.10    0.40
  -2   7  -4   -0.40    0.30
  -2   7  -4    0.00    0.30
  -2   7  -4   -0.20    0.30
  -2   7  -4   -0.20    0.30
   2  -7   4    0.20    0.30
   2  -7   4   -0.10    0.70
   2  -7   4   -0.10    0.40
   2  -7   4   -0.20    0.30
   2  -7   4   -0.50    0.30
   2  -7   4    0.20    0.30
  -3   7  -4   12.60    1.00
  -3   7  -4    7.50    0.90
  -3   7  -4   12.50    1.10
  -3   7  -4   11.10    1.00
  -3   7  -4   10.50    1.10
   3  -7   4   11.60    1.20
   3  -7   4    9.40    1.00
   3  -7   4    8.90    1.30
   3  -7   4    8.00    0.90
   3  -7   4    9.40    1.20
   3  -7   4    9.10    0.70
   3  -7   4   10.50    1.30
  -4   7  -4   80.59    3.20
  -4   7  -4   88.59    3.10
  -4   7  -4   83.79    3.20
  -4   7  -4   86.59    3.30
   4  -7   4   86.59    3.40
   4  -7   4   90.59    3.40
   4  -7   4   87.49    2.80
   4  -7   4   84.99    3.20
   4  -7   4   82.89    3.80
   4  -7   4   87.09    3.10
   4  -7   4   94.29    3.70
  -5   7  -4   22.20    1.50
  -5   7  -4   20.70    1.50
  -5   7  -4   21.10    1.50
  -5   7  -4   23.30    1.50
  -5   7  -4   24.80    1.40
   5  -7   4   22.40    1.90
   5  -7   4   22.10    1.60
   5  -7   4   21.40    1.60
   5  -7   4   23.60    1.40
   5  -7   4   21.80    1.50
   5  -7   4   24.20    1.90
  -6   7  -4    0.70    0.60
  -6   7  -4    0.40    0.40
   6  -7   4    0.70    0.40
   6  -7   4    0.50    0.50
   6  -7   4    0.60    0.50
   6  -7   4    0.50    0.70
   6  -7   4    1.60    0.60
  -7   7  -4    0.40    0.60
   7  -7   4   -0.20    0.40
   7  -7   4   -0.40    0.40
   7  -7   4    0.10    0.50
   7  -7   4   -0.60    0.50
   7  -7   4    0.40    0.50
  -7  -6   4   25.70    1.30
  -7  -6   4   27.60    1.80
  -7  -6   4   28.60    2.20
   6   6  -4    2.70    0.40
  -6  -6   4    2.70    0.40
  -6  -6   4    3.30    0.50
  -6  -6   4    2.70    0.70
  -6  -6   4    3.20    0.60
  -6  -6   4    2.50    0.80
   5   6  -4    6.80    0.60
   5   6  -4    7.10    0.90
   5   6  -4    7.50    0.60
  -5  -6   4    6.70    1.10
  -5  -6   4    6.90    1.20
  -5  -6   4    6.90    0.90
  -5  -6   4    6.60    0.70
   4   6  -4   31.50    1.30
   4   6  -4   32.80    1.20
   4   6  -4   31.30    1.70
   4   6  -4   30.80    1.30
  -4  -6   4   31.30    1.50
  -4  -6   4   29.60    2.00
  -4  -6   4   28.70    1.60
  -4  -6   4   29.40    1.30
  -4  -6   4   28.80    1.00
  -4  -6   4   29.40    1.80
  -4  -6   4   30.20    1.10
   3   6  -4  178.28    4.90
   3   6  -4  175.78    5.00
   3   6  -4  178.48    4.90
   3   6  -4  177.88    5.50
   3   6  -4  172.38    4.90
  -3  -6   4  180.28    5.60
  -3  -6   4  178.08    4.90
  -3  -6   4  181.88    5.90
  -3  -6   4  169.48    4.80
  -3  -6   4  175.78    4.60
  -3  -6   4  178.18    5.20
  -3  -6   4  176.88    5.00
   2   6  -4  178.88    5.10
   2   6  -4  187.88    5.20
   2   6  -4  184.18    5.10
   2   6  -4  183.68    5.20
   2   6  -4  183.68    5.60
   2   6  -4  180.28    5.10
  -2  -6   4  178.88    5.00
  -2  -6   4  175.28    5.00
  -2  -6   4  176.48    5.20
  -2  -6   4  181.18    5.40
  -2  -6   4  184.58    5.90
  -2  -6   4  186.18    5.70
  -2  -6   4  184.78    4.90
   1   6  -4  114.79    3.50
   1   6  -4  113.79    3.50
   1   6  -4  115.89    3.60
   1   6  -4  120.79    3.60
   1   6  -4  114.69    3.50
  -1  -6   4  113.09    3.30
  -1  -6   4  116.79    4.00
  -1  -6   4  113.29    3.80
  -1  -6   4  112.89    3.40
  -1  -6   4  119.29    3.60
  -1  -6   4  114.89    3.80
  -1  -6   4  113.39    3.40
   0   6  -4  255.27    6.80
   0   6  -4  255.87    6.90
   0   6  -4  251.47    6.90
   0   6  -4  240.18    6.90
   0  -6   4  244.18    7.20
   0  -6   4  243.38    7.00
   0  -6   4  239.08    6.70
   0  -6   4  252.97    7.30
   0  -6   4  246.08    6.90
   0  -6   4  244.98    6.70
   0  -6   4  244.88    6.80
  -1   6  -4    1.00    0.40
  -1   6  -4    0.60    0.40
  -1   6  -4    0.30    0.30
  -1   6  -4    0.60    0.30
   1  -6   4    0.20    0.30
   1  -6   4    0.00    0.30
   1  -6   4    0.10    0.20
   1  -6   4    0.60    0.50
   1  -6   4    0.50    0.40
   1  -6   4    0.30    0.40
   1  -6   4    0.30    0.30
  -2   6  -4  119.59    3.80
  -2   6  -4  112.39    3.70
  -2   6  -4  113.99    3.70
  -2   6  -4  120.79    3.80
  -2   6  -4  110.29    3.80
   2  -6   4  120.09    3.60
   2  -6   4  117.19    3.70
   2  -6   4  112.19    4.10
   2  -6   4  116.39    4.00
   2  -6   4  120.79    3.90
   2  -6   4  112.59    3.60
  -3   6  -4   10.00    0.60
  -3   6  -4   12.80    1.00
  -3   6  -4    9.30    0.90
  -3   6  -4    9.60    1.00
  -3   6  -4   10.30    0.90
  -3   6  -4   12.10    1.00
   3  -6   4    8.90    1.00
   3  -6   4    9.80    0.80
   3  -6   4    8.90    1.10
   3  -6   4   11.60    0.90
   3  -6   4   11.20    1.00
   3  -6   4   12.20    1.10
   3  -6   4   10.50    0.80
  -4   6  -4   14.00    0.80
  -4   6  -4   12.80    1.00
  -4   6  -4   13.50    1.10
  -4   6  -4   12.60    1.10
  -4   6  -4   10.40    1.10
  -4   6  -4   11.90    1.00
  -4   6  -4   13.90    1.20
   4  -6   4   14.90    1.00
   4  -6   4    9.30    1.00
   4  -6   4   13.90    1.70
   4  -6   4   12.30    0.90
   4  -6   4   16.60    1.30
   4  -6   4   12.80    1.10
   4  -6   4   13.10    1.50
   4  -6   4   14.10    1.20
  -5   6  -4   17.60    1.30
  -5   6  -4   18.00    1.30
  -5   6  -4   15.50    1.00
  -5   6  -4   13.80    1.20
  -5   6  -4   15.30    1.30
  -5   6  -4   15.10    1.10
   5  -6   4   15.70    1.30
   5  -6   4   17.80    1.40
   5  -6   4   13.20    1.10
   5  -6   4   13.70    1.40
   5  -6   4   15.70    1.00
   5  -6   4   14.90    1.50
   5  -6   4   16.70    1.80
   5  -6   4   16.10    1.10
  -6   6  -4   12.00    1.00
  -6   6  -4   11.70    1.10
  -6   6  -4   10.60    1.20
  -6   6  -4    8.30    1.00
  -6   6  -4   10.40    1.20
  -6   6  -4   10.90    0.90
  -6   6  -4    9.80    1.10
   6  -6   4    8.30    1.00
   6  -6   4    8.40    1.30
   6  -6   4    9.00    1.70
   6  -6   4    8.20    1.00
   6  -6   4    9.50    0.80
   6  -6   4    9.30    1.20
   6  -6   4   10.20    1.00
   6  -6   4    9.30    1.20
  -7   6  -4    0.20    0.40
  -7   6  -4    0.50    0.50
  -7   6  -4    0.30    0.60
  -7   6  -4   -0.10    0.40
  -7   6  -4    0.20    0.40
   7  -6   4   -0.10    0.50
   7  -6   4    0.70    0.50
   7  -6   4   -0.10    0.80
   7  -6   4    0.40    0.40
   7  -6   4   -0.30    0.50
  -8   6  -4   -0.30    0.50
  -8   6  -4   -0.20    0.50
  -8   6  -4    0.20    0.50
   8  -6   4    0.70    0.60
   8  -6   4   -0.50    0.40
   8  -6   4    0.00    0.30
   8  -6   4   -0.60    0.50
  -7  -5   4    0.80    0.70
  -7  -5   4    1.90    0.40
  -7  -5   4    2.50    0.50
  -7  -5   4    0.80    0.60
  -7  -5   4    1.40    0.60
   6   5  -4   13.80    1.10
   6   5  -4   12.40    0.90
   6   5  -4   12.10    0.90
  -6  -5   4   13.50    1.60
  -6  -5   4   12.60    0.90
  -6  -5   4   12.00    1.20
  -6  -5   4   13.40    0.90
  -6  -5   4   13.50    1.00
   5   5  -4   37.40    1.80
   5   5  -4   38.40    1.60
   5   5  -4   37.40    1.60
  -5  -5   4   37.70    1.50
  -5  -5   4   40.50    1.70
  -5  -5   4   38.70    2.20
  -5  -5   4   37.20    1.80
  -5  -5   4   41.70    2.00
  -5  -5   4   40.20    1.60
  -5  -5   4   40.10    1.60
   4   5  -4  150.08    4.50
   4   5  -4  155.08    4.40
   4   5  -4  161.98    4.40
   4   5  -4  154.38    4.80
   4   5  -4  147.39    4.40
  -4  -5   4  152.88    4.60
  -4  -5   4  151.88    4.40
  -4  -5   4  149.09    4.40
  -4  -5   4  149.59    4.30
  -4  -5   4  152.08    4.90
  -4  -5   4  145.19    4.30
  -4  -5   4  148.09    5.20
   3   5  -4   29.10    1.30
   3   5  -4   27.70    1.50
   3   5  -4   28.00    1.20
   3   5  -4   31.20    1.30
   3   5  -4   28.60    1.20
  -3  -5   4   27.60    0.90
  -3  -5   4   27.00    1.20
  -3  -5   4   25.90    1.00
  -3  -5   4   27.60    1.20
  -3  -5   4   25.50    1.50
  -3  -5   4   26.50    1.30
  -3  -5   4   32.40    1.80
  -3  -5   4   28.40    1.40
   2   5  -4    0.30    0.20
   2   5  -4    0.70    0.30
   2   5  -4    0.90    0.40
   2   5  -4    0.90    0.30
   2   5  -4    0.60    0.30
   2   5  -4    0.80    0.30
  -2  -5   4    0.80    0.50
  -2  -5   4    0.90    0.30
  -2  -5   4    0.70    0.30
  -2  -5   4    0.50    0.30
  -2  -5   4    0.60    0.30
  -2  -5   4    1.20    0.50
  -2  -5   4    0.50    0.20
   1   5  -4   32.20    1.40
   1   5  -4   33.90    1.40
   1   5  -4   32.30    1.60
   1   5  -4   34.50    1.50
   1   5  -4   33.70    1.30
  -1  -5   4   33.20    1.30
  -1  -5   4   31.70    1.60
  -1  -5   4   32.10    1.60
  -1  -5   4   34.00    1.70
  -1  -5   4   32.20    1.30
  -1  -5   4   34.90    1.20
  -1  -5   4   33.50    1.50
   0   5  -4   28.60    1.30
   0   5  -4   26.10    1.20
   0   5  -4   27.20    1.20
   0   5  -4   29.80    1.30
   0   5  -4   27.50    1.30
   0   5  -4   28.80    1.50
   0  -5   4   28.20    1.40
   0  -5   4   27.60    1.20
   0  -5   4   27.70    1.30
   0  -5   4   25.70    1.50
   0  -5   4   28.20    1.10
   0  -5   4   26.30    1.40
   0  -5   4   30.60    1.20
   1  -5   4  360.36    9.60
  -2   5  -4  260.17    7.30
  -2   5  -4  256.97    7.20
   2  -5   4  266.87    7.40
   2  -5   4  259.07    7.10
   2  -5   4  258.17    7.60
  -3   5  -4  291.37    8.20
  -3   5  -4  289.27    8.00
  -3   5  -4  294.67    8.00
  -3   5  -4  290.37    8.00
  -3   5  -4  289.17    7.50
  -3   5  -4  286.67    7.90
   3  -5   4  285.97    7.80
   4  -5   4  556.24   15.20
  -5   5  -4    6.40    1.00
  -5   5  -4    5.40    0.60
  -5   5  -4    5.20    0.70
  -5   5  -4    6.60    0.80
  -5   5  -4    5.70    0.80
  -5   5  -4    6.10    0.80
  -5   5  -4    6.30    0.90
   5  -5   4    5.00    1.30
   5  -5   4    8.00    0.80
   5  -5   4    5.80    1.00
   5  -5   4    6.30    0.90
   5  -5   4    6.00    0.70
   5  -5   4    4.60    0.90
   5  -5   4    6.70    0.90
   5  -5   4    5.00    0.80
  -6   5  -4   49.60    2.20
  -6   5  -4   56.59    2.50
  -6   5  -4   60.19    2.80
  -6   5  -4   49.80    2.30
  -6   5  -4   54.19    2.40
  -6   5  -4   48.20    2.40
  -6   5  -4   54.29    2.10
   6  -5   4   51.39    2.10
   6  -5   4   55.39    2.20
   6  -5   4   55.09    2.30
   6  -5   4   57.49    2.80
   6  -5   4   54.09    2.80
   6  -5   4   52.09    2.80
   6  -5   4   52.19    3.10
   6  -5   4   54.29    2.40
  -7   5  -4    4.20    0.80
  -7   5  -4    5.40    0.80
  -7   5  -4    3.90    0.70
  -7   5  -4    4.90    0.80
  -7   5  -4    3.30    0.80
  -7   5  -4    3.60    0.70
  -7   5  -4    4.70    0.80
   7  -5   4    4.40    0.70
   7  -5   4    5.00    0.90
   7  -5   4    4.10    0.70
   7  -5   4    4.10    1.00
   7  -5   4    4.40    1.00
   7  -5   4    3.30    0.70
   7  -5   4    5.70    0.90
   7  -5   4    4.00    0.80
  -8   5  -4    0.80    0.50
  -8   5  -4    0.70    0.50
  -8   5  -4    1.00    0.60
  -8   5  -4    1.60    0.60
  -8   5  -4    1.00    0.60
  -8   5  -4    1.10    0.50
   8  -5   4    1.20    0.50
   8  -5   4    0.90    0.70
   8  -5   4    0.80    0.40
   8  -5   4    1.50    0.60
   8  -5   4    0.20    0.40
   8  -5   4    1.10    0.50
   8  -5   4    0.40    0.50
  -9   5  -4   15.70    1.60
  -9   5  -4   17.20    1.60
  -9   5  -4   16.40    1.50
   9  -5   4   14.50    1.70
   9  -5   4   14.40    1.30
  -8  -4   4    5.00    1.20
  -8  -4   4    3.40    0.90
  -8  -4   4    4.70    0.80
  -8  -4   4    4.00    0.60
  -7  -4   4   -0.30    0.30
  -7  -4   4    0.00    0.30
  -7  -4   4   -0.50    0.50
  -7  -4   4    0.20    0.40
  -7  -4   4   -0.20    0.30
   6   4  -4   32.50    1.60
   6   4  -4   31.90    1.60
   6   4  -4   28.60    1.60
  -6  -4   4   33.90    1.70
  -6  -4   4   33.40    2.10
  -6  -4   4   29.90    1.50
  -6  -4   4   32.50    1.50
  -6  -4   4   31.50    1.70
  -6  -4   4   32.80    1.60
   5   4  -4    0.70    0.40
   5   4  -4    0.90    0.40
   5   4  -4    0.90    0.40
   5   4  -4    1.10    0.40
   5   4  -4    1.40    0.40
  -5  -4   4    0.80    0.30
  -5  -4   4    1.30    0.40
  -5  -4   4    1.00    0.40
  -5  -4   4    0.60    0.40
  -5  -4   4    1.50    0.60
  -5  -4   4    1.00    0.40
  -5  -4   4    1.30    0.40
  -5  -4   4    1.20    0.40
   4   4  -4  210.48    6.00
   4   4  -4  216.38    5.90
   4   4  -4  216.68    5.90
   4   4  -4  201.38    5.90
   4   4  -4  203.38    6.10
  -4  -4   4  203.58    5.90
  -4  -4   4  205.68    6.10
  -4  -4   4  215.18    6.60
  -4  -4   4  217.38    6.20
  -4  -4   4  207.58    5.90
  -4  -4   4  206.08    5.80
   3   4  -4  179.38    5.00
   3   4  -4  177.88    5.20
   3   4  -4  177.38    5.30
   3   4  -4  180.48    5.10
   3   4  -4  175.48    5.30
  -3  -4   4  177.08    5.00
  -3  -4   4  176.28    4.80
  -3  -4   4  179.58    5.20
  -3  -4   4  168.18    5.60
  -3  -4   4  174.38    5.00
  -3  -4   4  178.38    5.30
   2   4  -4   19.90    1.10
   2   4  -4   20.90    1.00
   2   4  -4   20.50    0.80
   2   4  -4   21.50    1.10
   2   4  -4   21.90    1.10
   2   4  -4   20.00    1.40
  -2  -4   4   19.90    1.10
  -2  -4   4   19.80    1.20
  -2  -4   4   20.40    1.40
  -2  -4   4   21.50    1.00
  -2  -4   4   21.80    0.80
  -2  -4   4   19.70    1.00
  -2  -4   4   20.10    1.20
  -2  -4   4   21.00    0.80
   1   4  -4   49.30    2.00
   1   4  -4   47.50    1.60
   1   4  -4   49.00    1.80
   1   4  -4   48.60    1.80
   1   4  -4   49.30    2.20
   1   4  -4   50.99    1.90
  -1  -4   4   49.99    2.00
  -1  -4   4   49.99    2.00
  -1  -4   4   48.40    1.70
  -1  -4   4   49.99    1.70
  -1  -4   4   50.49    1.90
  -1  -4   4   48.40    1.50
   0   4  -4    6.80    0.60
   0   4  -4    7.20    0.70
   0   4  -4    6.90    0.60
   0   4  -4    6.70    0.50
   0   4  -4    5.00    0.60
   0  -4   4    7.40    0.60
   0  -4   4    7.10    0.60
   0  -4   4    7.30    0.50
   0  -4   4    7.40    0.70
   0  -4   4    7.20    0.80
   0  -4   4    6.80    0.70
   0  -4   4    9.20    0.70
  -1   4  -4   25.60    1.20
  -1   4  -4   23.10    1.10
  -1   4  -4   25.20    1.00
  -1   4  -4   24.20    1.20
  -1   4  -4   23.80    1.20
  -1   4  -4   24.20    1.20
   1  -4   4   23.30    1.00
   1  -4   4   22.20    1.10
   1  -4   4   23.30    1.20
   1  -4   4   22.80    1.20
   1  -4   4   24.80    1.10
   1  -4   4   24.60    1.30
   1  -4   4   22.60    1.30
  -2   4  -4  165.58    4.90
  -2   4  -4  166.68    4.70
  -2   4  -4  166.08    5.10
  -2   4  -4  167.08    4.30
  -2   4  -4  168.88    4.80
  -2   4  -4  168.28    4.90
   2  -4   4  164.58    4.80
   2  -4   4  161.28    4.70
   2  -4   4  173.28    5.00
   2  -4   4  163.98    5.10
   2  -4   4  165.28    4.90
  -3   4  -4   57.79    2.20
  -3   4  -4   59.69    2.20
  -3   4  -4   54.49    2.10
  -3   4  -4   58.69    2.20
  -3   4  -4   54.99    2.00
  -3   4  -4   59.39    2.10
   3  -4   4   58.79    2.40
   3  -4   4   55.79    2.20
   3  -4   4   58.29    2.10
   3  -4   4   54.49    2.10
   3  -4   4   56.39    2.10
   3  -4   4   55.59    2.00
   3  -4   4   58.09    2.20
  -4   4  -4   53.69    2.00
  -4   4  -4   49.30    2.10
  -4   4  -4   53.79    2.10
  -4   4  -4   54.49    2.10
  -4   4  -4   54.99    2.10
   4  -4   4   49.20    2.00
   4  -4   4   52.89    2.10
   4  -4   4   53.49    1.90
   4  -4   4   57.19    2.40
   4  -4   4   51.09    2.40
   4  -4   4   51.39    2.10
   4  -4   4   53.69    2.00
   4  -4   4   52.69    2.20
  -5   4  -4    3.30    0.60
  -5   4  -4    3.30    0.60
  -5   4  -4    3.60    0.60
  -5   4  -4    3.10    0.70
  -5   4  -4    3.30    0.50
  -5   4  -4    2.90    0.60
   5  -4   4    3.00    0.50
   5  -4   4    3.20    0.60
   5  -4   4    2.40    0.50
   5  -4   4    3.10    0.70
   5  -4   4    2.90    0.60
   5  -4   4    3.10    0.60
   5  -4   4    3.30    0.60
   5  -4   4    2.80    0.70
  -6   4  -4   73.59    2.80
  -6   4  -4   74.09    3.00
  -6   4  -4   67.09    2.80
  -6   4  -4   77.09    2.90
  -6   4  -4   73.09    2.60
  -6   4  -4   70.89    2.80
   6  -4   4   73.89    3.20
   6  -4   4   74.69    2.80
   6  -4   4   72.99    2.60
   6  -4   4   75.69    2.70
   6  -4   4   76.39    3.00
   6  -4   4   74.59    3.20
  -7   4  -4   66.39    2.70
  -7   4  -4   63.59    2.80
  -7   4  -4   58.39    2.60
  -7   4  -4   61.39    2.40
  -7   4  -4   65.59    3.20
  -7   4  -4   64.59    2.70
   7  -4   4   58.39    2.60
   7  -4   4   62.79    2.40
   7  -4   4   59.99    2.40
   7  -4   4   63.89    3.00
   7  -4   4   60.79    2.80
   7  -4   4   66.59    3.10
   7  -4   4   63.09    2.40
   7  -4   4   62.39    2.70
  -8   4  -4    6.70    1.10
  -8   4  -4    5.10    0.90
  -8   4  -4    6.70    1.00
  -8   4  -4    4.50    0.70
  -8   4  -4    5.60    0.80
  -8   4  -4    5.40    1.40
   8  -4   4    4.70    0.80
   8  -4   4    5.60    0.80
   8  -4   4    4.50    0.70
   8  -4   4    4.60    0.80
   8  -4   4    3.30    1.00
   8  -4   4    4.50    1.00
   8  -4   4    4.40    0.90
   8  -4   4    4.40    0.90
  -9   4  -4    1.60    0.60
  -9   4  -4    2.20    0.80
  -9   4  -4    2.80    0.80
  -9   4  -4    1.80    0.60
  -9   4  -4    2.20    0.80
   9  -4   4    0.70    0.60
   9  -4   4    1.40    0.50
   9  -4   4    2.50    0.80
   9  -4   4    2.20    0.60
  -8  -3   4   65.99    2.80
  -8  -3   4   62.99    2.80
  -8  -3   4   65.49    3.10
  -8  -3   4   65.49    2.50
  -8  -3   4   65.69    3.40
   7   3  -4   45.30    2.40
   7   3  -4   46.60    2.60
   7   3  -4   45.00    2.30
  -7  -3   4   48.40    2.10
  -7  -3   4   48.00    2.00
  -7  -3   4   47.00    2.10
  -7  -3   4   46.30    2.20
  -7  -3   4   45.70    2.60
   6   3  -4    2.50    0.60
   6   3  -4    2.10    0.50
   6   3  -4    1.90    0.60
   6   3  -4    2.20    0.50
  -6  -3   4    3.30    0.60
  -6  -3   4    1.70    0.50
  -6  -3   4    2.10    0.80
  -6  -3   4    2.30    0.40
  -6  -3   4    1.60    0.50
  -6  -3   4    2.70    0.50
   5   3  -4   89.89    2.90
   5   3  -4   82.69    3.10
   5   3  -4   88.09    3.00
   5   3  -4   83.49    3.00
  -5  -3   4   85.19    3.00
  -5  -3   4   84.49    3.10
  -5  -3   4   88.49    2.90
  -5  -3   4   87.59    2.80
  -5  -3   4   83.59    3.00
  -5  -3   4   85.59    3.30
  -5  -3   4   87.79    3.10
  -5  -3   4   86.09    3.80
   4   3  -4  250.07    6.80
   4   3  -4  238.78    7.20
   4   3  -4  254.37    6.80
   4   3  -4  243.98    6.90
   4   3  -4  234.38    7.00
  -4  -3   4  248.28    7.40
  -4  -3   4  246.58    7.00
  -4  -3   4  242.78    6.70
  -4  -3   4  256.47    6.90
  -4  -3   4  249.58    7.00
  -4  -3   4  239.88    6.90
  -4  -3   4  243.08    6.80
   3   3  -4   11.80    0.80
   3   3  -4   10.90    0.80
   3   3  -4   11.30    0.90
   3   3  -4   11.00    0.80
   3   3  -4    9.90    0.80
  -3  -3   4   10.20    0.70
  -3  -3   4   11.00    0.80
  -3  -3   4   11.10    1.10
  -3  -3   4   10.60    0.80
  -3  -3   4   11.20    0.80
  -3  -3   4   12.50    0.90
  -3  -3   4   10.40    0.90
   2   3  -4  146.59    4.30
   2   3  -4  150.58    4.40
   2   3  -4  147.39    4.30
   2   3  -4  143.39    4.30
   2   3  -4  148.89    4.40
   2   3  -4  148.19    3.80
  -2  -3   4  149.79    4.50
  -2  -3   4  142.19    4.20
  -2  -3   4  146.29    4.30
  -2  -3   4  147.89    4.30
  -2  -3   4  148.49    4.00
  -2  -3   4  149.88    4.50
  -2  -3   4  143.89    4.60
   1   3  -4   26.00    0.90
   1   3  -4   26.70    1.20
   1   3  -4   25.50    1.20
   1   3  -4   26.00    1.30
   1   3  -4   27.40    1.30
  -1  -3   4   28.00    1.30
  -1  -3   4   25.90    1.10
  -1  -3   4   26.40    1.20
  -1  -3   4   25.30    1.10
  -1  -3   4   27.40    0.90
  -1  -3   4   26.00    1.10
  -1  -3   4   28.00    1.40
   0   3  -4  393.46   16.90
   0   3  -4  438.96   77.39
   0   3  -4  386.56   16.80
   0  -3   4  210.28   55.29
   0  -3   4  352.46   17.00
   0  -3   4  374.56   17.20
  -1   3  -4 1025.10  103.79
  -1   3  -4 1199.88   37.50
   1  -3   4 1101.99   37.40
   1  -3   4 1085.19  103.89
  -2   3  -4   14.50    1.00
  -2   3  -4   14.40    0.90
  -2   3  -4   13.80    0.60
  -2   3  -4   14.30    0.90
  -2   3  -4   12.60    0.80
  -2   3  -4   14.50    0.90
  -2   3  -4   13.70    0.90
  -2   3  -4   14.20    0.70
   2  -3   4   13.70    0.90
   2  -3   4   14.80    1.10
   2  -3   4   14.70    0.90
   2  -3   4   13.40    0.80
   2  -3   4   13.10    0.90
   2  -3   4   13.50    0.70
   2  -3   4   15.30    0.80
  -3   3  -4   11.30    0.80
  -3   3  -4   11.30    0.70
  -3   3  -4   11.80    0.80
  -3   3  -4   10.50    0.80
  -3   3  -4   10.80    0.90
  -3   3  -4   11.20    0.80
  -3   3  -4   12.10    0.80
   3  -3   4   11.90    0.80
   3  -3   4   12.90    0.90
   3  -3   4   11.70    0.80
   3  -3   4   10.90    1.00
   3  -3   4   11.70    0.80
   3  -3   4   11.50    0.70
   3  -3   4   11.40    0.80
  -4   3  -4  152.08    5.00
  -4   3  -4  164.38    4.90
  -4   3  -4  166.58    4.90
  -4   3  -4  163.88    4.90
   4  -3   4  165.28    5.20
   4  -3   4  173.18    4.90
   4  -3   4  169.68    4.90
   4  -3   4  164.28    5.20
   4  -3   4  172.78    5.00
   4  -3   4  168.38    4.90
   4  -3   4  170.78    4.80
  -5   3  -4    7.20    0.80
  -5   3  -4    9.00    0.70
  -5   3  -4    9.40    0.80
  -5   3  -4   10.00    0.90
  -5   3  -4    8.20    0.90
  -5   3  -4    9.10    0.90
   5  -3   4    7.70    0.70
   5  -3   4    8.40    0.80
   5  -3   4    9.00    0.70
   5  -3   4    7.50    1.00
   5  -3   4    8.30    0.90
   5  -3   4    8.90    0.80
   5  -3   4    8.60    0.80
   5  -3   4    8.30    1.00
  -6   3  -4   35.70    1.70
  -6   3  -4   34.30    1.70
  -6   3  -4   36.70    1.80
  -6   3  -4   35.30    1.50
  -6   3  -4   37.00    1.80
  -6   3  -4   38.80    1.90
   6  -3   4   36.20    1.60
   6  -3   4   36.00    1.80
   6  -3   4   35.40    1.70
   6  -3   4   34.90    1.60
   6  -3   4   40.70    2.10
   6  -3   4   35.10    2.00
   6  -3   4   37.90    1.60
  -7   3  -4    1.10    0.50
  -7   3  -4    0.90    0.40
  -7   3  -4    1.20    0.50
  -7   3  -4    1.00    0.50
  -7   3  -4    0.70    0.40
  -7   3  -4    1.30    0.50
   7  -3   4    1.30    0.40
   7  -3   4    1.50    0.40
   7  -3   4    0.80    0.60
   7  -3   4    0.10    0.40
   7  -3   4    1.40    0.50
   7  -3   4    2.10    0.70
   7  -3   4    0.80    0.50
   7  -3   4    0.60    0.50
  -8   3  -4    6.20    0.90
  -8   3  -4    5.20    0.90
  -8   3  -4    6.50    1.20
  -8   3  -4    7.20    0.80
  -8   3  -4    7.10    1.00
  -8   3  -4    4.20    0.80
   8  -3   4    5.30    0.70
   8  -3   4    6.50    1.00
   8  -3   4    3.70    0.70
   8  -3   4    6.60    0.70
   8  -3   4    6.50    1.10
   8  -3   4    5.90    0.80
   8  -3   4    5.60    1.10
   8  -3   4    4.60    0.90
  -9   3  -4    6.60    1.00
  -9   3  -4    6.40    1.00
  -9   3  -4    6.40    0.80
  -9   3  -4    5.00    0.90
  -9   3  -4    5.30    1.00
   9  -3   4    4.90    0.90
   9  -3   4    7.10    1.20
   9  -3   4    6.60    0.90
   9  -3   4    8.10    1.20
   9  -3   4    6.90    0.90
 -10   3  -4    0.40    0.50
 -10   3  -4   -0.10    0.50
 -10   3  -4   -0.10    0.50
  10  -3   4   -0.30    0.40
  -8  -2   4   46.90    2.50
  -8  -2   4   49.80    2.90
  -8  -2   4   47.20    2.40
  -8  -2   4   45.50    2.30
  -8  -2   4   44.50    2.10
   7   2  -4   93.79    3.80
   7   2  -4   98.99    3.70
   7   2  -4   94.29    4.10
  -7  -2   4  101.89    3.60
  -7  -2   4  102.59    4.20
  -7  -2   4   99.69    3.40
  -7  -2   4   96.69    3.60
  -7  -2   4  101.49    3.40
   6   2  -4    1.40    0.70
   6   2  -4    1.10    0.40
   6   2  -4    1.70    0.60
   6   2  -4    0.80    0.50
  -6  -2   4    0.90    0.30
  -6  -2   4    0.70    0.40
  -6  -2   4    1.80    0.50
  -6  -2   4    1.20    0.50
  -6  -2   4    0.80    0.50
  -6  -2   4    0.90    0.40
  -6  -2   4    1.00    0.60
  -6  -2   4    0.80    0.40
   4   2  -4  131.89    4.10
   4   2  -4  125.69    4.40
   4   2  -4  132.19    4.10
   4   2  -4  135.29    4.10
   4   2  -4  132.59    4.30
  -4  -2   4  126.39    4.00
  -4  -2   4  133.79    4.10
  -4  -2   4  131.39    4.20
  -4  -2   4  130.59    4.10
  -4  -2   4  133.39    4.10
  -4  -2   4  134.89    4.50
  -4  -2   4  135.59    4.20
   3   2  -4   41.10    1.70
   3   2  -4   39.20    1.80
   3   2  -4   41.50    1.70
   3   2  -4   40.10    1.70
  -3  -2   4   41.70    1.70
  -3  -2   4   44.10    1.70
  -3  -2   4   39.70    1.70
  -3  -2   4   40.70    1.80
  -3  -2   4   42.80    1.90
  -3  -2   4   42.30    1.80
  -3  -2   4   41.80    1.60
   2   2  -4  227.58    5.90
   2   2  -4  178.28    6.40
   1   2  -4 1293.37  103.79
   1   2  -4 1006.40   37.50
  -1  -2   4 1291.97  103.19
   0   2  -4    1.10    0.40
   0   2  -4    1.70    0.40
   0   2  -4    1.70    0.40
   0   2  -4    1.70    0.40
   0   2  -4    2.10    0.20
   0   2  -4    1.30    0.30
   0  -2   4    1.30    0.20
   0  -2   4    2.00    0.40
   0  -2   4    1.30    0.20
   0  -2   4    1.30    0.30
   0  -2   4    1.90    0.40
   0  -2   4    1.10    0.40
   0  -2   4    1.00    0.30
   0  -2   4    1.30    0.40
  -1   2  -4  471.55   78.89
  -1   2  -4  541.65   21.00
  -1   2  -4  540.55   21.00
   1  -2   4  545.45   21.70
   1  -2   4  393.96   68.99
   1  -2   4  535.95   21.40
  -2   2  -4  509.25   20.90
  -2   2  -4  560.84   88.79
  -2   2  -4  502.75   21.00
   2  -2   4  438.06   75.59
   2  -2   4  545.25   21.70
   2  -2   4  531.45   21.40
  -3   2  -4  400.96   80.59
  -3   2  -4  469.75   20.70
  -3   2  -4  476.65   23.40
   3  -2   4  460.15   20.30
   3  -2   4  472.55   81.69
   3  -2   4  465.75   20.60
  -4   2  -4   43.80    2.50
  -4   2  -4   46.00    1.60
  -4   2  -4   45.90    1.80
  -4   2  -4   44.80    1.80
  -4   2  -4   43.30    1.90
  -4   2  -4   44.00    1.70
   4  -2   4   45.30    1.70
   4  -2   4   42.70    1.80
   4  -2   4   41.70    1.60
   4  -2   4   45.90    1.90
   4  -2   4   47.80    1.80
   4  -2   4   45.60    2.30
   4  -2   4   48.70    1.80
   4  -2   4   43.90    1.90
  -5   2  -4   19.10    1.10
  -5   2  -4   18.10    1.00
  -5   2  -4   19.80    1.20
  -5   2  -4   17.50    1.10
  -5   2  -4   21.20    1.20
  -5   2  -4   18.10    1.10
   5  -2   4   18.30    1.10
   5  -2   4   18.90    1.20
   5  -2   4   18.00    1.10
   5  -2   4   19.20    1.00
   5  -2   4   18.60    1.20
   5  -2   4   18.40    1.40
   5  -2   4   18.90    1.10
   5  -2   4   17.30    1.00
  -6   2  -4   33.20    1.80
  -6   2  -4   33.10    1.60
  -6   2  -4   32.00    1.60
  -6   2  -4   33.60    1.60
  -6   2  -4   30.50    1.60
  -6   2  -4   32.00    1.40
   6  -2   4   30.60    1.50
   6  -2   4   31.30    1.40
   6  -2   4   32.80    1.80
   6  -2   4   31.10    1.50
   6  -2   4   33.80    1.40
   6  -2   4   30.00    1.60
   6  -2   4   31.90    1.70
  -7   2  -4   34.50    1.70
  -7   2  -4   35.70    1.70
  -7   2  -4   29.60    1.40
  -7   2  -4   32.00    1.70
  -7   2  -4   33.50    1.70
  -7   2  -4   31.70    1.70
   7  -2   4   33.20    1.60
   7  -2   4   32.50    1.60
   7  -2   4   29.50    1.80
   7  -2   4   32.80    1.50
   7  -2   4   27.30    1.60
   7  -2   4   33.40    1.50
   7  -2   4   30.40    1.90
   7  -2   4   31.10    1.70
  -8   2  -4    0.40    0.70
  -8   2  -4    0.80    0.50
  -8   2  -4    0.50    0.40
  -8   2  -4    0.70    0.40
  -8   2  -4   -0.30    0.30
  -8   2  -4    0.60    0.50
   8  -2   4    0.40    0.40
   8  -2   4   -0.20    0.50
   8  -2   4    0.20    0.40
   8  -2   4    0.30    0.50
   8  -2   4    0.80    0.40
   8  -2   4    0.30    0.40
   8  -2   4    0.40    0.40
  -9   2  -4   -0.20    0.30
  -9   2  -4    0.10    0.50
  -9   2  -4    0.70    0.40
  -9   2  -4    0.10    0.40
  -9   2  -4   -0.20    0.40
   9  -2   4    0.30    0.60
   9  -2   4   -0.10    0.40
   9  -2   4   -0.20    0.40
   9  -2   4   -0.30    0.30
   9  -2   4    0.00    0.40
 -10   2  -4   41.10    2.30
 -10   2  -4   40.80    2.20
 -10   2  -4   39.00    1.90
 -10   2  -4   40.50    2.30
  10  -2   4   43.00    2.40
  -8  -1   4    0.50    0.50
  -8  -1   4   -0.10    0.50
  -8  -1   4    0.10    0.50
  -8  -1   4    0.20    0.60
  -8  -1   4    0.20    0.40
   7   1  -4    0.10    0.50
   7   1  -4    1.30    0.50
   7   1  -4    0.40    0.60
   7   1  -4    0.30    0.40
   7   1  -4    0.90    0.50
  -7  -1   4    0.50    0.40
  -7  -1   4    0.40    0.60
  -7  -1   4    0.70    0.40
  -7  -1   4    0.50    0.50
  -7  -1   4    0.00    0.50
   6   1  -4    8.10    1.00
   6   1  -4    8.40    1.10
   6   1  -4    7.50    0.90
   6   1  -4    7.00    1.00
   6   1  -4    8.60    1.00
   6   1  -4    8.10    0.90
  -6  -1   4    9.20    1.00
  -6  -1   4    8.70    1.00
  -6  -1   4    7.90    0.50
  -6  -1   4    6.90    1.30
  -6  -1   4   10.40    1.10
  -6  -1   4    9.40    1.00
   3   1  -4    0.20    0.30
   3   1  -4    0.30    0.30
   3   1  -4   -0.40    0.20
   3   1  -4   -0.10    0.20
   3   1  -4    0.10    0.20
   3   1  -4    0.10    0.30
  -3  -1   4   -0.10    0.20
  -3  -1   4    0.30    0.30
  -3  -1   4    0.00    0.30
  -3  -1   4    0.00    0.20
  -3  -1   4    0.20    0.30
  -3  -1   4    0.10    0.30
  -3  -1   4    1.00    0.40
   2   1  -4    3.50    0.50
   2   1  -4    2.80    0.20
   2   1  -4    2.70    0.50
   2   1  -4    2.70    0.50
   2   1  -4    3.00    0.50
   2   1  -4    2.20    0.50
   2   1  -4    3.30    0.60
  -2  -1   4    4.10    0.60
  -2  -1   4    2.30    0.40
  -2  -1   4    4.60    0.60
  -2  -1   4    3.50    0.50
  -2  -1   4    3.30    0.60
  -2  -1   4    2.20    0.50
   1   1  -4   77.69    2.60
   1   1  -4   78.09    2.30
   1   1  -4   79.39    2.60
   1   1  -4   77.39    2.70
   1   1  -4   76.59    2.10
   1   1  -4   77.89    2.60
   1   1  -4   78.89    2.60
  -1  -1   4   77.79    2.60
  -1  -1   4   79.79    2.30
  -1  -1   4   77.59    2.60
  -1  -1   4   81.19    2.60
  -1  -1   4   81.69    2.60
  -1  -1   4   76.59    2.70
  -1  -1   4   77.59    2.60
   0   1  -4  237.08   12.40
   0   1  -4  244.48   52.89
   0  -1   4  237.08   12.70
   0  -1   4  227.88   12.50
   0  -1   4  250.67   54.39
  -1   1  -4 1259.77   39.70
  -1   1  -4 1400.76  106.29
   1  -1   4 1302.47   40.50
   1  -1   4 1153.38  139.59
  -2   1  -4  771.02   27.30
   2  -1   4  646.74   92.39
   2  -1   4  823.12   28.10
  -3   1  -4  110.29    3.30
  -3   1  -4  115.59    3.60
  -3   1  -4  116.89    3.50
  -3   1  -4  117.49    3.50
   3  -1   4  119.99    3.50
   3  -1   4  113.39    3.40
   3  -1   4  113.19    3.70
   3  -1   4  120.39    3.40
   3  -1   4  118.99    3.70
   3  -1   4  113.59    3.40
  -4   1  -4  640.24   25.70
  -4   1  -4  595.54   25.20
  -4   1  -4  489.75   92.09
   4  -1   4  613.14   92.99
   4  -1   4  653.63   25.50
   4  -1   4  658.03   25.50
  -5   1  -4   60.79    2.10
  -5   1  -4   66.29    2.30
  -5   1  -4   68.09    2.30
  -5   1  -4   63.99    2.40
  -5   1  -4   66.59    2.30
  -5   1  -4   68.29    2.50
   5  -1   4   66.29    2.60
   5  -1   4   64.99    2.10
   5  -1   4   62.99    2.20
   5  -1   4   66.29    2.30
   5  -1   4   66.19    2.50
   5  -1   4   63.49    2.30
   5  -1   4   68.69    2.40
  -6   1  -4   33.60    1.60
  -6   1  -4   33.80    1.60
  -6   1  -4   35.60    1.70
  -6   1  -4   37.50    1.60
  -6   1  -4   32.90    1.60
  -6   1  -4   32.70    1.40
   6  -1   4   38.80    1.30
   6  -1   4   35.20    1.60
   6  -1   4   34.10    1.60
   6  -1   4   35.70    1.70
   6  -1   4   40.60    1.90
   6  -1   4   38.20    1.90
   6  -1   4   37.00    1.80
  -7   1  -4   79.29    2.80
  -7   1  -4   78.89    2.80
  -7   1  -4   78.79    2.80
  -7   1  -4   79.19    2.90
  -7   1  -4   74.59    3.10
  -7   1  -4   76.09    2.60
  -7   1  -4   70.69    2.90
   7  -1   4   75.99    2.80
   7  -1   4   79.59    3.00
   7  -1   4   80.59    3.20
   7  -1   4   76.59    2.90
   7  -1   4   72.99    2.70
   7  -1   4   76.79    2.30
   7  -1   4   80.69    2.90
  -8   1  -4    9.20    1.10
  -8   1  -4    9.10    0.80
  -8   1  -4   11.30    1.20
  -8   1  -4   10.50    1.10
  -8   1  -4   12.30    1.70
  -8   1  -4    7.90    1.10
  -8   1  -4    8.20    1.00
   8  -1   4    8.30    1.20
   8  -1   4    9.50    1.20
   8  -1   4    7.40    1.00
   8  -1   4    9.80    1.10
   8  -1   4    9.60    0.60
   8  -1   4    7.90    1.00
   8  -1   4    9.60    1.00
  -9   1  -4    5.00    0.90
  -9   1  -4    4.10    0.80
  -9   1  -4    4.50    0.90
  -9   1  -4    5.70    1.10
  -9   1  -4    4.40    0.60
  -9   1  -4    4.00    0.80
   9  -1   4    4.30    0.80
   9  -1   4    3.60    0.90
   9  -1   4    4.20    0.80
   9  -1   4    3.90    0.80
   9  -1   4    4.90    0.80
 -10   1  -4    4.90    1.10
 -10   1  -4    4.00    0.80
 -10   1  -4    7.80    1.10
 -10   1  -4    4.50    0.70
 -10   1  -4    8.10    1.20
  10  -1   4    4.10    0.90
  -8   0   4    6.70    1.10
  -8   0   4    6.20    0.90
  -8   0   4    6.80    1.30
  -8   0   4    5.90    1.00
   7   0  -4    0.90    0.50
   7   0  -4    1.30    0.50
   7   0  -4    1.10    0.60
   7   0  -4    1.00    0.50
   7   0  -4    1.50    0.60
  -7   0   4    1.10    0.60
  -7   0   4    0.60    0.50
  -7   0   4    1.80    0.60
  -7   0   4    0.80    0.50
  -7   0   4    2.00    0.60
  -7   0   4    1.20    0.70
   6   0  -4    2.80    0.60
   6   0  -4    2.30    0.70
   6   0  -4    3.30    0.80
   6   0  -4    3.50    0.70
   6   0  -4    2.90    0.60
   6   0  -4    3.30    0.70
  -6   0   4    3.20    0.70
  -6   0   4    2.50    0.70
  -6   0   4    3.30    0.70
  -6   0   4    2.60    0.60
  -6   0   4    3.20    0.70
   5   0  -4   45.20    1.20
   5   0  -4   45.20    2.10
   5   0  -4   44.30    2.00
   5   0  -4   43.70    1.90
   5   0  -4   45.40    1.90
   5   0  -4   39.20    2.10
   5   0  -4   40.60    2.10
  -5   0   4   41.50    2.00
  -5   0   4   41.60    2.00
  -5   0   4   41.00    1.90
  -5   0   4   43.50    2.30
  -5   0   4   42.20    2.00
   4   0  -4   72.79    2.80
   4   0  -4   80.29    2.10
   4   0  -4   76.49    2.70
   4   0  -4   82.19    3.10
   4   0  -4   88.59    3.10
   4   0  -4   78.79    2.80
   4   0  -4   80.29    2.80
  -4   0   4   81.39    3.00
  -4   0   4   72.99    2.80
  -4   0   4   78.29    3.00
  -4   0   4   82.69    3.00
  -4   0   4   81.49    2.80
  -4   0   4   77.19    2.80
   3   0  -4    3.10    0.50
   3   0  -4    1.60    0.40
   3   0  -4    2.20    0.20
   3   0  -4    1.70    0.40
   3   0  -4    2.00    0.50
   3   0  -4    2.00    0.50
   3   0  -4    2.50    0.60
  -3   0   4    3.00    0.50
  -3   0   4    2.60    0.50
  -3   0   4    2.10    0.50
  -3   0   4    3.40    0.60
  -3   0   4    2.00    0.50
  -3   0   4    2.50    0.60
  -3   0   4    1.90    0.50
   2   0  -4  224.48   13.70
   2   0  -4  292.17   62.69
   2   0  -4  231.48   14.00
  -2   0   4  235.08   14.10
  -2   0   4  230.98   13.90
  -2   0   4  280.77   65.59
   1   0  -4 1622.54   50.09
   1   0  -4 1659.43  117.79
  -1   0   4 1532.45  116.09
  -1   0   4 1632.64   50.39
   0   0  -4    4.00    0.50
   0   0  -4    5.70    0.60
   0   0  -4    4.80    0.40
   0   0  -4    5.20    0.60
   0   0  -4    6.20    0.60
   0   0   4    3.40    0.50
   0   0   4    5.20    0.50
   0   0   4    4.70    0.60
   0   0   4    5.80    0.50
   0   0   4    4.80    0.40
   0   0   4    6.70    0.70
   0   0   4    5.70    0.50
   0   0   4    6.70    0.70
  -1   0  -4  601.94   79.89
  -1   0  -4  511.25   20.10
  -1   0  -4  533.85   20.50
   1   0   4  536.45   20.70
   1   0   4  422.66   67.89
  -2   0  -4  404.46   16.70
  -2   0  -4  350.76   65.59
  -2   0  -4  421.46   16.90
   2   0   4  394.46   17.20
   2   0   4  280.97   56.79
   2   0   4  361.66   16.60
  -3   0  -4  505.25   19.60
  -3   0  -4  471.25   19.00
  -3   0  -4  498.85   79.89
   3   0   4  389.06   71.99
   3   0   4  466.55   19.30
   3   0   4  454.75   19.30
  -4   0  -4    5.70    0.60
  -4   0  -4    5.20    0.40
  -4   0  -4    3.80    0.50
  -4   0  -4    4.10    0.50
  -4   0  -4    4.20    0.60
  -4   0  -4    6.50    0.50
  -4   0  -4    5.90    0.70
   4   0   4    5.50    0.50
   4   0   4    5.90    0.50
   4   0   4    4.70    0.60
   4   0   4    6.40    0.50
   4   0   4    6.10    0.60
   4   0   4    3.70    0.50
   4   0   4    5.20    0.60
  -5   0  -4 1050.89   37.90
  -5   0  -4  943.71  122.49
  -5   0  -4 1082.99   38.20
   5   0   4 1147.69   38.00
   5   0   4 1146.39  105.09
  -6   0  -4    0.90    0.40
  -6   0  -4    0.50    0.30
  -6   0  -4    0.40    0.20
  -6   0  -4    0.70    0.40
  -6   0  -4    0.60    0.30
  -6   0  -4    0.80    0.30
  -6   0  -4    1.20    0.40
   6   0   4    0.00    0.20
   6   0   4    0.70    0.30
   6   0   4    0.20    0.30
   6   0   4    0.80    0.40
   6   0   4    0.10    0.30
   6   0   4    0.30    0.30
   6   0   4    0.50    0.20
  -7   0  -4    0.30    0.30
  -7   0  -4    0.40    0.30
  -7   0  -4    0.70    0.40
  -7   0  -4    0.30    0.30
  -7   0  -4    0.40    0.40
  -7   0  -4    0.40    0.30
  -7   0  -4    0.70    0.50
   7   0   4    0.30    0.40
   7   0   4    0.00    0.30
   7   0   4   -0.20    0.30
   7   0   4   -0.30    0.30
   7   0   4    0.30    0.40
   7   0   4    0.40    0.40
  -8   0  -4   18.10    1.30
  -8   0  -4   18.70    1.20
  -8   0  -4   21.60    1.50
  -8   0  -4   22.00    1.50
  -8   0  -4   19.80    1.30
  -8   0  -4   20.20    1.10
  -8   0  -4   19.70    1.50
   8   0   4   22.60    1.60
   8   0   4   19.40    1.40
   8   0   4   20.30    1.40
   8   0   4   20.10    1.30
   8   0   4   19.50    1.30
   8   0   4   17.50    1.20
  -9   0  -4   15.40    1.20
  -9   0  -4   18.60    1.80
  -9   0  -4   16.00    1.20
  -9   0  -4   18.10    1.30
  -9   0  -4   16.30    1.40
  -9   0  -4   15.80    1.00
   9   0   4   17.80    1.30
   9   0   4   16.60    1.30
   9   0   4   16.50    0.90
   9   0   4   16.00    1.20
   9   0   4   17.30    1.30
   9   0   4   16.10    1.40
 -10   0  -4    9.30    1.40
 -10   0  -4    8.30    0.80
 -10   0  -4    9.60    1.10
 -10   0  -4   10.00    1.40
 -10   0  -4    9.10    1.10
  10   0   4    7.40    1.10
 -11   0  -4    1.60    0.60
 -11   0  -4    2.10    0.90
 -11   0  -4    2.60    0.90
 -11   0  -4    1.40    0.60
  -8   1   4    8.90    1.10
  -8   1   4   11.20    1.70
  -8   1   4   12.20    1.40
  -8   1   4   12.80    1.50
   7  -1  -4   17.10    1.20
   7  -1  -4   13.70    1.60
   7  -1  -4   15.80    1.50
   7  -1  -4   18.20    1.50
   7  -1  -4   17.60    1.30
  -7   1   4   19.40    1.50
  -7   1   4   16.70    1.40
  -7   1   4   16.50    1.40
  -7   1   4   20.90    1.80
  -7   1   4   16.50    1.30
  -7   1   4   18.10    1.50
   6  -1  -4    0.40    0.50
   6  -1  -4    1.20    0.60
   6  -1  -4   -0.10    0.40
   6  -1  -4    0.00    0.10
   6  -1  -4    0.70    0.50
   6  -1  -4    0.30    0.40
   6  -1  -4    0.30    0.40
  -6   1   4    0.40    0.70
  -6   1   4    0.20    0.40
  -6   1   4    0.10    0.40
  -6   1   4    0.10    0.50
  -6   1   4    0.40    0.40
   5  -1  -4   11.40    1.10
   5  -1  -4   13.30    1.20
   5  -1  -4   11.60    1.20
   5  -1  -4   11.40    1.00
   5  -1  -4   13.60    1.40
   5  -1  -4   11.60    0.60
   5  -1  -4   11.50    1.00
  -5   1   4   12.70    1.10
  -5   1   4   12.70    1.00
  -5   1   4   13.70    1.10
  -5   1   4   12.30    1.30
  -5   1   4   12.20    1.10
  -5   1   4   13.40    1.20
   4  -1  -4  200.38    5.90
   4  -1  -4  194.78    5.70
   4  -1  -4  195.58    6.00
   4  -1  -4  201.98    5.80
   4  -1  -4  202.68    5.80
   4  -1  -4  188.78    6.00
  -4   1   4  192.28    5.70
  -4   1   4  191.58    6.00
  -4   1   4  191.18    5.80
  -4   1   4  200.88    5.80
  -4   1   4  181.88    5.90
  -4   1   4  197.48    6.00
   3  -1  -4  230.28    6.80
   3  -1  -4  238.88    7.00
   3  -1  -4  237.58    6.70
   3  -1  -4  235.68    6.80
  -3   1   4  230.78    6.80
  -3   1   4  241.58    6.90
  -3   1   4  247.98    6.90
  -3   1   4  247.68    6.80
   2  -1  -4  318.37   64.89
   2  -1  -4  304.77   16.80
   2  -1  -4  289.57   16.50
  -2   1   4  301.67   16.70
  -2   1   4  361.56   75.29
  -2   1   4  319.87   17.20
   1  -1  -4  216.68   13.10
   1  -1  -4  169.58   47.00
   1  -1  -4  221.08   13.20
  -1   1   4  229.18   13.40
  -1   1   4  204.08   59.49
   0  -1  -4  717.63   26.80
   0  -1  -4  674.03   25.70
   0  -1  -4  540.05   74.59
   0   1   4  726.73   26.50
   0   1   4  620.64   81.09
   0   1   4  736.73   26.70
  -1  -1  -4  518.35   72.29
  -1  -1  -4  688.23   24.30
   1   1   4  712.33   74.29
  -2  -1  -4  232.28   11.80
  -2  -1  -4  189.18   46.90
  -2  -1  -4  217.78   11.60
   2   1   4  226.28   11.80
   2   1   4  242.18   12.20
   2   1   4  224.58   50.39
   3   1   4  154.38    4.10
  -4  -1  -4 1167.48   37.40
  -4  -1  -4 1094.59   99.69
   4   1   4 1139.59  100.99
   4   1   4 1204.48   37.80
  -5  -1  -4    0.50    0.30
  -5  -1  -4    0.90    0.30
  -5  -1  -4    0.90    0.30
  -5  -1  -4    1.10    0.20
  -5  -1  -4    1.80    0.40
  -5  -1  -4    1.20    0.30
  -5  -1  -4    0.60    0.30
  -5  -1  -4    1.40    0.40
   5   1   4    0.80    0.40
   5   1   4    0.90    0.30
   5   1   4    0.50    0.30
   5   1   4    0.80    0.20
   5   1   4    1.00    0.30
   5   1   4    0.90    0.30
   5   1   4    0.90    0.30
  -6  -1  -4   31.90    1.40
  -6  -1  -4   29.30    1.20
  -6  -1  -4   28.60    1.40
  -6  -1  -4   31.00    1.40
  -6  -1  -4   31.00    1.30
  -6  -1  -4   28.50    1.40
  -6  -1  -4   30.50    1.50
   6   1   4   30.60    1.40
   6   1   4   28.90    1.40
   6   1   4   32.50    1.40
   6   1   4   28.50    1.40
   6   1   4   29.90    1.30
   6   1   4   30.80    1.60
  -7  -1  -4    1.50    0.40
  -7  -1  -4    1.80    0.40
  -7  -1  -4    1.30    0.50
  -7  -1  -4    1.30    0.50
  -7  -1  -4    1.60    0.40
  -7  -1  -4    1.70    0.40
   7   1   4    1.40    0.40
   7   1   4    1.80    0.40
   7   1   4    1.70    0.50
   7   1   4    1.60    0.40
   7   1   4    2.10    0.50
   7   1   4    1.90    0.60
   7   1   4    1.80    0.50
  -8  -1  -4   16.20    1.00
  -8  -1  -4   16.50    1.30
  -8  -1  -4   16.00    1.10
  -8  -1  -4   19.50    1.40
  -8  -1  -4   17.10    1.10
   8   1   4   16.20    1.30
   8   1   4   17.80    1.00
   8   1   4   18.70    1.30
   8   1   4   16.90    1.20
   8   1   4   17.70    1.10
   8   1   4   16.10    1.10
   8   1   4   16.90    1.20
  -9  -1  -4   27.00    1.50
  -9  -1  -4   26.60    1.50
  -9  -1  -4   26.00    1.70
  -9  -1  -4   28.40    1.50
  -9  -1  -4   26.90    1.30
  -9  -1  -4   25.70    1.80
   9   1   4   24.90    1.20
   9   1   4   25.60    1.60
   9   1   4   22.30    1.50
   9   1   4   24.30    1.50
   9   1   4   24.40    1.60
   9   1   4   24.30    1.50
 -10  -1  -4    1.90    0.50
 -10  -1  -4    1.70    0.60
 -10  -1  -4    2.30    0.80
 -10  -1  -4    1.30    0.50
 -10  -1  -4    1.50    0.70
  10   1   4    2.20    0.70
  10   1   4    1.40    0.60
 -11  -1  -4   31.30    1.90
 -11  -1  -4   33.20    1.90
 -11  -1  -4   34.20    2.20
 -11  -1  -4   30.80    2.20
   8  -2  -4    6.20    1.00
  -8   2   4    6.50    1.00
  -8   2   4    7.60    1.10
  -8   2   4    5.40    1.00
  -8   2   4    8.10    1.50
   7  -2  -4    1.50    0.50
   7  -2  -4    1.20    0.60
   7  -2  -4    1.80    0.70
   7  -2  -4    2.20    0.80
  -7   2   4    0.90    0.50
  -7   2   4    1.70    0.70
  -7   2   4    0.20    0.60
  -7   2   4    1.20    0.60
  -7   2   4    1.70    0.60
  -7   2   4    1.60    0.70
   6  -2  -4    0.70    0.50
   6  -2  -4    0.20    0.20
   6  -2  -4    0.80    0.40
   6  -2  -4    0.10    0.30
   6  -2  -4   -0.10    0.40
   6  -2  -4    0.70    0.50
   6  -2  -4    0.10    0.50
  -6   2   4    0.10    0.40
  -6   2   4    0.40    0.40
  -6   2   4    1.10    0.50
  -6   2   4    0.10    0.50
  -6   2   4    0.20    0.40
  -6   2   4    0.90    0.50
  -6   2   4   -0.10    0.40
   5  -2  -4    4.40    0.90
   5  -2  -4    4.30    0.70
   5  -2  -4    5.10    0.50
   5  -2  -4    7.00    0.90
   5  -2  -4    8.70    1.10
   5  -2  -4    4.00    0.70
   5  -2  -4    3.70    0.80
  -5   2   4    4.80    0.90
  -5   2   4    6.50    0.90
  -5   2   4    3.70    0.70
  -5   2   4    5.80    0.90
  -5   2   4    5.80    0.80
  -5   2   4    6.30    1.00
   4  -2  -4   53.99    2.20
   4  -2  -4   57.99    2.60
   4  -2  -4   49.30    2.30
   4  -2  -4   52.09    2.30
   4  -2  -4   51.29    2.30
   4  -2  -4   51.49    2.50
  -4   2   4   52.19    2.40
  -4   2   4   52.99    2.30
  -4   2   4   54.89    2.40
  -4   2   4   52.09    2.30
  -4   2   4   49.90    2.20
  -4   2   4   54.09    2.20
  -4   2   4   52.79    1.50
   3  -2  -4   86.09    2.90
   3  -2  -4   88.89    3.00
   3  -2  -4   81.79    3.00
   3  -2  -4   86.89    2.50
   3  -2  -4   82.99    3.20
   3  -2  -4   85.59    3.00
   3  -2  -4   85.49    2.80
   3  -2  -4   82.29    2.90
  -3   2   4   82.39    3.10
  -3   2   4   90.79    3.20
  -3   2   4   87.79    3.00
  -3   2   4   86.29    3.10
  -3   2   4   84.59    3.10
  -3   2   4   83.19    3.00
   2  -2  -4   88.89    3.00
   2  -2  -4   95.19    2.90
   2  -2  -4   90.79    3.10
   2  -2  -4   85.09    3.00
   2  -2  -4   90.49    2.70
   2  -2  -4   87.09    3.20
   2  -2  -4   93.29    3.10
   2  -2  -4   90.09    3.00
  -2   2   4   86.89    3.10
  -2   2   4   95.99    3.10
  -2   2   4   94.59    3.00
  -2   2   4   88.39    3.00
  -2   2   4   89.89    3.10
   1  -2  -4 1958.40   63.59
   1  -2  -4 1998.30  134.89
  -1   2   4 1925.61   59.29
  -1   2   4 1776.62  130.79
   0  -2  -4  237.38   13.30
   0  -2  -4  262.87   14.00
   0  -2  -4  356.86   64.49
   0   2   4  259.97   13.90
   0   2   4  236.58   13.50
   0   2   4  141.49   45.70
  -1  -2  -4   35.40    1.40
  -1  -2  -4   35.40    1.40
  -1  -2  -4   34.20    1.70
  -1  -2  -4   35.30    1.40
  -1  -2  -4   34.60    1.40
  -1  -2  -4   36.30    1.40
  -1  -2  -4   35.20    1.40
  -1  -2  -4   37.10    1.20
   1   2   4   36.80    1.30
   1   2   4   35.80    1.40
   1   2   4   35.70    1.40
   1   2   4   36.90    1.20
   1   2   4   35.20    1.50
   1   2   4   37.70    1.40
   1   2   4   36.20    1.40
  -2  -2  -4  196.38   10.60
  -2  -2  -4  183.08   10.40
  -2  -2  -4  192.38   42.30
   2   2   4  192.48   10.70
   2   2   4  208.88   11.20
  -3  -2  -4    4.60    0.50
  -3  -2  -4    6.20    0.50
  -3  -2  -4    7.00    0.60
  -3  -2  -4    6.10    0.50
  -3  -2  -4    5.30    0.50
  -3  -2  -4    6.60    0.60
   3   2   4    5.60    0.50
   3   2   4    5.00    0.50
   3   2   4    6.60    0.60
   3   2   4    6.60    0.50
   3   2   4    6.20    0.30
   3   2   4    6.80    0.60
  -4  -2  -4  953.20   30.90
  -4  -2  -4  890.81   85.49
   4   2   4  867.41   82.29
   4   2   4  987.20   31.80
  -5  -2  -4  712.33   95.19
  -5  -2  -4  780.52   27.80
  -5  -2  -4  789.22   27.90
   5   2   4  570.04   77.79
   5   2   4  806.32   27.90
  -6  -2  -4   22.70    1.10
  -6  -2  -4   23.80    1.10
  -6  -2  -4   24.90    1.10
  -6  -2  -4   24.60    1.20
  -6  -2  -4   23.00    1.10
  -6  -2  -4   23.00    1.30
   6   2   4   23.00    1.10
   6   2   4   22.50    1.10
   6   2   4   26.80    1.20
   6   2   4   25.50    1.20
   6   2   4   22.70    1.20
   6   2   4   25.00    1.10
  -7  -2  -4  135.19    4.00
  -7  -2  -4  135.29    4.10
  -7  -2  -4  134.89    4.20
  -7  -2  -4  136.09    4.10
  -7  -2  -4  136.89    4.30
  -7  -2  -4  132.59    4.00
  -7  -2  -4  141.29    4.40
   7   2   4  134.99    4.30
   7   2   4  135.39    4.00
   7   2   4  139.19    4.20
   7   2   4  137.09    4.20
   7   2   4  130.89    4.10
   7   2   4  141.59    4.60
   7   2   4  134.19    4.00
  -8  -2  -4   10.10    0.90
  -8  -2  -4    8.10    1.00
  -8  -2  -4    7.70    0.80
  -8  -2  -4   10.50    0.80
  -8  -2  -4    9.80    0.90
  -8  -2  -4    8.70    0.80
  -8  -2  -4   12.10    1.20
   8   2   4   10.10    0.80
   8   2   4    8.60    1.00
   8   2   4    7.80    0.90
   8   2   4    9.90    0.80
   8   2   4   11.80    1.00
   8   2   4   10.60    1.10
   8   2   4   10.30    0.90
  -9  -2  -4   10.70    1.20
  -9  -2  -4   10.40    0.90
  -9  -2  -4   10.90    1.00
  -9  -2  -4    9.20    1.10
  -9  -2  -4    8.60    0.80
   9   2   4   10.50    0.80
   9   2   4   10.90    0.90
   9   2   4   10.60    1.10
   9   2   4   10.00    0.90
   9   2   4   10.80    1.00
 -10  -2  -4   13.80    1.10
 -10  -2  -4   17.00    1.70
 -10  -2  -4   13.40    1.10
 -10  -2  -4   13.70    0.90
 -10  -2  -4   10.40    1.60
  10   2   4   12.50    1.30
  10   2   4   14.20    1.10
 -11  -2  -4   14.40    1.20
 -11  -2  -4   12.30    1.50
 -11  -2  -4   13.30    1.20
 -11  -2  -4   13.80    1.60
   8  -3  -4   -0.50    0.50
  -8   3   4    0.10    0.50
  -8   3   4    0.60    0.50
  -8   3   4   -0.30    0.60
  -8   3   4    0.00    0.50
   7  -3  -4    0.00    0.40
   7  -3  -4    0.60    0.50
   7  -3  -4    0.00    0.50
  -7   3   4   -0.30    0.40
  -7   3   4    0.30    0.40
  -7   3   4   -1.00    0.50
  -7   3   4    0.60    0.60
  -7   3   4    0.40    0.50
   6  -3  -4   70.49    3.00
   6  -3  -4   81.59    4.60
   6  -3  -4   77.59    3.20
   6  -3  -4   74.89    3.50
   6  -3  -4   80.19    2.40
  -6   3   4   78.09    3.50
  -6   3   4   74.29    3.20
  -6   3   4   67.29    3.20
  -6   3   4   78.19    3.40
  -6   3   4   76.69    3.40
  -6   3   4   75.69    3.00
   5  -3  -4  183.28    6.10
   5  -3  -4  186.08    5.80
   5  -3  -4  189.58    5.20
   5  -3  -4  203.68    6.00
   5  -3  -4  182.58    6.30
   5  -3  -4  180.58    6.00
   5  -3  -4  192.58    5.90
  -5   3   4  201.68    6.10
  -5   3   4  191.88    6.40
  -5   3   4  185.78    6.10
  -5   3   4  180.08    6.10
  -5   3   4  197.88    5.60
  -5   3   4  187.18    5.90
   4  -3  -4  193.08    6.00
   4  -3  -4  203.68    6.00
   4  -3  -4  205.18    6.10
   4  -3  -4  208.48    5.50
   4  -3  -4  191.78    6.20
   4  -3  -4  195.78    6.20
  -4   3   4  208.08    6.30
  -4   3   4  200.78    6.00
  -4   3   4  196.88    6.20
  -4   3   4  198.88    5.20
  -4   3   4  197.58    6.20
  -4   3   4  212.28    6.30
  -4   3   4  203.38    6.10
   3  -3  -4   17.50    1.10
   3  -3  -4   18.70    1.30
   3  -3  -4   17.40    1.10
   3  -3  -4   19.20    1.40
   3  -3  -4   19.90    1.20
   3  -3  -4   19.40    0.90
   3  -3  -4   17.00    1.20
   3  -3  -4   15.20    1.30
  -3   3   4   17.20    1.20
  -3   3   4   18.30    1.20
  -3   3   4   18.50    1.20
  -3   3   4   16.90    1.10
  -3   3   4   18.30    0.80
  -3   3   4   17.60    1.10
   2  -3  -4   42.10    1.70
   2  -3  -4   45.10    1.90
   2  -3  -4   39.90    1.50
   2  -3  -4   42.40    1.90
   2  -3  -4   42.10    1.80
   2  -3  -4   42.80    1.80
   2  -3  -4   43.60    1.80
   2  -3  -4   41.70    2.00
  -2   3   4   41.60    1.90
  -2   3   4   43.40    1.80
  -2   3   4   39.00    1.90
  -2   3   4   39.20    1.70
  -2   3   4   42.20    1.80
  -2   3   4   42.80    1.80
   1  -3  -4  120.99    3.60
   1  -3  -4  119.69    3.50
   1  -3  -4  121.49    3.80
   1  -3  -4  121.49    3.70
   1  -3  -4  123.99    4.00
   1  -3  -4  123.19    3.70
   1  -3  -4  115.59    3.80
   1  -3  -4  119.49    3.70
  -1   3   4  120.69    3.80
  -1   3   4  120.89    3.60
  -1   3   4  122.39    3.90
  -1   3   4  119.79    3.70
  -1   3   4  126.49    3.50
  -1   3   4  118.09    3.70
  -1   3   4  121.59    3.80
   0  -3  -4  136.49    3.80
   0  -3  -4  141.99    4.10
   0  -3  -4  132.69    4.20
   0  -3  -4  134.39    4.00
   0  -3  -4  144.29    4.10
   0  -3  -4  130.39    4.10
   0  -3  -4  136.09    3.90
   0   3   4  141.49    3.90
   0   3   4  144.99    3.90
   0   3   4  137.69    4.10
   0   3   4  139.49    4.10
   0   3   4  131.49    4.20
   0   3   4  140.59    3.90
   0   3   4  132.99    4.10
  -1  -3  -4  832.92   77.79
  -1  -3  -4  827.72   29.20
   1   3   4  679.43  100.89
   1   3   4  832.62   29.30
  -2  -3  -4  103.49    3.20
  -2  -3  -4  104.99    3.10
  -2  -3  -4  103.49    3.10
  -2  -3  -4   99.69    3.10
  -2  -3  -4  102.99    3.10
  -2  -3  -4  108.69    3.10
  -2  -3  -4  103.59    3.20
   2   3   4  104.19    3.10
   2   3   4  103.89    3.10
   2   3   4  103.89    3.10
   2   3   4  104.79    3.10
   2   3   4  102.79    3.00
   2   3   4  105.29    3.10
  -3  -3  -4   95.69    2.90
  -3  -3  -4   94.09    2.80
  -3  -3  -4   91.79    2.80
  -3  -3  -4   92.59    2.80
  -3  -3  -4   93.49    2.80
  -3  -3  -4   93.39    2.90
  -3  -3  -4   93.99    2.90
   3   3   4   94.59    2.90
   3   3   4   97.89    2.90
   3   3   4   95.99    3.00
   3   3   4   93.89    2.80
   3   3   4   93.69    2.80
   3   3   4   94.49    2.80
   3   3   4   95.89    2.80
   4   3   4  234.58    6.40
   4   3   4  230.18    5.90
  -5  -3  -4   15.00    0.80
  -5  -3  -4   14.10    0.90
  -5  -3  -4   13.50    0.80
  -5  -3  -4   13.10    0.70
  -5  -3  -4   13.30    0.60
  -5  -3  -4   14.00    0.80
   5   3   4   14.40    0.70
   5   3   4   13.30    0.90
   5   3   4   13.40    0.80
   5   3   4   14.30    0.70
   5   3   4   14.00    0.70
   5   3   4   13.20    0.80
   5   3   4   13.10    0.80
  -6  -3  -4   37.60    1.70
  -6  -3  -4   39.80    1.40
  -6  -3  -4   37.10    1.50
  -6  -3  -4   36.70    1.50
  -6  -3  -4   37.70    1.50
  -6  -3  -4   39.40    1.70
  -6  -3  -4   36.10    1.50
   6   3   4   35.90    1.50
   6   3   4   38.40    1.50
   6   3   4   36.50    1.40
   6   3   4   35.50    1.70
   6   3   4   36.60    1.60
   6   3   4   40.20    1.60
   6   3   4   38.00    1.40
  -7  -3  -4    0.00    0.20
  -7  -3  -4    0.10    0.30
  -7  -3  -4    0.50    0.30
  -7  -3  -4    0.30    0.30
  -7  -3  -4   -0.30    0.40
  -7  -3  -4    0.20    0.30
  -7  -3  -4    0.20    0.30
   7   3   4   -0.10    0.30
   7   3   4    0.40    0.40
   7   3   4    0.60    0.30
   7   3   4   -0.20    0.30
   7   3   4    0.10    0.20
   7   3   4    0.20    0.20
   7   3   4    0.30    0.30
  -8  -3  -4   37.90    1.60
  -8  -3  -4   37.20    1.60
  -8  -3  -4   40.60    1.90
  -8  -3  -4   38.30    1.60
  -8  -3  -4   37.10    1.90
  -8  -3  -4   37.90    1.70
  -8  -3  -4   41.10    1.70
   8   3   4   38.50    1.80
   8   3   4   44.10    2.00
   8   3   4   40.10    1.70
   8   3   4   41.70    1.70
   8   3   4   40.30    1.90
   8   3   4   38.80    1.70
   8   3   4   40.40    1.60
  -9  -3  -4   35.50    1.90
  -9  -3  -4   29.10    1.40
  -9  -3  -4   35.00    1.60
  -9  -3  -4   31.70    1.50
  -9  -3  -4   33.20    1.90
   9   3   4   31.80    1.60
   9   3   4   37.00    1.80
   9   3   4   33.00    1.50
   9   3   4   30.80    1.50
 -10  -3  -4    0.10    0.30
 -10  -3  -4    1.10    0.50
 -10  -3  -4    0.60    0.60
 -10  -3  -4   -0.40    0.40
 -11  -3  -4   -0.10    0.60
 -11  -3  -4    1.70    0.60
 -11  -3  -4    2.00    0.80
 -11  -3  -4    2.20    0.60
   7  -4  -4   -0.60    0.50
   7  -4  -4    0.40    0.70
  -7   4   4   -0.10    0.50
  -7   4   4   -0.20    0.40
  -7   4   4    0.20    0.60
  -7   4   4   -0.20    0.50
  -7   4   4    0.50    0.60
   6  -4  -4    2.90    0.70
   6  -4  -4    2.10    0.60
   6  -4  -4    1.80    0.40
   6  -4  -4    1.10    0.70
   6  -4  -4    2.80    0.80
   6  -4  -4    1.80    0.70
   6  -4  -4    2.10    0.60
  -6   4   4    1.90    0.50
  -6   4   4    2.40    0.70
  -6   4   4    2.20    0.70
  -6   4   4    2.10    0.50
  -6   4   4    2.50    0.90
  -6   4   4    1.50    0.70
  -6   4   4    1.20    0.50
  -6   4   4    1.70    0.60
   5  -4  -4   34.20    1.90
   5  -4  -4   40.10    2.10
   5  -4  -4   36.60    2.20
   5  -4  -4   39.30    1.50
   5  -4  -4   34.90    2.10
   5  -4  -4   34.80    2.00
   5  -4  -4   34.70    2.20
  -5   4   4   40.30    2.10
  -5   4   4   35.20    1.90
  -5   4   4   36.70    1.70
  -5   4   4   39.30    2.20
  -5   4   4   37.90    2.10
  -5   4   4   37.60    1.70
  -5   4   4   36.00    2.20
  -5   4   4   36.50    2.00
   4  -4  -4    8.10    0.90
   4  -4  -4    9.70    0.70
   4  -4  -4    9.00    1.10
   4  -4  -4    8.50    1.00
   4  -4  -4    8.30    1.30
   4  -4  -4    9.30    1.00
   4  -4  -4    8.90    1.10
  -4   4   4   10.10    1.30
  -4   4   4    9.40    1.10
  -4   4   4    9.80    1.10
  -4   4   4    8.10    1.10
  -4   4   4    8.30    1.00
  -4   4   4    8.90    0.80
  -4   4   4   11.10    1.00
   3  -4  -4  142.99    4.50
   3  -4  -4  136.39    4.40
   3  -4  -4  137.59    4.00
   3  -4  -4  129.99    4.70
   3  -4  -4  142.99    4.40
   3  -4  -4  131.79    4.40
   3  -4  -4  146.09    4.40
   3  -4  -4  130.99    4.50
  -3   4   4  131.09    4.50
  -3   4   4  130.19    4.40
  -3   4   4  136.99    4.50
  -3   4   4  145.29    4.60
  -3   4   4  134.99    4.50
  -3   4   4  136.79    3.80
  -3   4   4  144.89    4.40
  -2   4   4  332.77    9.30
  -2   4   4  335.57    9.20
   1  -4  -4  569.24   26.40
   1  -4  -4  681.73   98.49
   1  -4  -4  623.04   27.20
  -1   4   4  632.94   27.40
  -1   4   4  554.44   94.39
  -1   4   4  640.54   27.40
   0  -4  -4  948.91   35.10
   0  -4  -4  962.50   35.40
   0  -4  -4  886.01   90.59
   0   4   4 1051.89   36.10
   0   4   4 1036.00   98.69
  -1  -4  -4    9.00    0.50
  -1  -4  -4    9.00    0.80
  -1  -4  -4    9.10    0.70
  -1  -4  -4   12.20    0.80
  -1  -4  -4   10.50    0.70
   1   4   4    9.80    0.70
   1   4   4    9.00    0.70
   1   4   4    9.60    0.70
   1   4   4    8.60    0.70
   1   4   4    8.40    0.70
   1   4   4    9.20    0.50
  -2  -4  -4    0.20    0.20
  -2  -4  -4    0.70    0.30
  -2  -4  -4    0.30    0.20
  -2  -4  -4    0.10    0.20
  -2  -4  -4    0.20    0.30
  -2  -4  -4    0.30    0.20
   2   4   4    0.00    0.20
   2   4   4    0.20    0.20
   2   4   4    0.70    0.30
   2   4   4    0.50    0.20
   2   4   4    0.20    0.20
   2   4   4    0.30    0.20
   2   4   4    0.40    0.20
  -3  -4  -4    0.10    0.20
  -3  -4  -4   -0.10    0.20
  -3  -4  -4    0.00    0.20
  -3  -4  -4   -0.20    0.20
  -3  -4  -4    0.10    0.20
  -3  -4  -4    0.10    0.20
   3   4   4    0.00    0.20
   3   4   4    0.10    0.20
   3   4   4    0.00    0.20
   3   4   4    0.10    0.20
   3   4   4    0.00    0.20
   3   4   4    0.00    0.20
   3   4   4    0.10    0.20
  -4  -4  -4   66.29    2.30
  -4  -4  -4   71.89    2.20
  -4  -4  -4   73.49    2.40
  -4  -4  -4   72.49    2.50
  -4  -4  -4   71.99    2.20
  -4  -4  -4   71.59    2.20
   4   4   4   68.59    2.10
   4   4   4   71.39    2.30
   4   4   4   74.39    2.30
   4   4   4   67.99    2.40
   4   4   4   70.69    2.10
   4   4   4   72.19    2.20
  -5  -4  -4    0.10    0.20
  -5  -4  -4    0.10    0.20
  -5  -4  -4    0.00    0.20
  -5  -4  -4    0.20    0.20
  -5  -4  -4   -0.10    0.10
  -5  -4  -4    0.00    0.20
  -5  -4  -4   -0.10    0.20
  -5  -4  -4    0.10    0.20
   5   4   4    0.00    0.20
   5   4   4    0.00    0.20
   5   4   4    0.00    0.20
   5   4   4    0.20    0.20
   5   4   4    0.20    0.20
   5   4   4   -0.20    0.20
  -6  -4  -4   27.00    1.20
  -6  -4  -4   26.40    1.10
  -6  -4  -4   25.80    1.20
  -6  -4  -4   26.40    1.40
  -6  -4  -4   27.70    1.10
  -6  -4  -4   23.50    1.30
  -6  -4  -4   26.80    1.00
  -6  -4  -4   25.10    1.00
   6   4   4   28.10    1.20
   6   4   4   27.80    1.20
   6   4   4   27.10    1.00
   6   4   4   25.70    1.00
   6   4   4   27.60    1.30
   6   4   4   25.50    1.30
   6   4   4   25.80    1.10
  -7  -4  -4   10.60    0.70
  -7  -4  -4   12.20    1.00
  -7  -4  -4   12.60    0.80
  -7  -4  -4   11.10    0.90
  -7  -4  -4   11.60    0.80
  -7  -4  -4   11.30    0.90
  -7  -4  -4   11.20    0.70
   7   4   4   11.50    0.90
   7   4   4   10.90    0.80
   7   4   4   12.40    0.90
   7   4   4   11.80    0.80
   7   4   4   11.00    0.80
   7   4   4   11.50    0.70
   7   4   4   11.30    0.70
[truncated: 485,381 more chars]
