# Supplementary material for: 1-Ethenyl-2-(methyl­sulfan­yl)-4,4-diphenyl-4,5-di­hydro-1H-imidazol-5-one (Thio­phenytoin analogue): synthesis, structure and Hirshfeld surface analysis
Source: Acta Crystallogr E Crystallogr Commun. 2026 Mar 17;82(Pt 4):366–70. doi: 10.1107/S2056989026002616 (PMC13055955; doi:10.1107/S2056989026002616)
Supplement: Supplementary file 2 [file e-82-00366-Isup2.hkl]

data_I                                                                          
_shelx_title ' H20.res in P-1'                                                  
_shelx_refln_list_code          4                                               
_shelx_F_calc_maximum       95.57                                               
_exptl_crystal_F_000       324.00                                               
_reflns_d_resolution_high  0.8002                                               
                                                                                
loop_                                                                           
 _space_group_symop_operation_xyz                                               
 'x, y, z'                                                                      
 '-x, -y, -z'                                                                   
                                                                                
_cell_length_a     8.9481                                                       
_cell_length_b     9.0321                                                       
_cell_length_c    10.6253                                                       
_cell_angle_alpha  81.333                                                       
_cell_angle_beta   69.520                                                       
_cell_angle_gamma  82.227                                                       
                                                                                
_shelx_F_squared_multiplier     1.000                                           
                                                                                
loop_                                                                           
 _refln_index_h                                                                 
 _refln_index_k                                                                 
 _refln_index_l                                                                 
 _refln_F_squared_calc                                                          
 _refln_F_squared_meas                                                          
 _refln_F_squared_sigma                                                         
 _refln_observed_status                                                         
   1   0   0       2891.27       2441.69        76.90 o                         
   2   0   0        914.16        906.00        17.72 o                         
   3   0   0        116.26        114.31         3.29 o                         
   4   0   0         45.63         49.81         0.45 o                         
   5   0   0        329.84        356.73        11.78 o                         
   6   0   0        168.75        166.80         1.33 o                         
   7   0   0         49.71         48.49         0.54 o                         
   8   0   0         11.09         11.16         0.31 o                         
   9   0   0         10.39          9.78         0.38 o                         
  10   0   0          0.18          0.22         0.21 o                         
 -10   1   0          0.32          0.42         0.26 o                         
  -9   1   0          2.56          2.75         0.23 o                         
  -8   1   0          0.02         -0.10         0.10 o                         
  -7   1   0          0.36          0.36         0.08 o                         
  -6   1   0         19.81         15.96         0.25 o                         
  -5   1   0         29.87         35.74         0.38 o                         
  -4   1   0        175.16        165.39         7.92 o                         
  -3   1   0        196.61        202.13         6.61 o                         
  -2   1   0        852.30        851.03        22.94 o                         
  -1   1   0          2.21          3.17         0.09 o                         
   0   1   0       1037.54        951.81        41.53 o                         
   1   1   0       1356.59       1271.76        38.97 o                         
   2   1   0       3235.95       2984.05        69.30 o                         
   3   1   0       2811.86       2810.70        43.55 o                         
   4   1   0       1305.82       1368.33        35.47 o                         
   5   1   0         27.66         25.80         0.31 o                         
   6   1   0         27.77         24.37         0.31 o                         
   7   1   0          1.28          0.93         0.08 o                         
   8   1   0          0.15          0.24         0.09 o                         
   9   1   0         80.16         83.20         1.20 o                         
  10   1   0          7.34          7.28         0.50 o                         
 -10   2   0          0.14          0.49         0.25 o                         
  -9   2   0         39.11         39.64         0.70 o                         
  -8   2   0         36.02         37.01         0.51 o                         
  -7   2   0         73.41         76.53         0.73 o                         
  -6   2   0          9.74          7.23         0.20 o                         
  -5   2   0        190.16        191.65         2.55 o                         
  -4   2   0        120.50        123.12         1.21 o                         
  -3   2   0         57.89         54.69         0.48 o                         
  -2   2   0        223.84        218.68         5.51 o                         
  -1   2   0       2086.58       1914.99        31.49 o                         
   0   2   0       2622.98       2438.77        59.62 o                         
   1   2   0          3.61          3.49         0.09 o                         
   2   2   0        681.40        637.70        12.37 o                         
   3   2   0        314.91        315.66         9.29 o                         
   4   2   0        131.16        154.31         4.42 o                         
   5   2   0        104.12        110.43         0.81 o                         
   6   2   0        170.77        176.32         1.37 o                         
   7   2   0         10.60         11.65         0.21 o                         
   8   2   0         17.82         15.10         0.33 o                         
   9   2   0          4.06          3.17         0.24 o                         
  10   2   0         20.64         20.02         0.69 o                         
  -9   3   0          0.27          0.48         0.17 o                         
  -8   3   0         16.91         16.09         0.36 o                         
  -7   3   0         27.12         26.21         0.39 o                         
  -6   3   0         73.27         70.21         0.69 o                         
  -5   3   0         30.91         28.95         0.34 o                         
  -4   3   0         33.79         31.38         0.35 o                         
  -3   3   0         34.55         33.08         0.34 o                         
  -2   3   0          4.03          4.45         0.11 o                         
  -1   3   0          0.01          0.03         0.03 o                         
   0   3   0       1005.98       1012.15        18.64 o                         
   1   3   0        699.21        689.53        11.77 o                         
   2   3   0         12.87          9.04         0.24 o                         
   3   3   0       1264.66       1280.23        19.09 o                         
   4   3   0       1057.37       1102.36        19.48 o                         
   5   3   0         68.73         80.79         0.70 o                         
   6   3   0          1.76          3.96         0.19 o                         
   7   3   0          0.07          0.00         0.05 o                         
   8   3   0         13.73         14.13         0.32 o                         
   9   3   0         27.81         31.08         0.69 o                         
  10   3   0          4.51          4.24         0.37 o                         
  -9   4   0          4.27          4.26         0.31 o                         
  -8   4   0         20.18         20.47         0.46 o                         
  -7   4   0         78.18         76.35         0.83 o                         
  -6   4   0         89.77         88.13         0.85 o                         
  -5   4   0         41.25         39.48         0.43 o                         
  -4   4   0         14.63         17.77         0.28 o                         
  -3   4   0         72.59         68.81         0.62 o                         
  -2   4   0        115.13        121.87         1.16 o                         
  -1   4   0        689.29        762.77        22.14 o                         
   0   4   0        373.52        378.54         8.98 o                         
   1   4   0        873.71        860.11        15.46 o                         
   2   4   0          0.24          0.24         0.09 o                         
   3   4   0        119.98        123.16         1.76 o                         
   4   4   0         17.72         20.11         0.36 o                         
   5   4   0         48.58         45.02         0.41 o                         
   6   4   0        191.69        198.58         1.43 o                         
   7   4   0          6.34          3.39         0.12 o                         
   8   4   0          8.49          5.39         0.26 o                         
   9   4   0         18.39         18.53         0.44 o                         
  10   4   0          0.14         -0.13         0.13 o                         
  -8   5   0          0.30          0.03         0.14 o                         
  -7   5   0         40.11         38.70         0.53 o                         
  -6   5   0         32.52         33.06         0.46 o                         
  -5   5   0        161.25        163.08         1.31 o                         
  -4   5   0         27.92         23.86         0.34 o                         
  -3   5   0         13.76         10.50         0.19 o                         
  -2   5   0         36.15         31.74         0.34 o                         
  -1   5   0        240.42        265.26         7.66 o                         
   0   5   0        218.38        271.17         8.35 o                         
   1   5   0          5.05          3.63         0.09 o                         
   2   5   0        598.07        580.36        13.50 o                         
   4   5   0         62.44         58.93         0.82 o                         
   5   5   0          0.16          0.19         0.14 o                         
   6   5   0          2.23          2.44         0.12 o                         
   7   5   0          0.00          0.13         0.05 o                         
   8   5   0         11.84         10.57         0.32 o                         
   9   5   0          1.33          1.56         0.21 o                         
  -8   6   0          0.51          0.91         0.25 o                         
  -7   6   0         13.85         12.36         0.39 o                         
  -6   6   0          1.05          0.67         0.13 o                         
  -5   6   0          0.01         -0.03         0.09 o                         
  -4   6   0         59.88         57.22         0.59 o                         
  -3   6   0          0.07          1.63         0.12 o                         
  -2   6   0          2.22          1.57         0.10 o                         
  -1   6   0          0.08          0.13         0.07 o                         
   0   6   0         13.51         13.11         0.22 o                         
   1   6   0         51.38         50.42         0.41 o                         
   2   6   0          0.04          0.30         0.06 o                         
   3   6   0        245.03        263.41         5.33 o                         
   4   6   0         37.56         34.74         0.64 o                         
   5   6   0         78.04         82.02         1.10 o                         
   6   6   0         44.73         48.83         0.76 o                         
   7   6   0          0.08         -0.06         0.11 o                         
   8   6   0          0.14          0.70         0.24 o                         
   9   6   0          0.18         -0.15         0.27 o                         
  -7   7   0          8.80         10.04         0.54 o                         
  -6   7   0          9.82         10.09         0.42 o                         
  -5   7   0         36.13         31.93         0.47 o                         
  -4   7   0          8.56          5.99         0.20 o                         
  -3   7   0         24.69         21.93         0.34 o                         
  -2   7   0         82.32         81.71         0.82 o                         
  -1   7   0         95.02         94.28         0.84 o                         
   0   7   0          4.66          5.87         0.16 o                         
   1   7   0         90.13         91.43         0.68 o                         
   2   7   0         97.46         97.16         0.77 o                         
   3   7   0         16.55         12.51         0.35 o                         
   4   7   0          1.89          1.68         0.16 o                         
   5   7   0         63.57         63.69         0.94 o                         
   6   7   0          2.80          3.45         0.22 o                         
   7   7   0          0.36          0.85         0.16 o                         
   8   7   0          5.82          5.11         0.39 o                         
  -6   8   0         11.35         12.81         0.64 o                         
  -5   8   0          5.15          4.45         0.29 o                         
  -4   8   0          0.09         -0.06         0.11 o                         
  -3   8   0          3.12          3.23         0.21 o                         
  -2   8   0          0.11          0.07         0.08 o                         
  -1   8   0          5.51          4.81         0.16 o                         
   0   8   0         60.83         59.64         0.62 o                         
   1   8   0         73.04         68.04         0.62 o                         
   2   8   0         26.31         24.44         0.26 o                         
   3   8   0        125.87        125.83         1.70 o                         
   4   8   0          1.61          1.47         0.16 o                         
   5   8   0         72.42         71.48         1.05 o                         
   6   8   0         35.67         37.24         0.69 o                         
   7   8   0          4.32          4.88         0.50 o                         
  -5   9   0         23.22         28.07         0.92 o                         
  -4   9   0         67.52         72.18         1.30 o                         
  -3   9   0         61.39         61.72         1.76 o                         
  -2   9   0         20.42         21.82         0.46 o                         
  -1   9   0         18.41         17.13         0.36 o                         
   0   9   0          0.95          2.24         0.17 o                         
   1   9   0          5.16          5.37         0.20 o                         
   2   9   0          9.10          6.73         0.23 o                         
   3   9   0          1.41          1.59         0.19 o                         
   4   9   0         60.80         62.56         1.24 o                         
   5   9   0         26.85         23.50         0.97 o                         
   6   9   0          5.54          5.51         0.47 o                         
  -3  10   0          1.80          3.66         0.34 o                         
  -2  10   0          5.84          6.96         0.60 o                         
  -1  10   0         19.55         16.17         0.50 o                         
   0  10   0         15.24         15.55         0.47 o                         
   1  10   0         16.92         17.35         0.43 o                         
   2  10   0         20.10         20.15         0.64 o                         
   3  10   0          0.01         -0.14         0.20 o                         
   4  10   0          9.68         11.34         0.76 o                         
   5  10   0          1.79          1.80         0.43 o                         
   0  11   0          1.46          2.20         0.30 o                         
   1  11   0          7.18          8.61         0.57 o                         
   2  11   0          0.73          0.57         0.21 o                         
  -4 -10   1          0.00          0.20         0.20 o                         
  -3 -10   1          7.40          9.24         0.57 o                         
  -2 -10   1         26.95         28.38         0.98 o                         
  -1 -10   1          0.17          0.38         0.13 o                         
   0 -10   1          6.87          6.34         0.31 o                         
   1 -10   1          1.02          0.40         0.15 o                         
   2 -10   1         28.18         27.11         0.75 o                         
   3 -10   1         25.28         28.68         0.87 o                         
  -6  -9   1         20.97         24.07         0.82 o                         
  -5  -9   1          0.09          0.23         0.18 o                         
  -4  -9   1          2.03          1.31         0.19 o                         
  -3  -9   1          8.94          9.93         0.49 o                         
  -2  -9   1         22.65         23.84         0.43 o                         
  -1  -9   1          2.70          2.68         0.17 o                         
   0  -9   1         18.96         20.02         0.42 o                         
   1  -9   1         11.25         11.40         0.33 o                         
   2  -9   1          1.15          2.09         0.20 o                         
   3  -9   1          0.21         -0.11         0.14 o                         
   4  -9   1         10.10          9.87         0.49 o                         
   5  -9   1          8.66          8.20         0.54 o                         
  -7  -8   1          7.05          8.11         0.59 o                         
  -6  -8   1          0.00          0.12         0.20 o                         
  -5  -8   1          0.01          0.08         0.13 o                         
  -4  -8   1          1.62          1.67         0.18 o                         
  -3  -8   1        220.31        221.65         2.78 o                         
  -2  -8   1         72.74         73.50         0.63 o                         
  -1  -8   1         10.11          7.53         0.17 o                         
   0  -8   1          2.80          1.62         0.09 o                         
   1  -8   1          2.46          3.13         0.15 o                         
   2  -8   1         10.22          7.33         0.25 o                         
   3  -8   1         38.69         34.40         0.59 o                         
   4  -8   1          4.54          5.11         0.23 o                         
   5  -8   1          3.40          4.69         0.31 o                         
   6  -8   1          1.97          2.93         0.32 o                         
  -8  -7   1          2.23          2.29         0.52 o                         
  -7  -7   1         27.84         29.94         0.79 o                         
  -6  -7   1         13.09         14.56         0.46 o                         
  -5  -7   1          3.45          2.46         0.18 o                         
  -4  -7   1         34.77         35.39         0.61 o                         
  -3  -7   1        203.27        219.15         2.74 o                         
  -2  -7   1         94.32         94.22         0.76 o                         
  -1  -7   1         72.53         68.75         0.58 o                         
   0  -7   1         51.45         48.68         0.44 o                         
   1  -7   1         28.81         33.04         0.37 o                         
   2  -7   1         22.10         20.29         0.33 o                         
   3  -7   1         13.38         14.10         0.30 o                         
   4  -7   1         14.11         13.09         0.26 o                         
   5  -7   1          0.02         -0.09         0.09 o                         
   6  -7   1         61.38         63.26         1.07 o                         
   7  -7   1          4.12          3.77         0.27 o                         
  -8  -6   1         12.46         13.99         0.54 o                         
  -7  -6   1          2.05          2.31         0.32 o                         
  -6  -6   1          7.57          7.08         0.39 o                         
  -5  -6   1         21.57         23.38         0.54 o                         
  -4  -6   1         52.17         54.35         0.79 o                         
  -2  -6   1          4.33          3.06         0.08 o                         
  -1  -6   1         33.85         31.34         0.31 o                         
   0  -6   1         17.78         20.14         0.23 o                         
   1  -6   1         45.95         59.99         0.54 o                         
   2  -6   1         59.33         48.58         0.47 o                         
   3  -6   1        227.12        226.92         1.90 o                         
   4  -6   1          2.02          2.49         0.15 o                         
   5  -6   1         66.86         69.30         0.71 o                         
   6  -6   1          6.94          6.97         0.26 o                         
   7  -6   1         32.68         32.68         0.51 o                         
   8  -6   1          4.11          4.49         0.34 o                         
  -9  -5   1          1.54          1.78         0.29 o                         
  -8  -5   1          6.64          5.79         0.27 o                         
  -7  -5   1         40.38         38.15         0.55 o                         
  -6  -5   1         16.70         14.13         0.20 o                         
  -5  -5   1        159.05        162.50         1.70 o                         
  -3  -5   1          1.29          1.60         0.09 o                         
  -2  -5   1        198.11        212.78         3.91 o                         
  -1  -5   1         95.32         86.15         0.71 o                         
   0  -5   1        226.35        252.14         8.15 o                         
   1  -5   1        493.90        541.40        10.79 o                         
   2  -5   1         24.10         27.26         0.31 o                         
   3  -5   1          9.28          8.19         0.20 o                         
   4  -5   1        140.16        141.47         1.14 o                         
   5  -5   1        377.01        381.34         7.79 o                         
   6  -5   1        231.73        242.75         1.88 o                         
   7  -5   1          1.04          0.89         0.13 o                         
   8  -5   1         15.27         14.84         0.47 o                         
   9  -5   1          0.02          0.10         0.18 o                         
  -9  -4   1          2.40          2.22         0.30 o                         
  -8  -4   1         16.10         15.34         0.39 o                         
  -7  -4   1          0.01         -0.03         0.06 o                         
  -6  -4   1         25.32         23.96         0.27 o                         
  -5  -4   1         54.51         59.01         0.49 o                         
  -4  -4   1         75.80         74.65         0.59 o                         
  -3  -4   1        101.89         87.49         0.76 o                         
  -2  -4   1        713.92        704.24        13.80 o                         
  -1  -4   1        509.79        521.87        15.95 o                         
   0  -4   1         53.79         61.39         0.51 o                         
   1  -4   1        187.28        225.95         7.27 o                         
   2  -4   1         35.95         33.80         0.34 o                         
   3  -4   1        904.71        974.19        32.16 o                         
   4  -4   1        259.14        260.92         7.45 o                         
   5  -4   1         31.74         28.27         0.35 o                         
   6  -4   1          1.70          1.27         0.11 o                         
   7  -4   1          0.34          0.24         0.12 o                         
   8  -4   1         79.50         81.24         1.01 o                         
   9  -4   1         73.18         72.25         1.00 o                         
  -9  -3   1          0.28          0.35         0.20 o                         
  -8  -3   1         64.60         60.43         0.89 o                         
  -7  -3   1         58.91         55.55         0.55 o                         
  -6  -3   1          8.96          7.82         0.13 o                         
  -5  -3   1          5.62          7.72         0.12 o                         
  -4  -3   1         22.58         25.01         0.28 o                         
  -3  -3   1         30.00         35.26         0.31 o                         
  -2  -3   1         39.81         44.50         0.37 o                         
  -1  -3   1         42.84         45.82         0.40 o                         
   0  -3   1        442.00        440.76         9.73 o                         
   1  -3   1        799.97        776.15        21.09 o                         
   2  -3   1         12.01         21.67         0.24 o                         
   3  -3   1         90.97        107.99         1.11 o                         
   4  -3   1         53.21         55.66         0.51 o                         
   5  -3   1         34.10         33.41         0.38 o                         
   6  -3   1         44.50         44.90         0.48 o                         
   7  -3   1        166.01        173.63         1.47 o                         
   8  -3   1         31.19         28.73         0.46 o                         
   9  -3   1          0.44          0.16         0.14 o                         
  10  -3   1          3.42          3.83         0.43 o                         
 -10  -2   1         14.74         13.98         0.66 o                         
  -9  -2   1          4.95          5.52         0.31 o                         
  -8  -2   1          1.52          1.72         0.17 o                         
  -7  -2   1          3.40          4.55         0.18 o                         
  -6  -2   1         94.45         93.47         0.74 o                         
  -5  -2   1        381.16        423.37        21.44 o                         
  -4  -2   1        315.96        296.33         6.44 o                         
  -3  -2   1        971.76       1086.89        19.83 o                         
  -2  -2   1         81.01         90.79         1.02 o                         
  -1  -2   1        722.40        644.39        19.72 o                         
   0  -2   1        215.14        210.45         5.33 o                         
   1  -2   1         95.10        112.29         4.29 o                         
   2  -2   1         44.29         47.17         0.44 o                         
   3  -2   1        305.53        297.07        11.72 o                         
   4  -2   1          1.79          0.35         0.07 o                         
   5  -2   1         99.42        120.31         0.97 o                         
   6  -2   1          2.50          1.78         0.11 o                         
   7  -2   1         38.76         35.47         0.46 o                         
   8  -2   1         86.18         89.19         0.83 o                         
   9  -2   1         50.67         50.84         0.73 o                         
  10  -2   1          1.64          1.72         0.27 o                         
 -10  -1   1          0.04         -0.20         0.20 o                         
  -9  -1   1          1.63          2.10         0.25 o                         
  -8  -1   1        182.89        180.08         1.76 o                         
  -7  -1   1         94.36         94.02         1.02 o                         
  -6  -1   1          1.44          1.24         0.09 o                         
  -5  -1   1          1.87          1.66         0.08 o                         
  -4  -1   1        177.40        182.81         5.20 o                         
  -3  -1   1        209.79        203.36        11.99 o                         
  -2  -1   1       8087.71       6693.98       147.41 o                         
  -1  -1   1       3729.38       3375.19       110.63 o                         
   0  -1   1        994.14        963.93        25.96 o                         
   1  -1   1       3229.22       2826.50        75.77 o                         
   2  -1   1       2115.65       1997.76        70.47 o                         
   3  -1   1        690.65        760.93        24.86 o                         
   4  -1   1        412.46        416.47         9.00 o                         
   5  -1   1        387.59        378.95         9.24 o                         
   6  -1   1        230.00        229.71         2.62 o                         
   7  -1   1         63.26         60.83         0.62 o                         
   8  -1   1          3.66          4.18         0.21 o                         
   9  -1   1          3.06          2.36         0.17 o                         
  10  -1   1          1.43          1.32         0.28 o                         
 -10   0   1         29.34         31.90         0.96 o                         
  -9   0   1         20.96         22.76         0.77 o                         
  -8   0   1          0.19          0.02         0.12 o                         
  -7   0   1         65.42         72.75         0.70 o                         
  -6   0   1          2.17          1.83         0.10 o                         
  -5   0   1          7.35          4.96         0.14 o                         
  -4   0   1         11.00         17.85         0.22 o                         
  -3   0   1          0.44          0.60         0.04 o                         
  -2   0   1       5504.49       5061.45       255.76 o                         
  -1   0   1         10.91         16.41         0.16 o                         
   0   0   1          0.05          0.13         0.03 o                         
   1   0   1       1876.46       1604.38        46.56 o                         
   2   0   1       1102.88       1028.82        18.48 o                         
   3   0   1         30.26         33.08         0.30 o                         
   4   0   1        235.01        224.38         8.30 o                         
   5   0   1         27.96         20.57         0.24 o                         
   6   0   1          0.62          0.20         0.04 o                         
   7   0   1        311.75        322.10         5.54 o                         
   8   0   1        221.31        234.60         2.26 o                         
   9   0   1         46.68         47.56         0.88 o                         
  10   0   1          0.95          0.50         0.24 o                         
 -10   1   1          0.41         -0.26         0.43 o                         
  -9   1   1          6.79          5.36         0.38 o                         
  -8   1   1          1.81          1.45         0.16 o                         
  -7   1   1         43.68         41.82         0.50 o                         
  -6   1   1         54.64         53.15         0.52 o                         
  -5   1   1         53.38         55.04         0.56 o                         
  -4   1   1         10.13          9.96         0.18 o                         
  -3   1   1         30.29         34.65         0.35 o                         
  -2   1   1        147.52        140.77         7.25 o                         
  -1   1   1        526.84        545.81        11.45 o                         
   0   1   1        139.18        151.46         3.95 o                         
   1   1   1          5.63          6.21         0.07 o                         
   2   1   1       5245.35       4458.81       132.62 o                         
   3   1   1         15.82         17.55         0.19 o                         
   4   1   1         63.37         67.80         0.56 o                         
   5   1   1         56.60         62.67         0.57 o                         
   6   1   1         64.26         58.09         0.57 o                         
   7   1   1         84.11         80.78         0.81 o                         
   8   1   1          9.98          7.49         0.25 o                         
   9   1   1         16.69         15.40         0.42 o                         
  10   1   1          0.23          0.47         0.21 o                         
  -9   2   1          0.00          0.15         0.20 o                         
  -8   2   1          9.78         10.30         0.30 o                         
  -7   2   1         13.48         14.68         0.28 o                         
  -6   2   1          6.28          6.46         0.24 o                         
  -5   2   1          0.60          1.88         0.11 o                         
  -4   2   1        338.53        355.92        22.84 o                         
  -3   2   1          1.69          2.00         0.12 o                         
  -2   2   1        655.58        679.10        16.50 o                         
  -1   2   1       1704.64       1550.67        38.43 o                         
   0   2   1        303.40        291.38        12.34 o                         
   1   2   1        171.70        163.99         3.27 o                         
   2   2   1        414.08        407.60         7.31 o                         
   3   2   1          8.93         14.37         0.17 o                         
   4   2   1         69.28         94.74         0.77 o                         
   5   2   1          2.82          1.12         0.07 o                         
   6   2   1          0.25          0.56         0.07 o                         
   7   2   1        120.29        125.67         1.09 o                         
   8   2   1         15.01         14.88         0.29 o                         
   9   2   1         19.26         20.23         0.51 o                         
  10   2   1          0.30          0.91         0.21 o                         
  -9   3   1          9.25         10.23         0.54 o                         
  -8   3   1         18.45         17.32         0.37 o                         
  -7   3   1         89.84         91.37         0.88 o                         
  -6   3   1         72.22         76.08         0.71 o                         
  -5   3   1          8.95          8.42         0.28 o                         
  -4   3   1          5.27          6.41         0.15 o                         
  -3   3   1          0.38          1.47         0.09 o                         
  -2   3   1       1363.18       1288.02        26.22 o                         
  -1   3   1         42.65         44.94         0.35 o                         
   0   3   1        517.40        527.85        15.45 o                         
   1   3   1        659.77        606.87        22.45 o                         
   2   3   1        160.26        165.37         5.42 o                         
   3   3   1        258.94        279.37         5.02 o                         
   4   3   1         29.87         29.98         0.27 o                         
   5   3   1         16.72         18.69         0.22 o                         
   6   3   1          7.23          8.17         0.14 o                         
   7   3   1         87.00         79.64         0.74 o                         
   8   3   1         81.37         72.28         0.81 o                         
   9   3   1          0.51          0.73         0.16 o                         
  10   3   1         22.90         23.46         0.60 o                         
  -9   4   1         48.47         50.24         1.13 o                         
  -8   4   1         94.10         97.48         1.20 o                         
  -7   4   1          8.75          6.90         0.23 o                         
  -6   4   1          8.96          7.52         0.24 o                         
  -5   4   1         37.13         30.59         0.46 o                         
  -4   4   1        122.32        124.09         0.98 o                         
  -3   4   1        203.22        216.55         3.53 o                         
  -2   4   1         21.10         23.33         0.26 o                         
  -1   4   1        292.84        333.33         7.59 o                         
   0   4   1        653.36        657.52        13.50 o                         
   1   4   1       1875.26       1875.06        43.47 o                         
   2   4   1         77.57         72.97         0.64 o                         
   3   4   1         10.20         15.37         0.28 o                         
   4   4   1         52.36         36.81         0.55 o                         
   5   4   1         74.49         78.60         0.70 o                         
   6   4   1          8.71          7.97         0.13 o                         
   7   4   1          1.33          1.99         0.10 o                         
   8   4   1          1.39          1.61         0.12 o                         
   9   4   1         13.93         14.77         0.38 o                         
  10   4   1         27.35         28.57         0.73 o                         
  -8   5   1          0.78          0.78         0.18 o                         
  -7   5   1         83.18         90.65         1.07 o                         
  -6   5   1         10.10         10.07         0.30 o                         
  -5   5   1         74.25         68.06         0.70 o                         
  -4   5   1        122.55        127.91         1.07 o                         
  -3   5   1          9.32         10.94         0.20 o                         
  -2   5   1         38.00         37.13         0.39 o                         
  -1   5   1        109.65         90.48         0.74 o                         
   0   5   1        110.17         96.02         0.75 o                         
   1   5   1        674.42        747.95        27.71 o                         
   2   5   1         58.91         64.23         0.50 o                         
   3   5   1         61.43         67.88         0.97 o                         
   4   5   1        153.78        148.56         1.71 o                         
   5   5   1          8.53          7.10         0.24 o                         
   6   5   1         14.20         12.44         0.36 o                         
   7   5   1         54.76         45.50         0.52 o                         
   8   5   1         18.20         15.22         0.33 o                         
   9   5   1          5.91          6.92         0.28 o                         
  10   5   1          0.08          0.26         0.21 o                         
  -8   6   1          1.03          0.96         0.27 o                         
  -7   6   1          3.12          2.72         0.24 o                         
  -6   6   1         12.24         11.67         0.32 o                         
  -5   6   1         41.26         44.78         0.53 o                         
  -4   6   1         34.18         32.15         0.43 o                         
  -3   6   1         54.96         52.41         0.54 o                         
  -2   6   1          5.12          5.95         0.18 o                         
  -1   6   1         33.33         32.98         0.37 o                         
   0   6   1        172.29        187.53         1.96 o                         
   1   6   1        119.55        111.84         0.89 o                         
   2   6   1         80.66         65.95         0.55 o                         
   3   6   1         17.14         16.59         0.40 o                         
   4   6   1        115.84        121.41         1.72 o                         
   5   6   1        135.77        138.56         1.67 o                         
   6   6   1          2.83          3.39         0.23 o                         
   7   6   1         34.45         37.14         0.65 o                         
   8   6   1         30.14         30.83         1.65 o                         
   9   6   1          0.01         -0.27         0.27 o                         
  -7   7   1         16.37         16.24         0.64 o                         
  -6   7   1          0.40          0.25         0.15 o                         
  -5   7   1         19.64         17.90         0.39 o                         
  -4   7   1         49.35         52.30         0.60 o                         
  -3   7   1          0.00          0.08         0.08 o                         
  -2   7   1         99.01        103.26         0.93 o                         
  -1   7   1        335.23        340.46         4.60 o                         
   0   7   1         57.73         58.73         0.55 o                         
   1   7   1          4.21          4.68         0.13 o                         
   2   7   1          2.84          1.76         0.07 o                         
   3   7   1         20.99         18.44         0.44 o                         
   5   7   1         34.86         33.63         0.61 o                         
   6   7   1          7.57          7.51         0.37 o                         
   7   7   1         93.51         89.62         1.24 o                         
   8   7   1         20.01         19.66         0.64 o                         
   9   7   1          5.02          3.97         0.43 o                         
  -6   8   1          2.56          3.32         0.37 o                         
  -5   8   1         22.72         22.76         0.60 o                         
  -4   8   1         28.39         29.44         0.50 o                         
  -3   8   1          8.75          8.49         0.28 o                         
  -2   8   1          2.15          2.44         0.14 o                         
  -1   8   1          0.19          0.92         0.09 o                         
   0   8   1          0.00          0.36         0.08 o                         
   1   8   1         31.62         33.68         0.39 o                         
   2   8   1        251.95        260.10         1.90 o                         
   3   8   1        120.74        116.96         1.61 o                         
   4   8   1         36.65         36.46         0.65 o                         
   5   8   1         37.68         35.60         0.74 o                         
   6   8   1          0.27          0.05         0.11 o                         
   7   8   1          9.54         11.09         0.73 o                         
   8   8   1          3.81          4.66         0.39 o                         
  -5   9   1          4.19          4.09         0.70 o                         
  -4   9   1          0.32          0.21         0.23 o                         
  -3   9   1          0.36          0.22         0.17 o                         
  -2   9   1         31.82         29.48         0.52 o                         
  -1   9   1         52.45         55.41         0.71 o                         
   0   9   1          3.33          1.92         0.18 o                         
   1   9   1          5.23          4.60         0.18 o                         
   2   9   1          0.96          0.81         0.09 o                         
   3   9   1         36.06         40.35         1.01 o                         
   4   9   1         60.54         62.63         1.27 o                         
   5   9   1          6.58          7.09         0.37 o                         
   6   9   1          8.04          9.16         0.50 o                         
   7   9   1          5.80          5.46         0.87 o                         
  -3  10   1          6.83          6.22         0.52 o                         
  -2  10   1          0.04          0.17         0.20 o                         
  -1  10   1          0.10          0.04         0.11 o                         
   0  10   1          1.69          1.28         0.17 o                         
   1  10   1         44.58         44.36         0.67 o                         
   2  10   1         85.68         88.07         1.63 o                         
   3  10   1         14.18         14.62         0.71 o                         
   4  10   1          7.24          5.84         0.41 o                         
   5  10   1          2.81          2.73         0.43 o                         
  -1  11   1          8.29          8.76         1.26 o                         
   0  11   1          3.93          4.13         0.35 o                         
   1  11   1          1.03          0.57         0.20 o                         
   2  11   1         10.91         10.96         0.56 o                         
   3  11   1         38.23         41.58         1.49 o                         
  -4 -10   2          7.18          7.62         1.56 o                         
  -3 -10   2          0.32          0.16         0.20 o                         
  -2 -10   2         11.98         10.17         0.52 o                         
  -1 -10   2         25.22         26.61         0.57 o                         
   0 -10   2         38.42         41.37         0.82 o                         
   1 -10   2         20.59         24.10         0.76 o                         
   2 -10   2          1.37          1.84         0.28 o                         
   3 -10   2          0.22          0.30         0.20 o                         
  -5  -9   2         27.58         31.35         0.92 o                         
  -4  -9   2         10.65          9.46         0.42 o                         
  -3  -9   2          0.17          0.04         0.11 o                         
  -2  -9   2          1.65          0.67         0.14 o                         
  -1  -9   2         12.60         14.06         0.45 o                         
   0  -9   2          1.41          2.64         0.18 o                         
   1  -9   2         43.18         41.16         0.88 o                         
   2  -9   2         49.15         51.60         0.76 o                         
   3  -9   2         20.81         24.19         0.64 o                         
   4  -9   2         60.30         72.99         1.33 o                         
   5  -9   2         45.48         45.76         1.16 o                         
  -6  -8   2          0.98          1.03         0.27 o                         
  -5  -8   2         26.63         26.89         0.81 o                         
  -4  -8   2         10.55         11.11         0.41 o                         
  -3  -8   2         31.77         30.70         0.68 o                         
  -2  -8   2        186.68        191.00         1.59 o                         
  -1  -8   2         75.02         73.61         0.68 o                         
   0  -8   2          3.28          3.04         0.14 o                         
   1  -8   2         11.79         10.30         0.22 o                         
   2  -8   2         68.78         69.35         0.81 o                         
   3  -8   2         37.34         44.74         0.64 o                         
   4  -8   2         10.29          8.32         0.30 o                         
   5  -8   2         25.19         26.28         0.60 o                         
   6  -8   2          4.46          5.29         0.41 o                         
  -7  -7   2         18.62         22.32         0.84 o                         
  -6  -7   2          4.25          4.71         0.31 o                         
  -5  -7   2         31.88         33.88         0.62 o                         
  -4  -7   2         94.61         96.52         1.40 o                         
  -3  -7   2          0.03          0.18         0.06 o                         
  -2  -7   2         47.67         44.02         0.42 o                         
  -1  -7   2        105.83        114.99         0.95 o                         
   0  -7   2         28.71         27.54         0.34 o                         
   1  -7   2        333.97        335.57         3.95 o                         
   2  -7   2         10.99         10.90         0.21 o                         
   3  -7   2          0.78          0.54         0.08 o                         
   4  -7   2         90.08         91.51         0.79 o                         
   5  -7   2         96.30        101.84         0.95 o                         
   6  -7   2          6.04          6.53         0.31 o                         
   7  -7   2          0.80          0.90         0.20 o                         
  -8  -6   2          3.09          3.50         0.32 o                         
  -7  -6   2         50.03         46.74         0.74 o                         
  -6  -6   2         52.63         52.37         0.84 o                         
  -5  -6   2          0.19          0.38         0.09 o                         
  -4  -6   2        166.19        170.96         1.82 o                         
  -3  -6   2        165.45        171.23         1.55 o                         
  -2  -6   2        225.60        233.02         2.06 o                         
  -1  -6   2        187.40        179.56         1.48 o                         
   0  -6   2          1.20          1.61         0.09 o                         
   1  -6   2          8.60          6.92         0.17 o                         
   2  -6   2          2.76          2.12         0.11 o                         
   3  -6   2         97.05         86.76         0.74 o                         
   4  -6   2        210.12        214.59         1.60 o                         
   5  -6   2          6.19          6.80         0.20 o                         
   6  -6   2          2.30          1.90         0.18 o                         
   7  -6   2          0.01         -0.10         0.10 o                         
   8  -6   2         20.81         23.25         0.65 o                         
  -8  -5   2         14.72         14.26         0.41 o                         
  -7  -5   2          0.48          1.23         0.11 o                         
  -6  -5   2         11.26          8.95         0.18 o                         
  -5  -5   2        195.48        199.52         1.54 o                         
  -3  -5   2         26.94         27.59         0.27 o                         
  -2  -5   2          1.82          3.93         0.10 o                         
  -1  -5   2        119.02        121.85         1.03 o                         
   0  -5   2        111.44        127.08         1.14 o                         
   1  -5   2        585.79        602.81        14.48 o                         
   2  -5   2        592.67        639.43        14.80 o                         
   3  -5   2        242.33        223.85         2.77 o                         
   4  -5   2         80.87         70.71         0.64 o                         
   5  -5   2         23.83         22.86         0.37 o                         
   6  -5   2          8.23          5.96         0.20 o                         
   7  -5   2         37.78         35.51         0.53 o                         
   8  -5   2         30.71         30.99         0.51 o                         
   9  -5   2          1.23          0.82         0.23 o                         
  -9  -4   2          0.17          0.06         0.20 o                         
  -8  -4   2          1.60          2.01         0.17 o                         
  -7  -4   2         10.32         11.17         0.27 o                         
  -6  -4   2          3.60          4.49         0.15 o                         
  -5  -4   2          1.44          1.34         0.09 o                         
  -4  -4   2          0.07          0.03         0.05 o                         
  -3  -4   2         21.33         25.99         0.28 o                         
  -2  -4   2         66.36         73.08         0.62 o                         
  -1  -4   2        282.50        283.15         9.35 o                         
   0  -4   2        182.61        191.07        12.01 o                         
   1  -4   2         39.18         50.70         0.48 o                         
   2  -4   2         13.88         19.35         0.24 o                         
   3  -4   2        201.39        217.27         6.24 o                         
   4  -4   2         78.53         77.84         0.66 o                         
   5  -4   2         80.55         77.39         0.68 o                         
   6  -4   2         55.93         52.32         0.54 o                         
   7  -4   2         72.71         72.56         0.76 o                         
   8  -4   2         41.12         40.38         0.53 o                         
   9  -4   2          0.80          0.77         0.18 o                         
  -9  -3   2          0.05          0.28         0.16 o                         
  -8  -3   2          4.82          5.21         0.29 o                         
  -7  -3   2          5.47          5.49         0.18 o                         
  -6  -3   2         38.16         38.63         0.42 o                         
  -5  -3   2         19.96         17.89         0.25 o                         
  -4  -3   2          0.06          0.05         0.05 o                         
  -3  -3   2         23.04         20.42         0.26 o                         
  -2  -3   2        770.50        817.22        34.47 o                         
  -1  -3   2         60.23         60.60         0.52 o                         
   0  -3   2        277.31        313.19         5.93 o                         
   1  -3   2        108.45        138.32         7.53 o                         
   2  -3   2        153.81        151.02         5.34 o                         
   3  -3   2        305.09        391.25         8.76 o                         
   4  -3   2         65.01         77.30         0.67 o                         
   6  -3   2          3.12          2.75         0.14 o                         
   7  -3   2         42.91         42.57         0.49 o                         
   8  -3   2         15.15         13.08         0.29 o                         
   9  -3   2          4.70          3.78         0.30 o                         
  10  -3   2          5.25          5.41         0.36 o                         
  -9  -2   2          5.94          6.31         0.60 o                         
  -8  -2   2         18.83         20.94         0.54 o                         
  -7  -2   2          1.31          0.79         0.10 o                         
  -6  -2   2         97.91         98.70         0.81 o                         
  -5  -2   2         22.95         23.37         0.30 o                         
  -4  -2   2        495.07        467.60         9.09 o                         
  -3  -2   2        361.61        393.36         9.03 o                         
  -2  -2   2          2.22          1.40         0.09 o                         
  -1  -2   2        136.56        143.47         8.55 o                         
   0  -2   2        334.23        285.18         9.21 o                         
   1  -2   2        165.83        167.03         3.94 o                         
   2  -2   2         17.59         15.56         0.21 o                         
   3  -2   2        251.06        301.99         9.76 o                         
   4  -2   2        122.86        121.34         1.70 o                         
   5  -2   2         27.54         21.20         0.27 o                         
   6  -2   2         24.35         27.79         0.36 o                         
   7  -2   2         27.27         24.69         0.34 o                         
   8  -2   2          7.31          6.95         0.23 o                         
   9  -2   2          0.56          0.69         0.14 o                         
  10  -2   2          2.53          2.73         0.32 o                         
  -9  -1   2          5.01          4.23         0.45 o                         
  -8  -1   2         20.63         19.78         0.44 o                         
  -7  -1   2         21.33         20.34         0.31 o                         
  -6  -1   2         21.33         21.79         0.36 o                         
  -5  -1   2         49.63         49.67         0.49 o                         
  -4  -1   2       2506.98       2552.56        45.30 o                         
  -3  -1   2       2182.53       2211.84        38.52 o                         
  -2  -1   2         20.78         19.86         0.25 o                         
  -1  -1   2        994.15        989.39        32.84 o                         
   0  -1   2        273.98        280.93        17.46 o                         
   1  -1   2       2362.32       2186.82       195.36 o                         
   2  -1   2         35.89         39.90         0.33 o                         
   3  -1   2          6.14         11.16         0.16 o                         
   4  -1   2        365.54        345.17        17.78 o                         
   5  -1   2          1.13          1.39         0.08 o                         
   6  -1   2        226.34        251.48         7.19 o                         
   7  -1   2         46.12         46.93         0.54 o                         
   8  -1   2         90.63         92.07         0.84 o                         
   9  -1   2          0.08         -0.11         0.11 o                         
  10  -1   2          9.07          7.83         0.49 o                         
  -9   0   2          0.00         -0.03         0.20 o                         
  -8   0   2         14.18         15.80         0.56 o                         
  -7   0   2         12.61         12.09         0.25 o                         
  -6   0   2         36.98         35.87         0.42 o                         
  -5   0   2         88.37         93.37         0.85 o                         
  -4   0   2        351.03        359.37        16.41 o                         
  -3   0   2         31.73         45.00         0.40 o                         
  -2   0   2       1244.73       1200.40        38.35 o                         
  -1   0   2       5188.26       4650.58       130.63 o                         
   0   0   2       2935.73       2538.74        77.55 o                         
   1   0   2       1704.03       1577.19        33.54 o                         
   2   0   2       3015.96       2838.90        85.91 o                         
   3   0   2        816.07        744.63        44.35 o                         
   4   0   2          0.08          0.15         0.04 o                         
   5   0   2        383.37        379.73         8.53 o                         
   6   0   2         34.12         32.57         0.36 o                         
   7   0   2          4.05          3.20         0.21 o                         
   8   0   2         23.00         19.28         0.32 o                         
   9   0   2          0.93          0.74         0.13 o                         
  10   0   2         29.22         27.97         0.76 o                         
  -9   1   2          0.01         -0.06         0.24 o                         
  -8   1   2         11.13         11.43         0.36 o                         
  -7   1   2          0.24          0.12         0.07 o                         
  -6   1   2         28.94         29.26         0.37 o                         
  -5   1   2        122.16        128.73         1.05 o                         
  -4   1   2        214.83        212.39         4.29 o                         
  -3   1   2         98.26        115.04         1.16 o                         
  -2   1   2        470.81        488.49         9.24 o                         
  -1   1   2       2260.68       2183.53        36.41 o                         
   0   1   2       1740.41       1609.56        27.25 o                         
   1   1   2       3269.54       3101.99       117.52 o                         
   2   1   2          3.46          2.91         0.09 o                         
   3   1   2         16.18         14.97         0.17 o                         
   4   1   2        171.82        166.16         5.69 o                         
   5   1   2          6.41          6.14         0.13 o                         
   6   1   2          9.00          7.09         0.16 o                         
   7   1   2          2.89          1.65         0.12 o                         
   8   1   2          1.14          0.99         0.10 o                         
   9   1   2         14.45         14.27         0.45 o                         
  10   1   2          9.56          7.67         0.44 o                         
  -9   2   2          8.51          8.33         0.51 o                         
  -8   2   2          2.40          2.76         0.19 o                         
  -7   2   2          4.99          4.87         0.19 o                         
  -6   2   2         20.91         20.44         0.31 o                         
  -5   2   2          0.11          0.11         0.06 o                         
  -4   2   2         27.81         21.02         0.27 o                         
  -3   2   2        758.95        800.74        41.26 o                         
  -2   2   2        146.18        152.18         8.35 o                         
  -1   2   2        911.18        888.85        18.56 o                         
   0   2   2       9133.44       8616.54       190.09 o                         
   1   2   2        443.83        458.55         9.80 o                         
   2   2   2         38.31         46.73         0.38 o                         
   3   2   2        202.31        198.04         6.04 o                         
   4   2   2         11.33         13.62         0.24 o                         
   5   2   2        714.89        713.52        13.41 o                         
   6   2   2          3.89          4.63         0.15 o                         
   7   2   2          2.90          2.77         0.13 o                         
   8   2   2          3.72          3.18         0.14 o                         
   9   2   2          5.31          5.41         0.25 o                         
  10   2   2          8.38          8.21         0.40 o                         
  -9   3   2          9.41          9.20         0.53 o                         
  -8   3   2          5.73          4.58         0.28 o                         
  -7   3   2         54.66         52.69         0.61 o                         
  -6   3   2         34.58         31.23         0.43 o                         
  -5   3   2        122.31        130.40         1.08 o                         
  -4   3   2        280.45        293.05         8.66 o                         
  -3   3   2        101.59        103.86         0.83 o                         
  -2   3   2        163.85        181.59         5.11 o                         
  -1   3   2          0.52          0.37         0.06 o                         
   0   3   2        611.84        626.94        14.39 o                         
   1   3   2        139.51        135.49         4.88 o                         
   2   3   2       1409.52       1380.53        22.76 o                         
   3   3   2       1071.41       1047.88        26.31 o                         
   4   3   2         13.22         21.30         0.22 o                         
   5   3   2        127.43        141.86         1.67 o                         
   6   3   2         36.83         34.61         0.37 o                         
   7   3   2        133.15        133.35         1.12 o                         
   8   3   2         93.99         94.24         0.96 o                         
   9   3   2         33.19         32.25         0.87 o                         
  10   3   2          2.39          1.39         0.21 o                         
  -8   4   2         15.10         15.93         0.47 o                         
  -7   4   2          2.71          2.11         0.16 o                         
  -6   4   2         27.47         25.17         0.40 o                         
  -5   4   2         81.50         84.20         0.83 o                         
  -4   4   2         39.37         34.75         0.42 o                         
  -3   4   2         55.37         54.37         0.49 o                         
  -2   4   2        308.07        309.20         8.22 o                         
  -1   4   2       2328.59       2299.54        43.22 o                         
   0   4   2       2305.38       2360.69        57.42 o                         
   1   4   2         19.74         24.98         0.24 o                         
   2   4   2         46.01         52.32         0.43 o                         
   3   4   2        339.91        361.93         6.98 o                         
   4   4   2         84.12         82.67         0.74 o                         
   6   4   2          0.02         -0.02         0.04 o                         
   7   4   2          0.38          0.77         0.08 o                         
   8   4   2          4.65          4.92         0.19 o                         
   9   4   2          0.01          0.05         0.14 o                         
  10   4   2          0.58          0.51         0.30 o                         
  -8   5   2          0.03          0.12         0.16 o                         
  -7   5   2          1.57          2.36         0.18 o                         
  -6   5   2         50.41         49.07         0.90 o                         
  -5   5   2          5.87          5.23         0.23 o                         
  -4   5   2         11.25         10.87         0.24 o                         
  -3   5   2         80.94         86.26         0.72 o                         
  -2   5   2         52.03         65.15         0.56 o                         
  -1   5   2         10.85         17.84         0.24 o                         
   0   5   2        190.15        175.80         2.18 o                         
   1   5   2         18.81         10.46         0.20 o                         
   2   5   2        510.53        493.19        10.77 o                         
   3   5   2        821.16        838.50        21.71 o                         
   4   5   2        164.76        176.36         2.21 o                         
   5   5   2         25.59         27.03         0.49 o                         
   6   5   2         77.54         75.17         0.83 o                         
   7   5   2         33.94         30.40         0.43 o                         
   8   5   2          3.23          3.09         0.16 o                         
   9   5   2          0.19          0.19         0.13 o                         
  10   5   2          1.21          0.71         0.26 o                         
  -7   6   2          1.12          0.76         0.18 o                         
  -6   6   2         11.61         12.38         0.32 o                         
  -5   6   2         66.70         66.03         0.72 o                         
  -4   6   2        162.29        171.98         1.41 o                         
  -3   6   2        212.76        215.69         1.59 o                         
  -2   6   2         33.52         33.29         0.42 o                         
  -1   6   2         21.83         21.32         0.29 o                         
   0   6   2         52.57         48.38         0.47 o                         
   1   6   2        111.84        115.51         0.90 o                         
   2   6   2          0.15          0.71         0.05 o                         
   3   6   2         23.52         20.80         0.31 o                         
   4   6   2         50.31         53.35         0.79 o                         
   5   6   2         58.23         60.29         0.81 o                         
   6   6   2        165.05        178.53         2.08 o                         
   7   6   2         10.79          7.86         0.33 o                         
   8   6   2         62.84         56.85         1.14 o                         
   9   6   2          4.17          5.50         0.48 o                         
  -7   7   2          2.79          2.93         0.38 o                         
  -6   7   2         28.74         26.46         0.63 o                         
  -5   7   2         13.19         13.56         0.49 o                         
  -4   7   2          4.23          4.25         0.18 o                         
  -3   7   2         71.75         73.38         0.69 o                         
  -2   7   2         61.87         58.95         0.61 o                         
  -1   7   2          4.92          5.42         0.19 o                         
   0   7   2        109.32        101.02         0.86 o                         
   1   7   2        110.64        100.80         0.86 o                         
   2   7   2        200.96        205.46         1.59 o                         
   3   7   2        163.34        165.42         1.70 o                         
   4   7   2        102.68        105.43         1.34 o                         
   5   7   2          2.77          3.08         0.20 o                         
   6   7   2         24.07         19.70         0.47 o                         
   7   7   2          7.53          7.11         0.39 o                         
   8   7   2         56.29         58.03         1.40 o                         
   9   7   2         29.76         32.67         2.17 o                         
  -6   8   2          3.17          3.19         0.36 o                         
  -5   8   2          0.30          0.36         0.17 o                         
  -4   8   2          8.83          7.47         0.30 o                         
  -3   8   2         21.83         22.77         0.42 o                         
  -2   8   2          0.40          0.49         0.09 o                         
  -1   8   2         19.00         13.11         0.27 o                         
   0   8   2         56.34         56.96         0.59 o                         
   1   8   2        141.52        129.31         1.08 o                         
   2   8   2          2.60          2.18         0.12 o                         
   3   8   2          2.83          2.45         0.11 o                         
   4   8   2          0.16         -0.04         0.10 o                         
   5   8   2          1.61          2.55         0.20 o                         
   6   8   2         25.72         25.67         0.55 o                         
   7   8   2          3.54          3.68         0.27 o                         
   8   8   2         13.64         14.25         0.80 o                         
  -4   9   2         10.02          9.30         0.50 o                         
  -3   9   2          7.51          8.20         0.37 o                         
  -2   9   2         11.14         11.58         0.32 o                         
  -1   9   2          0.09          0.03         0.10 o                         
   0   9   2         49.22         44.61         0.83 o                         
   1   9   2          8.08          9.40         0.25 o                         
   2   9   2          2.05          1.18         0.10 o                         
   3   9   2          1.77          1.59         0.15 o                         
   4   9   2         25.01         23.84         0.61 o                         
   5   9   2          0.73          0.40         0.15 o                         
   6   9   2          9.55          8.00         0.44 o                         
   7   9   2          0.03          0.04         0.24 o                         
  -3  10   2          2.73          2.31         0.39 o                         
  -2  10   2          4.65          3.51         0.30 o                         
  -1  10   2          3.99          4.39         0.33 o                         
   0  10   2         22.30         20.96         0.49 o                         
   1  10   2          3.27          2.93         0.19 o                         
   2  10   2         15.09         13.05         0.34 o                         
   3  10   2          0.27          0.25         0.12 o                         
   4  10   2          0.00          0.06         0.14 o                         
   5  10   2         18.07         19.71         0.91 o                         
   6  10   2          7.37          6.89         0.60 o                         
   0  11   2          9.07          8.86         0.50 o                         
   1  11   2          8.78          8.14         0.59 o                         
   2  11   2          2.30          2.29         0.31 o                         
   3  11   2         15.49         17.38         1.08 o                         
  -2 -10   3          3.49          4.52         0.39 o                         
  -1 -10   3          3.87          2.22         0.26 o                         
   0 -10   3         17.85         15.20         1.03 o                         
   1 -10   3         28.47         30.17         0.87 o                         
   2 -10   3         14.71         15.74         0.68 o                         
   3 -10   3          5.92          6.44         0.55 o                         
  -5  -9   3          3.25          3.01         0.87 o                         
  -4  -9   3         12.42         12.59         0.82 o                         
  -3  -9   3          5.06          5.02         0.31 o                         
  -2  -9   3          0.00         -0.02         0.11 o                         
  -1  -9   3          4.90          4.86         0.24 o                         
   0  -9   3         13.60         15.37         0.39 o                         
   1  -9   3         10.72         14.33         0.55 o                         
   2  -9   3          0.20          0.85         0.17 o                         
   3  -9   3          9.17          8.31         0.49 o                         
   4  -9   3         17.32         15.46         0.59 o                         
   5  -9   3          1.51          2.18         0.34 o                         
  -6  -8   3          0.95          0.64         0.24 o                         
  -5  -8   3          3.53          2.84         0.40 o                         
  -4  -8   3          8.40          8.48         0.81 o                         
  -3  -8   3         12.03         12.64         0.30 o                         
  -2  -8   3          0.09          0.12         0.07 o                         
  -1  -8   3         18.94         19.44         0.35 o                         
   0  -8   3         30.30         27.51         0.43 o                         
   1  -8   3          6.49          7.72         0.24 o                         
   2  -8   3         23.01         22.06         0.41 o                         
   3  -8   3         71.54         76.03         0.89 o                         
   4  -8   3          0.60          0.02         0.11 o                         
   5  -8   3         17.38         14.39         0.51 o                         
   6  -8   3          1.83          1.21         0.25 o                         
  -7  -7   3          0.70          0.40         0.48 o                         
  -6  -7   3          0.00          0.28         0.20 o                         
  -5  -7   3          0.40          0.67         0.18 o                         
  -4  -7   3          0.07          0.05         0.06 o                         
  -3  -7   3         12.01         12.28         0.22 o                         
  -2  -7   3          4.56          3.14         0.15 o                         
  -1  -7   3          1.14          1.16         0.09 o                         
   0  -7   3          0.09          0.30         0.08 o                         
   1  -7   3          8.41          6.55         0.21 o                         
   2  -7   3         77.03         76.20         0.73 o                         
   3  -7   3         14.01         14.72         0.27 o                         
   4  -7   3          2.91          3.14         0.16 o                         
   5  -7   3          0.08         -0.03         0.10 o                         
   6  -7   3          2.27          2.67         0.23 o                         
   7  -7   3          0.79          1.10         0.21 o                         
  -7  -6   3          6.20          5.08         0.35 o                         
  -6  -6   3         62.72         58.55         0.83 o                         
  -5  -6   3         33.94         30.67         0.50 o                         
  -4  -6   3          5.57          5.04         0.14 o                         
  -3  -6   3         27.17         27.18         0.28 o                         
  -2  -6   3         55.54         52.52         0.55 o                         
  -1  -6   3         17.83         16.85         0.25 o                         
   0  -6   3        267.54        253.78         2.30 o                         
   1  -6   3        113.03        101.92         0.95 o                         
   2  -6   3        210.70        208.31         1.68 o                         
   3  -6   3          5.34          4.97         0.16 o                         
   4  -6   3         77.25         73.02         0.69 o                         
   5  -6   3         28.48         24.28         0.36 o                         
   6  -6   3          4.56          3.85         0.17 o                         
   7  -6   3         10.80         11.39         0.35 o                         
   8  -6   3          1.26          1.55         0.23 o                         
  -8  -5   3          0.70          0.83         0.17 o                         
  -7  -5   3          7.64          9.52         0.32 o                         
  -6  -5   3          7.48          7.55         0.24 o                         
  -5  -5   3         67.84         60.66         0.66 o                         
  -4  -5   3        102.92        102.84         0.87 o                         
  -3  -5   3         26.51         30.86         0.34 o                         
  -2  -5   3         14.49         11.21         0.15 o                         
  -1  -5   3         27.27         25.41         0.31 o                         
   0  -5   3        125.31        126.89         1.06 o                         
   1  -5   3        207.60        202.34         3.92 o                         
   2  -5   3          1.44          0.50         0.07 o                         
   3  -5   3        169.66        174.93         1.39 o                         
   4  -5   3        237.01        236.81         1.99 o                         
   5  -5   3        112.94        111.32         0.93 o                         
   6  -5   3        103.93        106.66         0.95 o                         
   7  -5   3          0.46          0.61         0.11 o                         
   8  -5   3         10.39          8.85         0.38 o                         
   9  -5   3         16.20         17.18         0.61 o                         
  -8  -4   3          0.90          0.54         0.16 o                         
  -7  -4   3          1.83          1.97         0.16 o                         
  -6  -4   3          4.82          5.51         0.20 o                         
  -5  -4   3          6.47          5.43         0.17 o                         
  -4  -4   3          0.16          0.49         0.07 o                         
  -3  -4   3        277.17        281.79         7.45 o                         
  -2  -4   3        110.60         99.43         0.77 o                         
  -1  -4   3         98.14        105.60         0.88 o                         
   0  -4   3         88.53        130.63         1.07 o                         
   1  -4   3        193.06        228.71         5.88 o                         
   2  -4   3         61.65         57.25         0.51 o                         
   3  -4   3        166.75        170.93         1.72 o                         
   4  -4   3        192.12        209.28         2.27 o                         
   5  -4   3          9.63          9.03         0.21 o                         
   6  -4   3          1.31          1.78         0.12 o                         
   7  -4   3          0.22         -0.05         0.08 o                         
   8  -4   3         30.41         29.21         0.43 o                         
   9  -4   3         13.20         12.74         0.50 o                         
  -9  -3   3          5.79          5.38         0.41 o                         
  -8  -3   3         20.54         20.37         0.58 o                         
  -7  -3   3          0.27          0.41         0.11 o                         
  -6  -3   3          7.98         12.71         0.24 o                         
  -5  -3   3         18.52         16.57         0.30 o                         
  -4  -3   3        181.50        175.82         1.50 o                         
  -3  -3   3         33.38         40.57         0.47 o                         
  -2  -3   3          0.02          1.76         0.07 o                         
  -1  -3   3          4.10          5.36         0.12 o                         
   0  -3   3         75.10         65.61         0.59 o                         
   1  -3   3         67.68         79.81         0.62 o                         
   2  -3   3        173.27        210.00         5.68 o                         
   3  -3   3         14.70         20.25         0.26 o                         
   4  -3   3         75.41         74.24         0.65 o                         
   5  -3   3        204.20        196.39         2.14 o                         
   6  -3   3        104.36        107.68         0.96 o                         
   7  -3   3          0.54          0.35         0.09 o                         
   8  -3   3          4.77          4.43         0.20 o                         
   9  -3   3          2.84          2.80         0.20 o                         
  10  -3   3          0.06         -0.19         0.19 o                         
  -9  -2   3          5.65          3.73         0.38 o                         
  -8  -2   3         41.78         40.13         0.95 o                         
  -7  -2   3         86.88         87.59         0.97 o                         
  -6  -2   3        328.56        340.42         2.90 o                         
  -5  -2   3         91.45         93.89         0.88 o                         
  -4  -2   3          0.87          0.22         0.06 o                         
  -3  -2   3          0.02          0.00         0.06 o                         
  -2  -2   3        139.19        126.61         1.07 o                         
  -1  -2   3        165.14        168.98         4.96 o                         
   0  -2   3         80.76         92.97         0.94 o                         
   1  -2   3         62.06         59.07         0.49 o                         
   2  -2   3        399.76        374.51         7.57 o                         
   3  -2   3        723.97        799.23        17.94 o                         
   4  -2   3         13.85         16.36         0.24 o                         
   5  -2   3        135.92        147.95         1.52 o                         
   6  -2   3          9.37          9.29         0.20 o                         
   7  -2   3          2.28          1.81         0.11 o                         
   8  -2   3         96.43         94.93         0.86 o                         
   9  -2   3         69.55         61.88         0.93 o                         
  10  -2   3          0.01         -0.15         0.15 o                         
  -9  -1   3          4.52          4.07         0.40 o                         
  -8  -1   3          7.86          8.57         0.40 o                         
  -7  -1   3          3.02          2.42         0.18 o                         
  -6  -1   3        488.76        501.57        13.60 o                         
  -5  -1   3        108.46        106.91         0.90 o                         
  -4  -1   3        150.83        161.17         1.40 o                         
  -3  -1   3       1319.85       1309.16        26.82 o                         
  -2  -1   3        150.29        154.13         3.09 o                         
  -1  -1   3         22.79         16.77         0.20 o                         
   0  -1   3        800.22        799.65        17.91 o                         
   1  -1   3        763.35        819.04        38.26 o                         
   2  -1   3        254.49        325.21         6.57 o                         
   3  -1   3       2150.01       2342.70        53.70 o                         
   4  -1   3        427.67        507.17        15.71 o                         
   5  -1   3        726.06        759.07        26.22 o                         
   6  -1   3        141.06        130.12         1.04 o                         
   7  -1   3        104.68         98.63         0.86 o                         
   8  -1   3          5.37          4.64         0.17 o                         
   9  -1   3          1.41          1.12         0.15 o                         
  10  -1   3          3.36          2.71         0.30 o                         
  -9   0   3          6.27          5.07         0.45 o                         
  -8   0   3          8.79          8.09         0.38 o                         
  -7   0   3         56.35         57.79         0.74 o                         
  -6   0   3          5.62         10.33         0.27 o                         
  -5   0   3         44.27         43.56         0.45 o                         
  -4   0   3         15.15         13.05         0.21 o                         
  -3   0   3        302.28        321.64         7.74 o                         
  -2   0   3       1052.35       1114.54        23.22 o                         
  -1   0   3          4.53          4.87         0.12 o                         
   0   0   3         93.38        110.20         3.34 o                         
   1   0   3        296.38        275.69        10.04 o                         
   2   0   3        469.50        480.63        11.49 o                         
   3   0   3       3637.79       3339.87       152.93 o                         
   4   0   3        168.81        164.39         6.02 o                         
   5   0   3        154.10        176.14         5.02 o                         
   6   0   3          5.69          8.93         0.18 o                         
   7   0   3        136.35        138.84         1.18 o                         
   8   0   3        313.09        316.86         2.78 o                         
   9   0   3         95.40         93.33         1.31 o                         
  10   0   3          2.75          3.02         0.29 o                         
  11   0   3          1.81          1.34         0.52 o                         
  -9   1   3          1.57          1.51         0.30 o                         
  -8   1   3         19.12         20.40         0.60 o                         
  -7   1   3          6.43          6.94         0.25 o                         
  -6   1   3          0.50          0.39         0.08 o                         
  -5   1   3        136.95        150.69         1.25 o                         
  -4   1   3         28.21         26.73         0.35 o                         
  -3   1   3        143.12        138.61         1.30 o                         
  -2   1   3          7.53          2.08         0.10 o                         
  -1   1   3         39.70         30.53         0.34 o                         
   0   1   3         43.99         57.14         0.50 o                         
   1   1   3        361.57        349.16         7.99 o                         
   2   1   3         26.05         29.69         0.28 o                         
   3   1   3       3185.87       2879.53       137.51 o                         
   4   1   3         21.75         24.07         0.25 o                         
   5   1   3         30.32         27.59         0.31 o                         
   7   1   3        278.09        278.29         3.86 o                         
   8   1   3          9.86         10.62         0.23 o                         
   9   1   3          6.97          6.56         0.26 o                         
  10   1   3          3.77          3.91         0.34 o                         
  11   1   3         17.95         17.42         0.72 o                         
  -9   2   3          2.15          2.70         0.37 o                         
  -8   2   3          8.80          8.12         0.49 o                         
  -7   2   3          2.34          2.63         0.15 o                         
  -6   2   3         33.20         32.25         0.42 o                         
  -5   2   3        109.29        113.89         0.99 o                         
  -4   2   3         80.82         82.20         0.70 o                         
  -3   2   3         39.42         35.27         0.35 o                         
  -2   2   3        309.07        330.44        13.22 o                         
  -1   2   3       1224.11       1180.64        31.99 o                         
   0   2   3       1506.21       1599.24        29.68 o                         
   1   2   3          3.91          4.11         0.10 o                         
   2   2   3        110.64        111.75         4.67 o                         
   3   2   3        452.24        459.65        10.79 o                         
   4   2   3        162.33        171.40         4.25 o                         
   5   2   3        151.55        162.52         2.62 o                         
   7   2   3        328.14        331.73         5.20 o                         
   8   2   3         92.55         94.69         0.89 o                         
   9   2   3         24.18         23.17         0.42 o                         
  10   2   3          6.45          6.15         0.36 o                         
  11   2   3          4.84          5.35         0.45 o                         
  -8   3   3          7.68          6.64         0.41 o                         
  -7   3   3         57.28         57.76         0.69 o                         
  -6   3   3          0.01         -0.08         0.08 o                         
  -5   3   3          5.30          5.57         0.19 o                         
  -4   3   3         12.28          9.65         0.21 o                         
  -3   3   3        595.04        596.39        18.06 o                         
  -2   3   3        551.94        539.88        11.30 o                         
  -1   3   3        123.79        141.67         2.01 o                         
   0   3   3        144.66        144.46         6.16 o                         
   1   3   3         57.67         56.80         0.49 o                         
   2   3   3          0.30          0.08         0.04 o                         
   3   3   3        230.15        214.33         8.71 o                         
   4   3   3         47.71         45.68         0.39 o                         
   5   3   3         23.14         20.01         0.23 o                         
   7   3   3        300.98        310.25         4.17 o                         
   8   3   3         17.43         16.61         0.27 o                         
   9   3   3         17.20         16.89         0.38 o                         
  10   3   3          4.59          5.65         0.32 o                         
  -8   4   3          0.01         -0.03         0.18 o                         
  -7   4   3         13.18         12.67         0.33 o                         
  -6   4   3          2.42          2.57         0.16 o                         
  -5   4   3          3.30          3.37         0.16 o                         
  -4   4   3         72.86         71.11         0.70 o                         
  -3   4   3        113.61        124.25         1.04 o                         
  -2   4   3         38.50         30.83         0.35 o                         
  -1   4   3        519.37        528.85        10.88 o                         
   0   4   3        155.54        162.59         2.48 o                         
   1   4   3          4.20          3.35         0.11 o                         
   2   4   3        439.33        470.35         9.42 o                         
   3   4   3         17.58         20.95         0.23 o                         
   4   4   3         85.35         99.59         0.78 o                         
   5   4   3          9.21          6.88         0.12 o                         
   6   4   3         31.62         30.41         0.32 o                         
   7   4   3          9.40          8.09         0.18 o                         
   8   4   3          1.96          1.55         0.11 o                         
   9   4   3         51.92         55.03         0.87 o                         
  10   4   3         18.35         19.76         0.62 o                         
  -7   5   3         32.13         34.39         0.65 o                         
  -6   5   3          0.45          0.08         0.10 o                         
  -5   5   3         18.92         16.63         0.31 o                         
  -4   5   3         23.94         18.82         0.32 o                         
  -3   5   3         43.84         46.19         0.50 o                         
  -2   5   3         81.50         69.99         0.61 o                         
  -1   5   3          8.35          5.30         0.16 o                         
   0   5   3          5.61          9.15         0.17 o                         
   1   5   3         35.37         33.93         0.33 o                         
   2   5   3         41.68         38.87         0.34 o                         
   3   5   3        205.04        213.47         5.54 o                         
   4   5   3        158.97        167.60         1.48 o                         
   5   5   3          0.51          0.33         0.08 o                         
   6   5   3          1.51          1.52         0.08 o                         
   7   5   3          0.63          0.09         0.06 o                         
   8   5   3          0.07         -0.02         0.07 o                         
   9   5   3          6.05          6.49         0.34 o                         
  10   5   3          5.70          5.33         0.50 o                         
  -7   6   3          1.56          0.84         0.22 o                         
  -6   6   3          2.70          3.73         0.25 o                         
  -5   6   3          0.66          0.64         0.12 o                         
  -4   6   3        112.95        111.66         1.24 o                         
  -3   6   3         16.12         15.46         0.30 o                         
  -2   6   3        329.24        338.79         4.75 o                         
  -1   6   3         28.65         25.56         0.33 o                         
   0   6   3         58.10         52.91         0.53 o                         
   1   6   3        229.72        213.65         2.07 o                         
   2   6   3        151.43        161.17         1.30 o                         
   3   6   3          3.32          3.66         0.09 o                         
   4   6   3         16.87         16.90         0.31 o                         
   5   6   3         38.65         38.89         0.60 o                         
   6   6   3         59.59         57.15         0.93 o                         
   7   6   3         20.00         21.52         0.65 o                         
   8   6   3         21.67         23.88         0.94 o                         
   9   6   3         12.86         13.37         0.73 o                         
  10   6   3          3.42          3.29         0.39 o                         
  -6   7   3          1.04          0.89         0.22 o                         
  -5   7   3          2.05          1.55         0.18 o                         
  -4   7   3          0.42          0.26         0.11 o                         
  -3   7   3         18.83         16.04         0.29 o                         
  -2   7   3         65.58         64.31         0.69 o                         
  -1   7   3        231.44        224.30         1.81 o                         
   0   7   3         94.26         91.03         0.83 o                         
   1   7   3          4.14          5.43         0.17 o                         
   2   7   3         28.31         27.53         0.32 o                         
   3   7   3         52.44         54.57         0.48 o                         
   4   7   3          2.85          1.89         0.17 o                         
   5   7   3         42.93         43.67         0.68 o                         
   6   7   3        251.57        263.01         2.76 o                         
   7   7   3         42.97         40.68         0.78 o                         
   8   7   3          2.17          3.19         0.31 o                         
   9   7   3         26.61         29.09         1.47 o                         
  -5   8   3          4.23          5.33         0.41 o                         
  -4   8   3         11.00         11.13         0.39 o                         
  -3   8   3          0.00         -0.09         0.09 o                         
  -2   8   3         13.16         12.32         0.34 o                         
  -1   8   3          5.37          5.38         0.20 o                         
   0   8   3         20.36         23.06         0.34 o                         
   1   8   3         39.73         41.73         0.47 o                         
   2   8   3         68.94         65.34         0.62 o                         
   3   8   3         46.16         47.46         0.44 o                         
   4   8   3         11.29         11.75         0.45 o                         
   5   8   3          0.04         -0.05         0.10 o                         
   6   8   3         43.34         42.26         0.74 o                         
   7   8   3         10.72          8.96         0.81 o                         
   8   8   3         40.03         37.80         1.83 o                         
  -4   9   3          1.61          1.49         0.31 o                         
  -3   9   3         13.52         14.42         0.47 o                         
  -2   9   3         49.76         51.71         1.02 o                         
  -1   9   3         19.95         20.37         0.44 o                         
   0   9   3          0.01          0.23         0.12 o                         
   1   9   3         26.43         24.07         0.47 o                         
   2   9   3         15.09         14.11         0.30 o                         
   3   9   3         18.25         20.01         0.39 o                         
   4   9   3         70.72         71.62         1.21 o                         
   5   9   3         22.61         24.66         0.64 o                         
   6   9   3          0.21          0.02         0.16 o                         
   7   9   3          1.14          1.13         0.31 o                         
  -3  10   3          0.00         -0.02         0.23 o                         
  -2  10   3          0.65          0.28         0.17 o                         
  -1  10   3         22.98         19.59         0.78 o                         
   0  10   3         51.08         50.27         0.89 o                         
   1  10   3         43.96         50.90         0.80 o                         
   2  10   3         80.00         80.82         1.15 o                         
   3  10   3         27.75         27.73         0.65 o                         
   4  10   3          0.01          0.04         0.21 o                         
   5  10   3          0.15          0.19         0.21 o                         
   6  10   3         11.49         13.80         0.83 o                         
   0  11   3          0.76          0.71         0.24 o                         
   1  11   3          0.87          0.65         0.23 o                         
   2  11   3          6.76          5.53         0.48 o                         
   3  11   3         45.86         47.12         1.17 o                         
  -1 -10   4         11.73         13.96         0.58 o                         
   0 -10   4         11.25         13.33         0.58 o                         
   1 -10   4         19.19         20.73         0.72 o                         
  -4  -9   4          2.10          2.35         0.54 o                         
  -3  -9   4          5.52          5.41         0.68 o                         
  -2  -9   4          1.25          1.41         0.19 o                         
  -1  -9   4         12.10         13.14         0.47 o                         
   0  -9   4          1.19          0.69         0.17 o                         
   1  -9   4         10.75         11.18         0.40 o                         
   2  -9   4         11.83         13.02         0.50 o                         
   3  -9   4          8.63         10.81         0.53 o                         
   4  -9   4          9.14          9.97         0.51 o                         
  -5  -8   4          0.28          0.39         0.14 o                         
  -4  -8   4          3.79          3.14         0.31 o                         
  -3  -8   4         13.52         13.17         0.57 o                         
  -2  -8   4          3.47          3.27         0.19 o                         
  -1  -8   4          8.32          6.94         0.24 o                         
   0  -8   4         35.44         36.19         0.63 o                         
   1  -8   4         63.35         65.91         0.90 o                         
   2  -8   4          0.09          0.54         0.15 o                         
   3  -8   4          0.96          1.02         0.16 o                         
   4  -8   4          5.95          5.55         0.38 o                         
   5  -8   4          0.47          0.01         0.19 o                         
   6  -8   4          4.41          4.12         0.37 o                         
  -6  -7   4         13.79         13.81         0.93 o                         
  -5  -7   4          0.64          0.90         0.18 o                         
  -4  -7   4          3.08          2.23         0.18 o                         
  -3  -7   4          5.98          6.43         0.20 o                         
  -2  -7   4          0.83          0.29         0.08 o                         
  -1  -7   4         75.66         78.23         0.80 o                         
   0  -7   4        119.77        113.32         1.02 o                         
   1  -7   4          0.89          0.71         0.10 o                         
   2  -7   4          0.17         -0.09         0.09 o                         
   3  -7   4          7.71          8.78         0.36 o                         
   4  -7   4         68.22         75.11         0.85 o                         
   5  -7   4         19.39         19.56         0.40 o                         
   6  -7   4          0.87          0.60         0.16 o                         
   7  -7   4          0.06         -0.07         0.17 o                         
  -7  -6   4         22.24         23.23         0.82 o                         
  -6  -6   4          3.77          2.49         0.18 o                         
  -5  -6   4          7.53          6.05         0.25 o                         
  -4  -6   4         28.27         26.34         0.35 o                         
  -3  -6   4        150.58        153.06         1.27 o                         
  -2  -6   4        154.41        157.55         1.26 o                         
  -1  -6   4        103.16         99.82         0.89 o                         
   0  -6   4        211.28        214.07         1.80 o                         
   1  -6   4          0.20          0.32         0.08 o                         
   2  -6   4        108.23        100.60         0.99 o                         
   3  -6   4         13.27          9.16         0.28 o                         
   4  -6   4         12.31         11.39         0.29 o                         
   5  -6   4         11.82         13.57         0.28 o                         
   6  -6   4          7.24          8.59         0.24 o                         
   7  -6   4          0.06          0.15         0.13 o                         
   8  -6   4          0.21         -0.11         0.14 o                         
  -7  -5   4          0.80          1.48         0.27 o                         
  -6  -5   4         10.60         11.16         0.31 o                         
  -5  -5   4         30.81         33.71         0.47 o                         
  -4  -5   4        128.76        131.29         1.13 o                         
  -3  -5   4         28.16         24.21         0.34 o                         
  -2  -5   4          0.30          0.59         0.07 o                         
  -1  -5   4         25.37         28.83         0.36 o                         
   0  -5   4         25.89         24.23         0.31 o                         
   1  -5   4        289.88        312.09         8.31 o                         
   2  -5   4        222.78        225.40         2.83 o                         
   3  -5   4        241.39        250.82         2.59 o                         
   4  -5   4        452.38        481.74        13.16 o                         
   5  -5   4          4.77          5.23         0.18 o                         
   6  -5   4         50.24         46.43         0.58 o                         
   7  -5   4          3.63          3.78         0.18 o                         
   8  -5   4          0.46          0.79         0.12 o                         
   9  -5   4         11.75         13.55         0.59 o                         
  -8  -4   4          1.81          3.67         0.35 o                         
  -7  -4   4          0.00         -0.13         0.13 o                         
  -6  -4   4         29.87         27.59         0.47 o                         
  -5  -4   4          1.26          0.90         0.10 o                         
  -4  -4   4        181.04        181.40         1.57 o                         
  -3  -4   4        149.25        153.24         1.35 o                         
  -2  -4   4         23.09         17.99         0.24 o                         
  -1  -4   4         41.49         42.63         0.45 o                         
   0  -4   4          6.15          6.17         0.15 o                         
   1  -4   4         20.70         20.68         0.28 o                         
   2  -4   4        131.26        144.18         1.26 o                         
   3  -4   4         49.08         49.43         0.51 o                         
   4  -4   4         49.46         45.86         0.50 o                         
   5  -4   4          2.98          2.69         0.14 o                         
   6  -4   4         63.59         63.81         0.71 o                         
   7  -4   4         56.76         54.18         0.62 o                         
   8  -4   4          4.33          4.37         0.20 o                         
   9  -4   4          1.44          1.63         0.19 o                         
  -8  -3   4         52.28         56.39         1.11 o                         
  -7  -3   4         39.35         40.45         0.69 o                         
  -6  -3   4          2.78          2.00         0.14 o                         
  -5  -3   4         75.78         74.67         0.76 o                         
  -4  -3   4        216.77        212.95         1.74 o                         
  -3  -3   4         12.08          9.51         0.21 o                         
  -2  -3   4        120.46        127.51         1.03 o                         
  -1  -3   4         25.41         22.96         0.28 o                         
   0  -3   4        297.45        325.83        18.18 o                         
   1  -3   4        923.98        989.52        34.09 o                         
   2  -3   4         11.46         12.13         0.18 o                         
   3  -3   4         13.65          9.98         0.19 o                         
   4  -3   4        153.67        144.41         1.29 o                         
   5  -3   4          9.63          7.46         0.19 o                         
   6  -3   4         32.75         31.50         0.42 o                         
   7  -3   4          1.01          0.90         0.11 o                         
   8  -3   4          5.81          5.09         0.21 o                         
   9  -3   4          5.54          5.50         0.26 o                         
  10  -3   4          0.03         -0.04         0.20 o                         
  -8  -2   4         37.43         40.26         0.93 o                         
  -7  -2   4         93.18         85.65         1.13 o                         
  -6  -2   4          0.57          0.92         0.11 o                         
  -4  -2   4        108.04        114.35         1.04 o                         
  -3  -2   4         41.00         35.86         0.45 o                         
  -2  -2   4        204.78        180.03        21.35 o                         
  -1  -2   4       1054.16        934.13       102.13 o                         
   0  -2   4          0.39          1.36         0.08 o                         
   1  -2   4        419.97        465.39        14.60 o                         
   2  -2   4        383.92        451.61        12.10 o                         
   3  -2   4        390.42        404.19         9.01 o                         
   4  -2   4         47.50         38.99         0.42 o                         
   5  -2   4         23.97         16.16         0.26 o                         
   6  -2   4         30.86         27.72         0.37 o                         
   7  -2   4         30.84         27.77         0.41 o                         
   8  -2   4          0.57          0.31         0.10 o                         
   9  -2   4          0.02         -0.01         0.11 o                         
  10  -2   4         33.64         35.27         0.85 o                         
  -8  -1   4          0.37          0.16         0.19 o                         
  -7  -1   4          0.00          0.44         0.13 o                         
  -6  -1   4          7.89          7.22         0.23 o                         
  -3  -1   4          0.56          0.07         0.06 o                         
  -2  -1   4          5.46          2.63         0.14 o                         
  -1  -1   4         60.49         67.93         0.58 o                         
   0  -1   4        214.43        203.16         6.15 o                         
   1  -1   4       1137.73       1113.01        36.26 o                         
   2  -1   4        657.06        685.81        40.26 o                         
   3  -1   4        111.44        100.46         0.96 o                         
   4  -1   4        501.86        549.98        16.36 o                         
   5  -1   4         56.96         56.75         0.56 o                         
   6  -1   4         31.96         31.04         0.50 o                         
   7  -1   4         69.29         66.87         0.65 o                         
   8  -1   4          7.85          8.07         0.25 o                         
   9  -1   4          5.76          3.82         0.21 o                         
  10  -1   4          5.17          4.80         0.61 o                         
  -8   0   4          6.49          5.50         0.45 o                         
  -7   0   4          1.12          1.03         0.14 o                         
  -6   0   4          2.81          2.61         0.18 o                         
  -5   0   4         39.83         37.43         0.47 o                         
  -4   0   4         62.59         68.86         0.79 o                         
  -3   0   4          3.40          2.01         0.11 o                         
  -2   0   4        200.57        201.01         7.82 o                         
  -1   0   4       1385.32       1405.59        28.27 o                         
   0   0   4          4.70          4.56         0.19 o                         
   1   0   4        451.70        456.00        18.34 o                         
   2   0   4        337.75        341.30        14.65 o                         
   3   0   4        381.35        410.55        11.01 o                         
   4   0   4          8.16          4.64         0.19 o                         
   5   0   4        982.74        947.09        26.85 o                         
   6   0   4          0.39          0.43         0.06 o                         
   7   0   4          0.40          0.22         0.08 o                         
   8   0   4         17.71         17.21         0.32 o                         
   9   0   4         14.56         14.38         0.31 o                         
  10   0   4          8.04          7.66         0.38 o                         
  11   0   4          2.05          1.59         0.31 o                         
  -8   1   4          7.06          9.64         0.63 o                         
  -7   1   4         14.87         15.04         0.38 o                         
  -6   1   4          0.24          0.20         0.07 o                         
  -5   1   4         11.41         10.63         0.25 o                         
  -4   1   4        164.44        169.04         1.47 o                         
  -3   1   4        183.52        206.92         2.09 o                         
  -2   1   4        239.05        264.23         7.17 o                         
  -1   1   4        191.09        191.43         7.01 o                         
   0   1   4        555.86        613.06        22.36 o                         
   1   1   4        586.75        587.51        41.61 o                         
   2   1   4        179.94        198.39         5.05 o                         
   3   1   4        100.82        133.70         3.55 o                         
   4   1   4        939.56       1020.24        21.56 o                         
   5   1   4          0.33          0.83         0.06 o                         
   6   1   4         33.20         26.13         0.33 o                         
   7   1   4          1.37          1.44         0.11 o                         
   8   1   4         14.70         14.82         0.29 o                         
   9   1   4         23.53         22.20         0.37 o                         
  10   1   4          1.74          1.50         0.20 o                         
  11   1   4         26.78         28.07         0.88 o                         
  -8   2   4          5.43          5.78         0.42 o                         
  -7   2   4          1.50          1.18         0.17 o                         
  -6   2   4          0.50          0.29         0.09 o                         
  -5   2   4          4.20          4.67         0.30 o                         
  -4   2   4         50.09         45.64         0.53 o                         
  -3   2   4         79.80         74.01         0.69 o                         
  -2   2   4         89.09         78.52         0.72 o                         
  -1   2   4       1611.65       1673.52        34.10 o                         
   0   2   4        191.40        216.22        17.06 o                         
   1   2   4         39.31         31.16         0.31 o                         
   2   2   4        141.87        168.99         4.60 o                         
   3   2   4          7.39          5.27         0.16 o                         
   4   2   4        845.31        831.21        24.41 o                         
   5   2   4        645.21        678.75        27.40 o                         
   6   2   4         19.41         20.78         0.31 o                         
   7   2   4        109.32        117.79         0.96 o                         
   8   2   4          7.12          8.46         0.26 o                         
   9   2   4         10.71          8.88         0.26 o                         
  10   2   4         12.32         11.88         0.44 o                         
  11   2   4         13.22         11.76         0.58 o                         
  -8   3   4          0.00         -0.01         0.20 o                         
  -7   3   4          0.15          0.05         0.14 o                         
  -6   3   4         64.30         65.85         0.84 o                         
  -5   3   4        165.60        164.43         1.58 o                         
  -4   3   4        173.08        174.43         1.44 o                         
  -3   3   4         16.33         15.65         0.26 o                         
  -2   3   4         35.17         36.35         0.42 o                         
  -1   3   4         91.81        104.89         0.83 o                         
   0   3   4        107.31        119.31         0.96 o                         
   1   3   4        711.29        715.06        20.32 o                         
   2   3   4         89.30         90.08         0.75 o                         
   3   3   4         77.88         81.74         0.66 o                         
   4   3   4        177.65        201.12         3.76 o                         
   5   3   4          7.45         11.92         0.18 o                         
   6   3   4         35.46         32.56         0.35 o                         
   7   3   4          0.11          0.14         0.06 o                         
   8   3   4         34.10         34.24         0.40 o                         
   9   3   4         30.18         28.41         0.60 o                         
  10   3   4          0.18          0.23         0.25 o                         
  11   3   4          2.19          1.26         0.39 o                         
  -7   4   4          0.19         -0.04         0.17 o                         
  -6   4   4          1.63          1.72         0.13 o                         
  -5   4   4         32.14         32.15         0.44 o                         
  -4   4   4          7.96          7.97         0.23 o                         
  -3   4   4        119.80        119.11         1.13 o                         
  -2   4   4        287.51        289.43         5.66 o                         
  -1   4   4        528.98        534.42        14.23 o                         
   0   4   4        849.58        854.30        23.98 o                         
   1   4   4          8.52          8.20         0.20 o                         
   2   4   4          1.31          0.26         0.05 o                         
   3   4   4          0.25          0.02         0.05 o                         
   4   4   4         67.88         61.59         0.56 o                         
   5   4   4          0.20          0.02         0.04 o                         
   6   4   4         21.54         22.93         0.25 o                         
   7   4   4         10.00          9.94         0.19 o                         
   8   4   4          2.25          2.29         0.13 o                         
   9   4   4          0.04         -0.08         0.08 o                         
  10   4   4          2.37          2.97         0.28 o                         
  -7   5   4         10.35         10.30         0.52 o                         
  -6   5   4         28.50         27.38         0.45 o                         
  -5   5   4         15.90         15.16         0.31 o                         
  -4   5   4         23.85         22.92         0.34 o                         
  -3   5   4         17.81         13.93         0.26 o                         
  -2   5   4         49.46         58.47         0.60 o                         
  -1   5   4        115.95        126.40         1.00 o                         
   0   5   4        259.19        239.44         3.25 o                         
   1   5   4        435.71        476.81         9.88 o                         
   2   5   4        415.08        431.11        10.51 o                         
   3   5   4          0.02          0.02         0.04 o                         
   4   5   4         26.77         21.05         0.25 o                         
   5   5   4         37.56         34.54         0.34 o                         
   6   5   4          3.38          3.30         0.11 o                         
   7   5   4         69.93         71.53         0.65 o                         
   8   5   4         56.47         53.69         0.65 o                         
   9   5   4          0.00          0.06         0.08 o                         
  10   5   4          9.34         10.15         0.59 o                         
  -6   6   4          4.62          3.66         0.26 o                         
  -5   6   4          0.33          0.13         0.10 o                         
  -4   6   4         50.12         47.95         0.78 o                         
  -3   6   4         36.92         33.96         0.49 o                         
  -2   6   4        421.08        422.94         5.12 o                         
  -1   6   4        290.44        292.08         3.02 o                         
   0   6   4         97.99        101.54         0.88 o                         
   1   6   4          0.81          0.43         0.07 o                         
   2   6   4         33.50         38.42         0.39 o                         
   3   6   4          0.02          0.12         0.05 o                         
   5   6   4        362.81        382.07         9.70 o                         
   6   6   4         21.17         20.79         0.30 o                         
   7   6   4         78.46         76.20         0.95 o                         
   8   6   4          0.01         -0.09         0.13 o                         
   9   6   4          7.38          7.79         0.38 o                         
  10   6   4         16.53         15.93         1.16 o                         
  -6   7   4          4.17          3.99         0.48 o                         
  -5   7   4          2.31          2.19         0.20 o                         
  -4   7   4         17.46         16.57         0.42 o                         
  -3   7   4          7.35          6.97         0.25 o                         
  -2   7   4         10.56         10.07         0.22 o                         
  -1   7   4          1.20          1.84         0.14 o                         
   0   7   4        122.10        119.77         1.05 o                         
   1   7   4        128.86        130.91         1.06 o                         
   2   7   4        141.00        145.66         1.16 o                         
   3   7   4        100.24        100.92         0.81 o                         
   4   7   4         89.53         94.33         0.80 o                         
   5   7   4         30.62         32.50         0.49 o                         
   6   7   4         28.47         25.45         0.53 o                         
   7   7   4        342.87        356.06         4.96 o                         
   8   7   4         58.32         59.40         1.22 o                         
   9   7   4          5.54          4.84         0.49 o                         
  -5   8   4          3.25          3.92         0.46 o                         
  -4   8   4         34.80         34.83         0.79 o                         
  -3   8   4          9.58          8.57         0.33 o                         
  -2   8   4          7.44          8.20         0.34 o                         
  -1   8   4         13.20         15.77         0.36 o                         
   0   8   4          5.44          5.02         0.20 o                         
   1   8   4          0.46          0.76         0.10 o                         
   2   8   4          2.67          2.89         0.13 o                         
   3   8   4          2.91          2.99         0.11 o                         
   4   8   4          7.80          8.70         0.17 o                         
   5   8   4          2.36          3.39         0.25 o                         
   6   8   4          0.07          0.10         0.17 o                         
   7   8   4          0.16          0.38         0.23 o                         
   8   8   4         10.81         10.29         0.62 o                         
  -4   9   4          0.37          0.94         0.29 o                         
  -3   9   4          0.82          1.08         0.21 o                         
  -2   9   4          8.24          6.31         0.36 o                         
  -1   9   4         53.37         54.68         0.83 o                         
   0   9   4         14.11         15.49         0.40 o                         
   1   9   4         24.37         25.05         0.51 o                         
   2   9   4         70.78         71.82         0.87 o                         
   3   9   4          5.13          6.00         0.19 o                         
   4   9   4         13.12         11.52         0.48 o                         
   5   9   4         43.45         42.66         1.31 o                         
   6   9   4         27.71         28.68         0.88 o                         
   7   9   4          3.33          2.81         0.46 o                         
  -2  10   4          2.70          2.20         0.31 o                         
  -1  10   4          1.27          0.97         0.20 o                         
   0  10   4          8.62          9.17         0.39 o                         
   1  10   4          0.76          0.37         0.14 o                         
   2  10   4         13.41         12.96         0.35 o                         
   3  10   4         11.38         12.19         0.33 o                         
   4  10   4         22.88         25.63         0.84 o                         
   5  10   4         25.12         25.59         0.90 o                         
   6  10   4          1.35          1.34         0.31 o                         
   1  11   4         17.02         16.63         0.59 o                         
   2  11   4          3.95          3.81         0.32 o                         
   3  11   4          1.85          3.43         0.38 o                         
  -2  -9   5         11.42         13.23         0.70 o                         
  -1  -9   5         33.29         35.60         0.91 o                         
   0  -9   5          3.94          5.60         0.35 o                         
   1  -9   5         10.66          6.76         0.49 o                         
   2  -9   5          0.46         -0.14         0.19 o                         
   3  -9   5          3.13          3.79         0.55 o                         
   4  -9   5          0.95          0.37         0.25 o                         
  -4  -8   5         13.09         13.54         0.95 o                         
  -3  -8   5          1.31          0.87         0.16 o                         
  -2  -8   5         22.02         20.17         0.43 o                         
  -1  -8   5          3.45          1.97         0.20 o                         
   0  -8   5          0.45          0.76         0.15 o                         
   1  -8   5         11.06         12.23         0.38 o                         
   2  -8   5         42.77         42.54         0.76 o                         
   3  -8   5          0.30          0.08         0.16 o                         
   4  -8   5          9.53          7.88         0.58 o                         
   5  -8   5          7.42          5.88         0.44 o                         
   6  -8   5          2.82          1.73         0.30 o                         
  -5  -7   5          0.20          0.07         0.12 o                         
  -4  -7   5         13.34         11.72         0.55 o                         
  -3  -7   5         22.45         22.92         0.50 o                         
  -2  -7   5         62.53         67.25         0.88 o                         
  -1  -7   5         18.75         19.76         0.49 o                         
   0  -7   5         40.22         36.50         0.54 o                         
   1  -7   5        164.34        149.62         1.46 o                         
   2  -7   5          0.00          0.18         0.11 o                         
   3  -7   5          0.43          0.76         0.13 o                         
   4  -7   5         69.54         75.33         0.88 o                         
   5  -7   5          8.36          9.47         0.38 o                         
   6  -7   5          1.66          0.92         0.21 o                         
   7  -7   5          1.89          1.16         0.25 o                         
  -6  -6   5          1.77          2.07         0.24 o                         
  -5  -6   5         10.69         10.24         0.35 o                         
  -4  -6   5         48.83         43.66         0.67 o                         
  -3  -6   5         16.46         15.06         0.32 o                         
  -2  -6   5          8.72          7.92         0.20 o                         
  -1  -6   5         97.67         93.34         0.85 o                         
   0  -6   5         84.20         77.73         0.75 o                         
   1  -6   5        167.89        173.48         2.21 o                         
   2  -6   5        321.40        330.32         2.89 o                         
   3  -6   5          0.04          0.22         0.08 o                         
   4  -6   5        149.29        138.05         1.18 o                         
   5  -6   5         69.59         65.59         0.68 o                         
   6  -6   5          1.03          1.44         0.15 o                         
   7  -6   5         22.75         25.91         0.58 o                         
   8  -6   5         22.10         24.69         0.69 o                         
  -7  -5   5          0.00         -0.09         0.26 o                         
  -6  -5   5          8.36          7.81         0.47 o                         
  -5  -5   5          3.16          3.63         0.22 o                         
  -4  -5   5          0.06         -0.07         0.08 o                         
  -3  -5   5         83.51         80.50         0.79 o                         
  -2  -5   5          0.29          0.37         0.07 o                         
  -1  -5   5         96.52        101.38         0.89 o                         
   0  -5   5         34.97         39.18         0.48 o                         
   1  -5   5          6.67          4.44         0.17 o                         
   2  -5   5          1.83          1.11         0.11 o                         
   3  -5   5         53.17         51.92         0.53 o                         
   4  -5   5        172.19        167.97         1.30 o                         
   5  -5   5         97.56        100.18         0.88 o                         
   6  -5   5          1.57          2.35         0.14 o                         
   7  -5   5         15.33         11.69         0.28 o                         
   8  -5   5          2.23          2.00         0.22 o                         
   9  -5   5          4.01          3.66         0.34 o                         
  -7  -4   5          0.54          0.47         0.21 o                         
  -6  -4   5         14.96         16.05         0.58 o                         
  -5  -4   5          2.00          1.79         0.17 o                         
  -4  -4   5         19.71         21.72         0.35 o                         
  -3  -4   5          7.78          7.84         0.21 o                         
  -2  -4   5         25.95         23.84         0.32 o                         
  -1  -4   5         12.18          8.06         0.23 o                         
   0  -4   5          3.96          4.52         0.14 o                         
   1  -4   5         45.02         40.09         0.49 o                         
   2  -4   5        151.28        150.82         1.18 o                         
   3  -4   5          1.70          0.67         0.08 o                         
   4  -4   5        156.67        156.28         1.27 o                         
   5  -4   5          2.57          2.89         0.15 o                         
   6  -4   5         16.95         18.16         0.32 o                         
   7  -4   5         53.05         51.13         0.65 o                         
   8  -4   5         26.60         27.62         0.43 o                         
   9  -4   5          5.24          2.80         0.22 o                         
  -7  -3   5         13.09         13.42         0.60 o                         
  -6  -3   5          3.39          3.33         0.30 o                         
  -5  -3   5          0.04          0.22         0.10 o                         
  -4  -3   5         42.03         42.22         0.57 o                         
  -3  -3   5          1.10          1.10         0.11 o                         
  -2  -3   5         34.86         32.16         0.39 o                         
  -1  -3   5          0.17          0.09         0.05 o                         
   0  -3   5        318.39        343.29        23.06 o                         
   1  -3   5         19.19         17.05         0.24 o                         
   2  -3   5         97.95         90.42         0.74 o                         
   3  -3   5        215.35        195.29         3.00 o                         
   4  -3   5         88.37         81.24         0.71 o                         
   5  -3   5        123.15        122.20         1.03 o                         
   6  -3   5          8.16          7.48         0.22 o                         
   7  -3   5         35.35         36.96         0.47 o                         
   8  -3   5         20.41         17.89         0.34 o                         
   9  -3   5         16.86         15.95         0.45 o                         
  10  -3   5         11.29         12.79         0.70 o                         
  -8  -2   5          2.34          1.71         0.39 o                         
  -7  -2   5         59.39         62.97         1.52 o                         
  -6  -2   5         33.47         33.37         0.62 o                         
  -5  -2   5          9.23          9.56         0.30 o                         
  -4  -2   5         34.92         37.79         0.65 o                         
  -3  -2   5         45.26         41.15         0.50 o                         
  -2  -2   5         15.94         12.26         0.22 o                         
  -1  -2   5        154.58        146.84         1.19 o                         
   0  -2   5        178.29        176.58         2.26 o                         
   1  -2   5        237.33        215.30        11.28 o                         
   2  -2   5          4.24          3.13         0.13 o                         
   3  -2   5         15.90         13.94         0.24 o                         
   4  -2   5         17.72         17.17         0.25 o                         
   5  -2   5          0.66          0.93         0.09 o                         
   6  -2   5          6.14          3.66         0.16 o                         
   7  -2   5         35.80         33.03         0.47 o                         
   8  -2   5         72.58         74.34         0.79 o                         
   9  -2   5          1.86          1.72         0.17 o                         
  10  -2   5          0.13          0.34         0.24 o                         
  -8  -1   5          2.48          3.04         0.37 o                         
  -7  -1   5         40.45         38.67         1.25 o                         
  -6  -1   5          2.34          1.35         0.17 o                         
  -5  -1   5         34.59         31.39         0.45 o                         
  -4  -1   5        124.83        119.20         1.10 o                         
  -2  -1   5         21.20         16.93         0.24 o                         
  -1  -1   5         22.46         28.48         0.33 o                         
   0  -1   5          7.42          4.85         0.25 o                         
   1  -1   5        157.72        170.34         4.85 o                         
   2  -1   5        253.18        258.60         7.73 o                         
   3  -1   5        250.66        279.55         7.12 o                         
   4  -1   5        910.09       1032.10        23.87 o                         
   6  -1   5         19.52         22.39         0.33 o                         
   7  -1   5         16.11         17.64         0.33 o                         
   8  -1   5          0.01         -0.07         0.07 o                         
   9  -1   5         18.83         15.53         0.37 o                         
  10  -1   5          1.16          1.36         0.22 o                         
  -8   0   5          1.04          0.57         0.23 o                         
  -7   0   5          0.06         -0.01         0.17 o                         
  -6   0   5          0.92          0.33         0.13 o                         
  -5   0   5         51.98         53.78         0.68 o                         
  -4   0   5         12.19         12.67         0.23 o                         
  -3   0   5         17.81         16.98         0.27 o                         
  -2   0   5         71.11         64.66         0.59 o                         
  -1   0   5         10.96          8.19         0.22 o                         
   0   0   5          0.59          1.25         0.10 o                         
   1   0   5          3.05          5.12         0.17 o                         
   2   0   5         15.65         12.34         0.25 o                         
   3   0   5        359.61        381.75        11.02 o                         
   4   0   5          4.81          2.16         0.14 o                         
   5   0   5        109.45        104.30         0.86 o                         
   6   0   5        171.59        167.66         1.35 o                         
   7   0   5        234.83        237.53         1.93 o                         
   8   0   5         84.31         80.36         0.86 o                         
   9   0   5         16.40         17.08         0.38 o                         
  10   0   5         20.87         20.48         0.57 o                         
  11   0   5          7.78          7.78         0.60 o                         
  -8   1   5          9.92         11.61         0.67 o                         
  -7   1   5          0.67          0.71         0.19 o                         
  -6   1   5          0.21          0.34         0.14 o                         
  -5   1   5          1.27          0.86         0.10 o                         
  -4   1   5         50.33         54.30         0.60 o                         
  -3   1   5        277.89        280.16         3.94 o                         
  -2   1   5          0.80          1.77         0.11 o                         
  -1   1   5          9.12          7.42         0.20 o                         
   0   1   5         16.93         12.45         0.21 o                         
   1   1   5         15.04         16.20         0.24 o                         
   2   1   5        810.88        847.35        30.90 o                         
   3   1   5        781.68        867.83        28.49 o                         
   4   1   5        888.52        928.35        38.02 o                         
   5   1   5         96.67         97.50         0.77 o                         
   6   1   5          2.34          4.37         0.13 o                         
   7   1   5        173.45        177.52         1.50 o                         
   8   1   5          5.29          3.56         0.17 o                         
   9   1   5         50.48         52.09         0.64 o                         
  10   1   5         50.88         51.50         1.09 o                         
  11   1   5          0.48          0.47         0.25 o                         
  -7   2   5         27.84         29.70         0.80 o                         
  -6   2   5         62.16         62.84         1.15 o                         
  -5   2   5          0.02          0.04         0.06 o                         
  -4   2   5          0.96          1.06         0.10 o                         
  -3   2   5         24.60         24.54         0.36 o                         
  -2   2   5         10.53         10.38         0.22 o                         
  -1   2   5          3.78          1.34         0.09 o                         
   0   2   5         21.88         24.93         0.31 o                         
   1   2   5        253.93        248.97        13.19 o                         
   2   2   5        438.74        469.65        10.90 o                         
   3   2   5        885.64        924.30        20.57 o                         
   4   2   5         20.76         20.78         0.27 o                         
   5   2   5        183.52        197.38         2.44 o                         
   6   2   5        139.62        148.85         1.15 o                         
   7   2   5        220.18        222.49         1.72 o                         
   8   2   5        255.55        254.55         1.98 o                         
   9   2   5         30.82         30.20         0.45 o                         
  10   2   5          3.56          2.88         0.24 o                         
  11   2   5          0.88          0.26         0.22 o                         
  -7   3   5          3.05          2.93         0.29 o                         
  -6   3   5          3.52          1.67         0.17 o                         
  -5   3   5         34.09         36.36         0.55 o                         
  -4   3   5        216.22        219.13         1.72 o                         
  -3   3   5         40.22         37.61         0.43 o                         
  -2   3   5         29.09         24.70         0.33 o                         
  -1   3   5         58.23         55.26         0.55 o                         
   0   3   5         69.36         81.63         0.72 o                         
   1   3   5          9.96          9.55         0.18 o                         
   2   3   5          1.17          0.12         0.05 o                         
   3   3   5        349.30        348.56        12.60 o                         
   4   3   5         23.25         22.75         0.31 o                         
   5   3   5         99.36         97.60         0.79 o                         
   7   3   5        111.74        114.60         0.91 o                         
   8   3   5          4.71          5.04         0.18 o                         
   9   3   5          0.14          0.14         0.10 o                         
  10   3   5          3.37          3.48         0.25 o                         
  11   3   5         19.45         20.61         0.82 o                         
  -7   4   5          0.06          0.04         0.18 o                         
  -6   4   5         11.67         13.04         0.37 o                         
  -5   4   5          0.02         -0.09         0.10 o                         
  -4   4   5          0.33          0.73         0.09 o                         
  -3   4   5          1.53          1.31         0.11 o                         
  -2   4   5          0.04          0.05         0.07 o                         
   0   4   5        574.70        597.67        12.43 o                         
   1   4   5          2.47          2.01         0.12 o                         
   2   4   5         52.26         60.59         0.56 o                         
   3   4   5          3.22          3.00         0.13 o                         
   4   4   5          7.65          7.79         0.16 o                         
   5   4   5        196.33        191.60         1.54 o                         
   6   4   5        111.17        107.67         0.84 o                         
   7   4   5        127.53        122.87         1.03 o                         
   8   4   5         62.04         64.30         0.62 o                         
   9   4   5          1.43          1.35         0.14 o                         
  10   4   5          0.33          0.16         0.19 o                         
  -6   5   5          9.07          9.64         0.37 o                         
  -5   5   5         21.99         20.93         0.39 o                         
  -4   5   5         17.42         17.38         0.33 o                         
  -3   5   5        117.03        115.36         1.01 o                         
  -2   5   5        127.79        122.80         1.10 o                         
  -1   5   5        100.15         90.78         0.77 o                         
   0   5   5          4.38          8.39         0.20 o                         
   1   5   5          1.42          1.24         0.09 o                         
   4   5   5          0.98          0.72         0.07 o                         
   5   5   5          0.94          1.47         0.09 o                         
   6   5   5        177.05        171.48         1.33 o                         
   7   5   5         13.39         11.79         0.18 o                         
   8   5   5         64.85         64.90         0.74 o                         
   9   5   5         59.15         59.12         0.80 o                         
  10   5   5         19.49         20.29         0.64 o                         
  -6   6   5          8.58          9.92         0.52 o                         
  -5   6   5          8.82          8.67         0.35 o                         
  -4   6   5          4.18          3.34         0.18 o                         
  -3   6   5         11.30          9.86         0.25 o                         
  -2   6   5          2.80          2.19         0.22 o                         
  -1   6   5        309.90        319.06         2.65 o                         
   0   6   5        209.58        209.49         1.60 o                         
   1   6   5          0.06         -0.01         0.05 o                         
   2   6   5        158.54        164.48         1.21 o                         
   3   6   5        115.17        118.78         1.00 o                         
   4   6   5         24.88         20.10         0.29 o                         
   5   6   5        352.51        350.18         5.23 o                         
   6   6   5        209.40        223.35         1.66 o                         
   7   6   5         39.09         40.99         0.41 o                         
   8   6   5          0.44          0.47         0.09 o                         
   9   6   5         44.29         46.41         0.87 o                         
  10   6   5         24.44         24.65         0.83 o                         
  -5   7   5          0.30          0.36         0.17 o                         
  -4   7   5          1.18          0.86         0.16 o                         
  -3   7   5         22.25         22.96         0.44 o                         
  -2   7   5         55.99         52.85         0.65 o                         
  -1   7   5         37.19         33.71         0.40 o                         
   0   7   5          2.67          3.66         0.19 o                         
   1   7   5         12.60         12.84         0.27 o                         
   2   7   5         10.30          9.40         0.20 o                         
   3   7   5         27.45         25.61         0.30 o                         
   4   7   5         25.26         21.70         0.30 o                         
   5   7   5         91.19         89.99         0.79 o                         
   6   7   5         67.27         66.63         0.82 o                         
   7   7   5          9.85          9.67         0.28 o                         
   8   7   5         12.54         13.17         0.63 o                         
   9   7   5         35.52         38.63         1.15 o                         
  -4   8   5          4.12          3.77         0.35 o                         
  -3   8   5         19.12         18.67         0.52 o                         
  -2   8   5         31.75         32.59         0.56 o                         
  -1   8   5         14.34         13.68         0.34 o                         
   0   8   5         46.10         45.03         0.61 o                         
   1   8   5         62.25         62.52         0.73 o                         
   2   8   5          4.51          3.13         0.15 o                         
   3   8   5         71.65         62.02         0.60 o                         
   4   8   5          2.18          1.81         0.10 o                         
   5   8   5          2.11          1.62         0.11 o                         
   6   8   5          0.01         -0.06         0.16 o                         
   7   8   5          1.32          0.96         0.23 o                         
   8   8   5          3.22          4.26         0.37 o                         
  -3   9   5         10.29         12.15         0.71 o                         
  -2   9   5          8.25          8.82         0.46 o                         
  -1   9   5          5.36          6.61         0.38 o                         
   0   9   5          1.81          1.65         0.20 o                         
   1   9   5         11.09          8.66         0.32 o                         
   2   9   5         40.92         42.77         0.66 o                         
   3   9   5        137.14        136.76         1.50 o                         
   4   9   5         23.69         20.62         0.83 o                         
   5   9   5          8.61          7.19         0.51 o                         
   6   9   5          1.66          0.95         0.27 o                         
   7   9   5          0.12         -0.01         0.25 o                         
  -1  10   5         22.47         22.17         0.72 o                         
   0  10   5         33.06         33.83         0.80 o                         
   1  10   5         52.10         56.22         0.96 o                         
   2  10   5         14.90         17.89         0.48 o                         
   3  10   5          4.88          6.56         0.28 o                         
   4  10   5          1.75          1.38         0.22 o                         
   5  10   5         14.91         15.24         0.92 o                         
   6  10   5         13.71         13.34         0.88 o                         
   0  -9   6          9.29         10.36         0.54 o                         
   1  -9   6          0.05          0.40         0.22 o                         
   2  -9   6          0.00         -0.18         0.18 o                         
  -3  -8   6          6.14          6.95         0.83 o                         
  -2  -8   6          6.16          6.53         0.47 o                         
  -1  -8   6         11.10          8.48         0.44 o                         
   0  -8   6          4.43          4.84         0.31 o                         
   1  -8   6         17.80         16.25         0.51 o                         
   2  -8   6          1.73          1.11         0.22 o                         
   3  -8   6         20.26         21.29         0.94 o                         
   4  -8   6          2.79          3.23         0.39 o                         
   5  -8   6          2.17          0.93         0.37 o                         
  -4  -7   6          1.01          1.68         0.24 o                         
  -3  -7   6         21.10         20.19         0.52 o                         
  -2  -7   6         17.31         16.75         0.43 o                         
  -1  -7   6         19.17         18.48         0.44 o                         
   0  -7   6         20.81         21.54         0.46 o                         
   1  -7   6         11.44         12.00         0.41 o                         
   2  -7   6          6.65          4.84         0.27 o                         
   3  -7   6          5.62          3.01         0.21 o                         
   4  -7   6         16.93         17.41         0.43 o                         
   5  -7   6          0.65          0.82         0.21 o                         
   6  -7   6         12.29         16.10         0.64 o                         
  -5  -6   6          0.00          0.21         0.14 o                         
  -4  -6   6          0.11          0.36         0.16 o                         
  -3  -6   6         29.94         29.28         0.60 o                         
  -2  -6   6         74.27         72.62         0.92 o                         
  -1  -6   6         11.39         11.61         0.27 o                         
   0  -6   6         39.90         39.43         0.51 o                         
   1  -6   6         31.64         32.52         0.44 o                         
   2  -6   6         17.09         13.45         0.37 o                         
   3  -6   6         82.81         84.89         0.90 o                         
   4  -6   6          3.52          2.19         0.16 o                         
   5  -6   6          3.52          1.75         0.15 o                         
   6  -6   6          3.11          4.10         0.25 o                         
   7  -6   6          1.23          0.94         0.19 o                         
   8  -6   6          3.55          3.69         0.36 o                         
  -6  -5   6          0.62          1.11         0.31 o                         
  -5  -5   6          1.50          1.50         0.19 o                         
  -4  -5   6          0.01         -0.12         0.12 o                         
  -3  -5   6          0.38          0.06         0.12 o                         
  -2  -5   6         43.09         41.94         0.67 o                         
  -1  -5   6          4.94          2.74         0.15 o                         
   0  -5   6         60.67         66.64         0.74 o                         
   1  -5   6         15.03         13.43         0.28 o                         
   2  -5   6          3.16          3.50         0.17 o                         
   3  -5   6         68.72         71.26         0.67 o                         
   4  -5   6        179.27        194.28         1.52 o                         
   5  -5   6          2.05          2.87         0.16 o                         
   6  -5   6         10.62         10.65         0.26 o                         
   7  -5   6          1.51          2.54         0.21 o                         
   8  -5   6          0.11          0.05         0.14 o                         
  -6  -4   6          0.60          0.41         0.18 o                         
  -5  -4   6         12.09         12.69         0.46 o                         
  -4  -4   6          9.15          8.92         0.33 o                         
  -3  -4   6         75.07         74.60         0.84 o                         
  -2  -4   6          4.78          3.26         0.15 o                         
  -1  -4   6          9.90          9.73         0.27 o                         
   0  -4   6         27.25         27.11         0.39 o                         
   1  -4   6         12.62         13.32         0.25 o                         
   2  -4   6         63.93         61.39         0.61 o                         
   3  -4   6          7.92          7.57         0.26 o                         
   4  -4   6         26.27         26.00         0.38 o                         
   5  -4   6         12.06         10.06         0.29 o                         
   6  -4   6          0.01          0.01         0.09 o                         
   7  -4   6          2.51          1.79         0.16 o                         
   8  -4   6          0.01          0.20         0.11 o                         
   9  -4   6          3.74          5.28         0.38 o                         
  -7  -3   6         13.53         19.27         0.85 o                         
  -6  -3   6          0.20         -0.08         0.15 o                         
  -5  -3   6         59.61         59.34         0.94 o                         
  -4  -3   6         28.56         26.05         0.47 o                         
  -3  -3   6          0.53          1.59         0.13 o                         
  -2  -3   6         59.72         66.80         0.66 o                         
  -1  -3   6         94.09         93.68         0.82 o                         
   0  -3   6        164.68        169.50         1.30 o                         
   1  -3   6         12.89          9.15         0.20 o                         
   2  -3   6          0.00          0.03         0.06 o                         
   3  -3   6        240.43        249.17         3.15 o                         
   4  -3   6        129.64        138.22         1.12 o                         
   5  -3   6          1.54          1.73         0.12 o                         
   6  -3   6         77.37         81.45         0.79 o                         
   7  -3   6         13.87         15.83         0.33 o                         
   8  -3   6          0.51          0.34         0.12 o                         
   9  -3   6          1.46          1.36         0.19 o                         
  10  -3   6          0.38          0.27         0.26 o                         
  -7  -2   6          3.03          2.02         0.36 o                         
  -6  -2   6          0.21          0.55         0.22 o                         
  -5  -2   6          0.07          0.09         0.12 o                         
  -4  -2   6        164.10        171.07         1.52 o                         
  -3  -2   6        337.83        351.01         3.22 o                         
  -2  -2   6         14.51         13.89         0.25 o                         
  -1  -2   6        125.17        122.03         1.00 o                         
   0  -2   6          1.19          1.82         0.10 o                         
   1  -2   6          9.02          8.37         0.18 o                         
   2  -2   6        147.49        170.53         1.50 o                         
   3  -2   6         46.09         50.12         0.53 o                         
   4  -2   6          6.29          4.29         0.19 o                         
   5  -2   6         20.53         22.98         0.33 o                         
   6  -2   6         46.01         41.10         0.54 o                         
   7  -2   6        127.05        114.94         1.08 o                         
   8  -2   6          0.12          0.00         0.10 o                         
   9  -2   6         28.55         31.07         0.60 o                         
  10  -2   6          8.97          9.70         0.62 o                         
  -7  -1   6          2.42          4.94         0.45 o                         
  -6  -1   6         22.12         23.05         0.52 o                         
  -5  -1   6        174.55        181.13         1.88 o                         
  -4  -1   6          1.16          0.73         0.12 o                         
  -3  -1   6         24.57         20.09         0.36 o                         
  -2  -1   6         11.52         11.80         0.22 o                         
  -1  -1   6          9.85          8.38         0.19 o                         
   0  -1   6        224.40        262.65         7.36 o                         
   1  -1   6        404.57        422.02        15.21 o                         
   2  -1   6         45.79         46.66         0.48 o                         
   3  -1   6        172.81        174.44         2.54 o                         
   4  -1   6         24.75         22.68         0.33 o                         
   5  -1   6        160.45        161.33         1.28 o                         
   6  -1   6        196.37        203.94         1.58 o                         
   7  -1   6        193.78        175.31         1.52 o                         
   8  -1   6         21.89         18.83         0.34 o                         
   9  -1   6         37.85         38.58         0.61 o                         
  10  -1   6         14.16         13.73         0.65 o                         
  -7   0   6          0.02          0.25         0.35 o                         
  -6   0   6          2.57          3.92         0.27 o                         
  -5   0   6         13.91         15.85         0.45 o                         
  -4   0   6         80.45         88.22         0.86 o                         
  -3   0   6         99.06        101.54         0.91 o                         
  -2   0   6         22.27         24.42         0.33 o                         
  -1   0   6         94.26         97.16         0.92 o                         
   0   0   6        169.57        169.34         1.32 o                         
   1   0   6         40.98         39.11         0.47 o                         
   2   0   6        128.01        129.67         1.00 o                         
   3   0   6        148.21        141.03         1.11 o                         
   4   0   6         44.88         38.80         0.42 o                         
   5   0   6         18.04         17.33         0.27 o                         
   6   0   6        165.76        157.17         1.29 o                         
   7   0   6          0.22          0.14         0.08 o                         
   8   0   6        215.62        223.35         1.83 o                         
   9   0   6         10.09          9.63         0.32 o                         
  10   0   6          0.00         -0.05         0.16 o                         
  -7   1   6          7.48         10.68         0.75 o                         
  -6   1   6         15.92         16.18         0.44 o                         
  -5   1   6         76.75         77.98         1.22 o                         
  -4   1   6          1.38          1.07         0.11 o                         
  -3   1   6          2.02          2.26         0.13 o                         
  -2   1   6          0.43          0.10         0.07 o                         
  -1   1   6         18.19         18.65         0.30 o                         
   0   1   6       1266.09       1376.99        31.42 o                         
   1   1   6        592.87        619.71        17.03 o                         
   2   1   6         49.65         59.20         0.54 o                         
   3   1   6        146.16        182.17         2.97 o                         
   4   1   6         78.66         85.56         0.77 o                         
   5   1   6          2.97          1.35         0.10 o                         
   6   1   6        195.29        201.38         1.47 o                         
   7   1   6          9.15          9.11         0.22 o                         
   8   1   6          9.26          8.43         0.25 o                         
   9   1   6          1.28          1.49         0.15 o                         
  10   1   6          5.13          6.38         0.43 o                         
  11   1   6         34.61         38.15         1.19 o                         
  -7   2   6          4.41          5.60         0.44 o                         
  -6   2   6          2.92          3.30         0.27 o                         
  -5   2   6         30.19         31.95         0.72 o                         
  -4   2   6          4.41          4.64         0.24 o                         
  -3   2   6         16.54         18.06         0.32 o                         
  -2   2   6        190.00        198.22         1.56 o                         
  -1   2   6         37.34         37.90         0.44 o                         
   0   2   6          7.83          3.70         0.19 o                         
   1   2   6         95.45        115.87         0.96 o                         
   2   2   6        225.68        223.16         6.41 o                         
   3   2   6        276.46        277.05         7.30 o                         
   4   2   6        131.46        110.22         0.94 o                         
   5   2   6         82.83         77.01         0.73 o                         
   6   2   6          2.25          2.03         0.11 o                         
   7   2   6          0.14          0.14         0.07 o                         
   8   2   6          3.64          3.66         0.16 o                         
   9   2   6         41.11         39.32         0.59 o                         
  10   2   6         52.78         57.27         1.23 o                         
  11   2   6          3.01          3.65         0.43 o                         
  -7   3   6          9.72         11.08         0.60 o                         
  -6   3   6         16.50         18.26         0.62 o                         
  -5   3   6          5.12          4.48         0.27 o                         
  -4   3   6         63.54         54.38         0.61 o                         
  -3   3   6          1.27          3.31         0.16 o                         
  -2   3   6         74.58         78.82         0.80 o                         
  -1   3   6         16.08         14.56         0.26 o                         
   0   3   6          2.78          3.42         0.15 o                         
   1   3   6          4.16          1.95         0.11 o                         
   2   3   6         54.34         60.06         0.59 o                         
   3   3   6         44.61         40.09         0.45 o                         
   4   3   6         11.78         13.65         0.31 o                         
   5   3   6         10.61         11.00         0.21 o                         
   6   3   6         39.64         38.52         0.43 o                         
   7   3   6          0.14          0.14         0.06 o                         
   8   3   6         63.01         61.44         0.64 o                         
   9   3   6          5.07          4.90         0.22 o                         
  10   3   6         33.97         32.16         0.59 o                         
  11   3   6          5.50          5.93         0.47 o                         
  -6   4   6          3.24          2.01         0.24 o                         
  -5   4   6          4.74          4.82         0.25 o                         
  -4   4   6         16.26         17.51         0.35 o                         
  -3   4   6         31.70         37.39         0.47 o                         
  -2   4   6        117.26        122.82         1.04 o                         
  -1   4   6         80.06         77.53         0.71 o                         
   0   4   6         21.34         19.17         0.30 o                         
   1   4   6        300.55        284.87         4.51 o                         
   2   4   6          4.58          3.55         0.13 o                         
   3   4   6          2.33          0.43         0.07 o                         
   4   4   6         58.43         48.49         0.52 o                         
   5   4   6         58.70         58.13         0.58 o                         
   6   4   6        153.04        156.55         1.27 o                         
   7   4   6        204.65        214.74         1.66 o                         
   8   4   6         14.72         14.90         0.33 o                         
   9   4   6          0.57          0.45         0.10 o                         
  10   4   6          2.28          2.20         0.20 o                         
  -6   5   6          6.82          7.81         0.49 o                         
  -5   5   6          4.14          3.25         0.21 o                         
  -4   5   6         36.72         32.78         0.51 o                         
  -3   5   6          0.05          0.01         0.08 o                         
  -2   5   6          1.80          1.60         0.12 o                         
  -1   5   6         15.36         15.87         0.28 o                         
   0   5   6          9.30          8.06         0.22 o                         
   1   5   6        334.11        338.83         5.73 o                         
   2   5   6         20.14         21.37         0.30 o                         
   3   5   6        216.40        211.60         1.71 o                         
   4   5   6         67.31         68.70         0.64 o                         
   5   5   6         78.19         79.54         0.76 o                         
   6   5   6         43.92         43.59         0.50 o                         
   7   5   6         20.77         17.96         0.28 o                         
   8   5   6          9.98         10.12         0.28 o                         
   9   5   6          1.40          1.22         0.13 o                         
  10   5   6         33.51         35.95         0.80 o                         
  -5   6   6          1.20          1.94         0.32 o                         
  -4   6   6         31.79         35.93         0.57 o                         
  -3   6   6         44.67         43.24         0.68 o                         
  -2   6   6          5.18          5.23         0.21 o                         
  -1   6   6        100.01        105.91         0.90 o                         
   0   6   6        401.89        396.93         3.39 o                         
   1   6   6          1.31          1.16         0.10 o                         
   2   6   6         17.93         13.13         0.24 o                         
   3   6   6        158.69        150.83         1.16 o                         
   4   6   6        180.06        184.34         1.41 o                         
   5   6   6          5.35          5.38         0.16 o                         
   6   6   6         54.45         55.40         0.55 o                         
   7   6   6         12.18         12.69         0.26 o                         
   8   6   6          1.85          2.74         0.18 o                         
   9   6   6          9.68         10.65         0.50 o                         
  10   6   6         12.09         11.99         0.56 o                         
  -4   7   6          7.75          6.78         0.34 o                         
  -3   7   6          2.24          2.18         0.17 o                         
  -2   7   6         10.13          6.84         0.26 o                         
  -1   7   6         11.53         12.17         0.31 o                         
   0   7   6          1.43          1.34         0.11 o                         
   1   7   6          3.95          2.29         0.14 o                         
   2   7   6         29.07         27.49         0.37 o                         
   3   7   6         85.51         81.34         0.74 o                         
   4   7   6         19.16         19.14         0.29 o                         
   5   7   6         23.37         21.29         0.30 o                         
   6   7   6         45.95         45.60         0.52 o                         
   7   7   6         31.77         32.68         0.51 o                         
   8   7   6         11.55         10.30         0.70 o                         
   9   7   6          2.26          1.50         0.23 o                         
  -4   8   6         25.36         28.36         1.02 o                         
  -3   8   6          2.04          1.99         0.26 o                         
  -2   8   6         11.21         12.11         0.39 o                         
  -1   8   6         36.96         35.23         0.57 o                         
   0   8   6          4.88          3.36         0.20 o                         
   1   8   6         55.68         49.99         0.68 o                         
   2   8   6         17.65         16.92         0.41 o                         
   3   8   6          8.25          5.72         0.24 o                         
   4   8   6          4.05          2.79         0.16 o                         
   5   8   6          1.48          1.37         0.11 o                         
   6   8   6          0.78          0.71         0.11 o                         
   7   8   6          2.38          2.29         0.20 o                         
   8   8   6          7.41          7.17         0.48 o                         
  -2   9   6          6.69          7.77         0.80 o                         
  -1   9   6         14.78         15.41         0.62 o                         
   0   9   6         47.55         55.31         0.91 o                         
   1   9   6         42.88         47.77         1.02 o                         
   2   9   6         12.97         13.47         0.41 o                         
   3   9   6          0.48          0.43         0.12 o                         
   4   9   6         21.69         19.39         0.40 o                         
   5   9   6         44.54         43.25         0.80 o                         
   6   9   6         29.33         31.80         1.05 o                         
   7   9   6         26.31         28.59         1.09 o                         
   0  10   6          0.23         -0.01         0.17 o                         
   1  10   6          0.02         -0.09         0.16 o                         
   2  10   6          1.56          2.35         0.22 o                         
   3  10   6         26.90         28.77         0.63 o                         
   4  10   6         22.22         26.56         0.58 o                         
   5  10   6          6.15          5.12         0.33 o                         
   6  10   6          0.25          0.18         0.28 o                         
  -1  -8   7          0.01         -0.21         0.21 o                         
   0  -8   7          0.00         -0.16         0.16 o                         
   1  -8   7          2.71          2.84         0.32 o                         
   2  -8   7          0.15         -0.16         0.16 o                         
   3  -8   7          3.09          3.02         0.35 o                         
   4  -8   7          4.73          5.14         0.47 o                         
  -3  -7   7         14.56         12.86         0.86 o                         
  -2  -7   7         22.06         24.00         0.65 o                         
  -1  -7   7          3.88          4.55         0.36 o                         
   0  -7   7         10.73          7.90         0.38 o                         
   1  -7   7         39.47         33.89         0.67 o                         
   2  -7   7         10.99         11.87         0.64 o                         
   3  -7   7          5.37          6.22         0.34 o                         
   4  -7   7          0.01          0.01         0.18 o                         
   5  -7   7          0.89          1.17         0.25 o                         
   6  -7   7          0.96          2.14         0.31 o                         
  -4  -6   7         37.76         42.68         0.98 o                         
  -3  -6   7          9.90          9.42         0.41 o                         
  -2  -6   7          0.00          0.12         0.13 o                         
  -1  -6   7         29.59         25.16         0.60 o                         
   0  -6   7         65.24         59.72         0.81 o                         
   1  -6   7         71.32         72.43         0.88 o                         
   2  -6   7          9.81         11.80         0.31 o                         
   3  -6   7          0.00          0.30         0.12 o                         
   4  -6   7          9.86          8.25         0.31 o                         
   5  -6   7         30.42         32.28         0.55 o                         
   6  -6   7         11.72         12.76         0.42 o                         
   7  -6   7         12.13         15.33         0.58 o                         
  -5  -5   7          0.16         -0.24         0.25 o                         
  -4  -5   7          5.91          5.41         0.36 o                         
  -3  -5   7          4.99          4.69         0.30 o                         
  -2  -5   7         14.87         16.79         0.45 o                         
  -1  -5   7          1.56          1.82         0.16 o                         
   0  -5   7         10.50          8.13         0.27 o                         
   1  -5   7          8.34          5.69         0.20 o                         
   2  -5   7          0.20          0.41         0.10 o                         
   3  -5   7         32.34         31.56         0.43 o                         
   4  -5   7         61.55         60.90         0.75 o                         
   5  -5   7          1.33          2.36         0.15 o                         
   6  -5   7          1.74          0.53         0.13 o                         
   7  -5   7          1.83          1.85         0.25 o                         
   8  -5   7          2.20          1.59         0.23 o                         
  -5  -4   7          4.40          5.02         0.38 o                         
  -4  -4   7          6.95          7.28         0.37 o                         
  -3  -4   7         16.12         17.13         0.45 o                         
  -2  -4   7         18.42         18.46         0.32 o                         
  -1  -4   7         69.00         59.66         0.62 o                         
   0  -4   7         43.44         40.60         0.56 o                         
   1  -4   7         28.74         29.99         0.45 o                         
   2  -4   7         77.48         82.63         0.76 o                         
   3  -4   7          3.78          3.63         0.16 o                         
   4  -4   7        203.49        205.61         1.80 o                         
   5  -4   7         74.07         73.13         0.75 o                         
   6  -4   7         18.74         18.68         0.33 o                         
   7  -4   7         15.60         20.18         0.38 o                         
   8  -4   7          0.41          0.32         0.15 o                         
   9  -4   7          0.08          0.26         0.27 o                         
  -6  -3   7          0.32          0.74         0.26 o                         
  -5  -3   7         12.57         14.41         0.52 o                         
  -4  -3   7         23.25         23.60         0.52 o                         
  -3  -3   7          0.61          0.34         0.12 o                         
  -2  -3   7          2.48          3.32         0.16 o                         
  -1  -3   7          2.52          2.38         0.12 o                         
   0  -3   7         26.91         26.64         0.34 o                         
   1  -3   7         64.94         59.86         0.63 o                         
   2  -3   7         60.80         53.44         0.58 o                         
   3  -3   7         51.91         47.54         0.53 o                         
   4  -3   7        279.00        280.82         2.38 o                         
   5  -3   7         61.98         59.88         0.61 o                         
   6  -3   7          4.29          5.45         0.21 o                         
   7  -3   7         22.53         18.71         0.37 o                         
   8  -3   7         36.30         31.50         0.50 o                         
   9  -3   7         24.10         24.19         0.66 o                         
  -6  -2   7          2.92          2.39         0.35 o                         
  -5  -2   7          1.41          1.62         0.21 o                         
  -4  -2   7         10.10         11.87         0.36 o                         
  -3  -2   7         29.31         25.51         0.45 o                         
  -2  -2   7        146.78        156.26         1.34 o                         
  -1  -2   7        108.67        108.54         0.91 o                         
   0  -2   7         28.26         24.99         0.33 o                         
   1  -2   7         89.09         84.20         0.76 o                         
   2  -2   7        150.90        156.62         1.33 o                         
   3  -2   7        154.94        159.99         1.35 o                         
   4  -2   7        299.13        311.58         4.50 o                         
   5  -2   7         41.79         37.57         0.45 o                         
   6  -2   7          5.88          4.21         0.18 o                         
   7  -2   7         94.14         96.00         0.98 o                         
   8  -2   7         58.81         52.87         0.91 o                         
   9  -2   7          1.94          0.70         0.21 o                         
  10  -2   7          0.36         -0.10         0.24 o                         
  -6  -1   7          0.00         -0.13         0.16 o                         
  -5  -1   7          0.42          0.86         0.16 o                         
  -4  -1   7         11.06         11.26         0.38 o                         
  -3  -1   7         82.95         91.26         1.14 o                         
  -2  -1   7         28.78         25.24         0.36 o                         
  -1  -1   7         74.42         67.04         0.64 o                         
   0  -1   7         43.87         46.90         0.49 o                         
   1  -1   7         56.60         54.36         0.54 o                         
   2  -1   7        217.66        219.11         2.11 o                         
   3  -1   7        205.72        191.97         1.55 o                         
   4  -1   7        208.71        210.97         1.75 o                         
   5  -1   7          6.33          6.08         0.20 o                         
   6  -1   7         52.00         54.36         0.56 o                         
   7  -1   7         75.64         67.08         0.69 o                         
   8  -1   7          1.90          2.41         0.17 o                         
   9  -1   7          0.24          0.69         0.15 o                         
  10  -1   7          5.49          5.95         0.50 o                         
  -6   0   7          2.65          2.27         0.30 o                         
  -5   0   7         37.73         37.64         0.62 o                         
  -4   0   7          0.15          0.69         0.12 o                         
  -3   0   7         59.46         51.35         0.62 o                         
  -2   0   7        334.13        330.65         3.48 o                         
  -1   0   7        132.54        132.70         1.13 o                         
   0   0   7         10.89         12.10         0.24 o                         
   1   0   7         11.32         18.11         0.31 o                         
   2   0   7         27.95         24.52         0.34 o                         
   3   0   7          0.70          1.78         0.11 o                         
   4   0   7         20.50         17.01         0.28 o                         
   5   0   7        118.43        110.95         0.92 o                         
   6   0   7        153.60        153.14         1.24 o                         
   7   0   7         11.14          9.09         0.22 o                         
   8   0   7          8.65          6.99         0.24 o                         
   9   0   7         44.72         42.76         0.75 o                         
  10   0   7         14.98         14.63         1.00 o                         
  -6   1   7          0.06          0.33         0.27 o                         
  -5   1   7          1.27          1.79         0.20 o                         
  -4   1   7          0.26          0.23         0.10 o                         
  -3   1   7          0.03          0.09         0.08 o                         
  -2   1   7         12.31          9.99         0.23 o                         
  -1   1   7         19.93         14.97         0.30 o                         
   0   1   7          3.14          2.05         0.13 o                         
   1   1   7        205.58        206.99         1.82 o                         
   2   1   7        736.32        723.37        29.58 o                         
   3   1   7         43.35         41.71         0.50 o                         
   4   1   7        138.59        144.33         1.23 o                         
   5   1   7        209.19        213.12         1.68 o                         
   6   1   7         83.00         83.22         0.73 o                         
   7   1   7        103.37        102.84         0.88 o                         
   8   1   7        103.08        117.67         1.40 o                         
   9   1   7          6.01          6.37         0.26 o                         
  10   1   7          3.55          4.06         0.39 o                         
  -6   2   7          3.92          3.50         0.36 o                         
  -5   2   7          0.02          0.04         0.14 o                         
  -4   2   7          1.00          0.38         0.10 o                         
  -3   2   7          7.32          6.67         0.23 o                         
  -2   2   7          0.11          0.15         0.08 o                         
  -1   2   7          1.22          1.43         0.11 o                         
   0   2   7          0.02         -0.01         0.07 o                         
   1   2   7          8.37          9.37         0.22 o                         
   2   2   7        243.87        253.33         4.12 o                         
   3   2   7        277.53        281.40         5.45 o                         
   4   2   7         55.22         52.66         0.54 o                         
   5   2   7         27.72         24.92         0.33 o                         
   6   2   7          0.30          0.05         0.07 o                         
   7   2   7         70.01         62.93         0.71 o                         
   8   2   7        193.01        207.66         1.85 o                         
   9   2   7          2.01          1.23         0.15 o                         
  10   2   7          9.61          9.34         0.55 o                         
  -6   3   7          0.34          0.69         0.25 o                         
  -5   3   7         14.92         16.29         0.57 o                         
  -4   3   7         11.54         14.05         0.31 o                         
  -3   3   7         45.43         43.73         0.53 o                         
  -2   3   7         11.40         15.37         0.31 o                         
  -1   3   7        113.89        115.83         1.00 o                         
   0   3   7          1.19          0.93         0.10 o                         
   1   3   7          4.87          2.47         0.14 o                         
   2   3   7        186.73        181.13         1.60 o                         
   3   3   7         40.69         42.96         0.46 o                         
   4   3   7         55.09         54.97         0.61 o                         
   5   3   7         46.25         48.71         0.59 o                         
   6   3   7          9.64          8.60         0.25 o                         
   7   3   7         19.71         15.73         0.28 o                         
   8   3   7         38.13         35.97         0.62 o                         
   9   3   7          0.02          0.07         0.10 o                         
  10   3   7          2.27          2.47         0.24 o                         
  -6   4   7          4.01          4.48         0.42 o                         
  -5   4   7          4.04          3.30         0.27 o                         
  -4   4   7          1.77          1.80         0.16 o                         
  -3   4   7         18.92         18.46         0.35 o                         
  -2   4   7         33.09         36.90         0.47 o                         
  -1   4   7        150.63        161.10         1.25 o                         
   0   4   7         10.59         11.24         0.26 o                         
   1   4   7          0.08         -0.06         0.06 o                         
   2   4   7         26.90         24.59         0.35 o                         
   3   4   7         26.46         27.08         0.39 o                         
   4   4   7        198.21        203.48         1.57 o                         
   5   4   7        152.20        148.73         1.35 o                         
   6   4   7         43.44         38.88         0.47 o                         
   7   4   7        113.74        116.65         1.03 o                         
   8   4   7          3.93          4.04         0.23 o                         
   9   4   7         13.72         14.48         0.35 o                         
  10   4   7          1.39          1.04         0.16 o                         
  -5   5   7         23.89         25.77         0.83 o                         
  -4   5   7         12.46         13.94         0.59 o                         
  -3   5   7         10.80         10.34         0.33 o                         
  -2   5   7         35.47         34.48         0.54 o                         
  -1   5   7        110.36        111.47         0.99 o                         
   0   5   7         37.37         35.93         0.44 o                         
   1   5   7        392.79        382.04         3.64 o                         
   2   5   7        100.18        101.44         0.95 o                         
   3   5   7        135.31        140.65         1.20 o                         
   4   5   7         38.44         39.10         0.47 o                         
   5   5   7        104.13         99.72         0.91 o                         
   6   5   7         78.53         78.78         0.76 o                         
   7   5   7          4.56          4.01         0.17 o                         
   8   5   7         65.62         64.88         0.87 o                         
   9   5   7         38.65         38.83         0.80 o                         
  10   5   7          3.69          3.65         0.29 o                         
  -4   6   7          0.00          0.01         0.14 o                         
  -3   6   7          7.04          7.73         0.28 o                         
  -2   6   7          5.88          6.16         0.24 o                         
  -1   6   7         26.68         23.80         0.36 o                         
   0   6   7          1.62          1.63         0.13 o                         
   1   6   7        285.72        289.45         2.66 o                         
   2   6   7        139.98        145.37         1.25 o                         
   3   6   7         20.89         16.81         0.33 o                         
   4   6   7         95.38         95.70         0.86 o                         
   5   6   7         57.59         57.91         0.61 o                         
   6   6   7         25.94         26.98         0.39 o                         
   7   6   7        101.72        104.86         1.39 o                         
   8   6   7         82.14         84.64         1.03 o                         
   9   6   7          4.64          4.65         0.30 o                         
  -4   7   7          0.16          0.06         0.18 o                         
  -3   7   7          7.29          6.36         0.32 o                         
  -2   7   7          6.39          5.36         0.25 o                         
  -1   7   7         16.62         13.58         0.33 o                         
   0   7   7         52.16         49.25         0.83 o                         
   1   7   7          7.37          6.09         0.21 o                         
   2   7   7          9.35          7.22         0.20 o                         
   3   7   7         35.23         31.40         0.45 o                         
   4   7   7         44.79         42.16         0.50 o                         
   5   7   7         66.73         73.35         0.85 o                         
   6   7   7         37.25         36.86         0.59 o                         
   7   7   7          6.33          7.03         0.25 o                         
   8   7   7         19.11         18.99         0.42 o                         
   9   7   7          0.14          0.03         0.17 o                         
  -3   8   7         21.22         25.37         0.70 o                         
  -2   8   7         44.65         47.45         1.00 o                         
  -1   8   7         96.08        101.13         1.49 o                         
   0   8   7         26.33         27.52         0.54 o                         
   1   8   7          1.27          1.36         0.15 o                         
   2   8   7          7.22          4.51         0.25 o                         
   3   8   7         25.19         20.85         0.48 o                         
   4   8   7         56.24         56.19         0.71 o                         
   5   8   7         25.42         23.68         0.62 o                         
   6   8   7          6.06          6.00         0.27 o                         
   7   8   7         11.39         12.70         0.57 o                         
   8   8   7          9.16          9.33         0.47 o                         
  -1   9   7          5.19          4.15         0.35 o                         
   0   9   7          3.90          2.63         0.29 o                         
   1   9   7         15.31         15.37         0.52 o                         
   2   9   7         96.60        100.42         1.36 o                         
   3   9   7         36.22         31.85         0.63 o                         
   4   9   7          4.33          4.17         0.23 o                         
   5   9   7         11.51         11.86         0.41 o                         
   6   9   7          1.71          1.70         0.25 o                         
   7   9   7         19.50         19.78         0.62 o                         
   1  10   7         18.12         20.62         0.65 o                         
   2  10   7          0.96          1.23         0.23 o                         
   3  10   7          4.30          4.89         0.38 o                         
   4  10   7         17.79         16.12         0.58 o                         
   5  10   7          8.62          8.88         0.49 o                         
  -1  -7   8         39.94         40.66         1.14 o                         
   0  -7   8          3.27          5.53         0.47 o                         
   1  -7   8          1.70          0.83         0.21 o                         
   2  -7   8          2.58          3.39         0.29 o                         
   3  -7   8          5.04          6.31         0.41 o                         
   4  -7   8         13.72         14.63         0.83 o                         
   5  -7   8         10.76         11.36         0.75 o                         
  -3  -6   8          4.88          5.96         0.48 o                         
  -2  -6   8          0.19          0.22         0.22 o                         
  -1  -6   8         11.56         13.48         0.55 o                         
   0  -6   8         25.24         24.53         0.67 o                         
   1  -6   8          0.90          0.81         0.15 o                         
   2  -6   8         10.86          9.89         0.36 o                         
   3  -6   8          0.14          0.26         0.14 o                         
   4  -6   8          0.57          1.60         0.20 o                         
   5  -6   8         16.86         22.01         0.59 o                         
   6  -6   8          1.85          1.18         0.21 o                         
  -4  -5   8          9.07          9.86         0.61 o                         
  -3  -5   8          3.04          3.63         0.40 o                         
  -2  -5   8          7.40          7.94         0.39 o                         
  -1  -5   8          5.33          6.05         0.33 o                         
   0  -5   8         16.31         13.41         0.36 o                         
   1  -5   8          0.57          0.35         0.12 o                         
   2  -5   8          5.96          6.36         0.27 o                         
   3  -5   8          1.00          0.46         0.12 o                         
   4  -5   8          7.40          6.53         0.30 o                         
   5  -5   8          0.18          0.52         0.14 o                         
   6  -5   8          0.02         -0.03         0.13 o                         
   7  -5   8          0.49          1.38         0.20 o                         
  -4  -4   8          3.65          3.40         0.39 o                         
  -3  -4   8          1.34          0.95         0.21 o                         
  -2  -4   8          2.34          2.10         0.21 o                         
  -1  -4   8          3.57          3.42         0.23 o                         
   0  -4   8          6.66          5.17         0.21 o                         
   1  -4   8          1.89          2.16         0.16 o                         
   2  -4   8         32.43         31.22         0.48 o                         
   3  -4   8          4.29          3.69         0.18 o                         
   4  -4   8          6.16          6.03         0.22 o                         
   5  -4   8          7.67          4.83         0.21 o                         
   6  -4   8          6.32          5.33         0.21 o                         
   7  -4   8         30.79         30.64         0.50 o                         
   8  -4   8         16.63         17.54         0.57 o                         
  -5  -3   8          4.47          3.47         0.42 o                         
  -4  -3   8          6.13          8.40         0.50 o                         
  -3  -3   8          8.98          8.50         0.38 o                         
  -2  -3   8         17.16         18.53         0.50 o                         
  -1  -3   8          0.72          0.47         0.10 o                         
   0  -3   8         10.57         12.11         0.23 o                         
   1  -3   8          0.00          0.04         0.09 o                         
   2  -3   8          0.44          0.33         0.09 o                         
   3  -3   8         32.72         32.07         0.61 o                         
   4  -3   8         88.06         83.15         0.86 o                         
   5  -3   8          8.79          8.26         0.25 o                         
   6  -3   8         46.92         47.14         0.58 o                         
   7  -3   8          0.02          0.16         0.10 o                         
   8  -3   8          3.45          5.64         0.28 o                         
   9  -3   8          1.49          2.07         0.32 o                         
  -5  -2   8          0.76          0.68         0.23 o                         
  -4  -2   8          2.80          3.20         0.28 o                         
  -3  -2   8         18.47         17.18         0.42 o                         
  -2  -2   8         92.48         88.20         1.01 o                         
  -1  -2   8          1.10          0.69         0.09 o                         
   0  -2   8         24.00         24.31         0.35 o                         
   1  -2   8         17.68         17.59         0.30 o                         
   2  -2   8         27.11         25.78         0.39 o                         
   3  -2   8        155.07        154.30         1.28 o                         
   4  -2   8         98.06         92.51         1.00 o                         
   5  -2   8          3.88          2.94         0.16 o                         
   6  -2   8         28.76         24.48         0.41 o                         
   7  -2   8          8.57          8.19         0.28 o                         
   8  -2   8          0.83          2.95         0.18 o                         
   9  -2   8          0.00          0.05         0.15 o                         
  -5  -1   8         26.51         22.32         0.73 o                         
  -4  -1   8          2.59          1.98         0.21 o                         
  -3  -1   8         24.99         25.87         0.52 o                         
  -2  -1   8         18.16         20.46         0.34 o                         
  -1  -1   8         63.84         62.66         0.66 o                         
   0  -1   8        129.08        127.90         1.07 o                         
   1  -1   8         52.07         52.11         0.55 o                         
   2  -1   8          2.74          2.67         0.14 o                         
   3  -1   8          0.05          0.22         0.08 o                         
   4  -1   8         13.60         12.16         0.30 o                         
   5  -1   8         12.29         10.39         0.25 o                         
   6  -1   8         18.80         11.61         0.35 o                         
   7  -1   8         14.83         10.92         0.26 o                         
   8  -1   8          0.82          2.12         0.16 o                         
   9  -1   8          4.33          2.99         0.25 o                         
  10  -1   8          4.60          5.91         0.44 o                         
  -6   0   8          4.14          5.49         0.69 o                         
  -5   0   8          0.14         -0.16         0.16 o                         
  -4   0   8         53.83         54.58         1.04 o                         
  -3   0   8         75.86         73.76         0.93 o                         
  -2   0   8         65.52         61.53         0.64 o                         
  -1   0   8         22.63         21.97         0.44 o                         
   0   0   8        120.35        121.95         1.03 o                         
   1   0   8          3.57          3.06         0.15 o                         
   2   0   8          0.11          0.14         0.08 o                         
   3   0   8          7.36          6.60         0.26 o                         
   4   0   8        176.27        185.53         1.49 o                         
   5   0   8          0.01          0.13         0.08 o                         
   6   0   8         65.20         66.76         0.67 o                         
   7   0   8         64.10         66.92         0.69 o                         
   8   0   8          2.24          1.91         0.15 o                         
   9   0   8          5.45          5.35         0.30 o                         
  10   0   8         13.79         15.03         0.70 o                         
  -5   1   8         48.55         52.67         1.07 o                         
  -4   1   8          3.50          2.91         0.23 o                         
  -3   1   8          0.35          1.00         0.12 o                         
  -2   1   8          1.16          1.84         0.14 o                         
  -1   1   8         16.91         16.89         0.37 o                         
   0   1   8        291.32        298.32         2.44 o                         
   1   1   8        123.03        125.54         1.14 o                         
   2   1   8         17.27         15.63         0.29 o                         
   3   1   8          3.47          3.06         0.16 o                         
   4   1   8          5.33          5.51         0.20 o                         
   5   1   8         23.79         22.51         0.35 o                         
   6   1   8        116.49        132.78         1.11 o                         
   7   1   8         12.17         13.11         0.27 o                         
   8   1   8          1.46          2.09         0.17 o                         
   9   1   8          1.89          1.99         0.20 o                         
  10   1   8          3.02          3.65         0.46 o                         
  -5   2   8         13.33         15.47         0.70 o                         
  -4   2   8          5.91          5.88         0.31 o                         
  -3   2   8          8.62          6.58         0.26 o                         
  -2   2   8          2.01          1.66         0.13 o                         
  -1   2   8          8.14          7.14         0.23 o                         
   0   2   8          0.46          0.25         0.09 o                         
   1   2   8         17.56         17.95         0.35 o                         
   2   2   8          5.53          4.73         0.24 o                         
   3   2   8         15.36         12.87         0.24 o                         
   4   2   8         23.69         22.72         0.33 o                         
   5   2   8          1.63          2.81         0.14 o                         
   6   2   8         63.75         63.14         0.62 o                         
   7   2   8         13.21         12.84         0.26 o                         
   8   2   8         22.17         20.44         0.44 o                         
   9   2   8         17.49         18.53         0.45 o                         
  10   2   8         23.78         29.38         0.79 o                         
  -5   3   8         16.43         15.26         0.67 o                         
  -4   3   8         15.16         16.51         0.43 o                         
  -3   3   8         42.45         48.22         0.63 o                         
  -2   3   8          0.84          0.03         0.09 o                         
  -1   3   8         23.80         21.09         0.35 o                         
   0   3   8         88.12         82.85         0.88 o                         
   1   3   8         21.18         18.26         0.38 o                         
   2   3   8         55.56         61.85         0.70 o                         
   3   3   8        225.67        241.10         1.84 o                         
   4   3   8         82.88         80.56         0.75 o                         
   5   3   8          0.34          0.14         0.06 o                         
   6   3   8          0.01         -0.08         0.08 o                         
   7   3   8         24.58         22.10         0.36 o                         
   8   3   8          2.61          2.06         0.18 o                         
   9   3   8          2.69          2.01         0.18 o                         
  10   3   8          2.36          2.24         0.28 o                         
  -5   4   8          5.02          7.58         0.78 o                         
  -4   4   8          8.88          9.77         0.42 o                         
  -3   4   8         99.29         96.48         1.19 o                         
  -2   4   8         16.80         16.82         0.33 o                         
  -1   4   8         44.71         42.19         0.50 o                         
   0   4   8         88.16         95.81         0.93 o                         
   1   4   8          8.05          8.26         0.36 o                         
   2   4   8         87.67         85.66         0.84 o                         
   3   4   8        192.82        188.86         1.57 o                         
   4   4   8         25.48         21.95         0.36 o                         
   5   4   8          4.92          4.67         0.26 o                         
   6   4   8        121.91        114.28         1.08 o                         
   7   4   8         80.22         80.36         0.87 o                         
   8   4   8         32.81         29.49         0.60 o                         
   9   4   8          6.25          7.26         0.31 o                         
  10   4   8          5.82          6.31         0.41 o                         
  -4   5   8          2.34          1.36         0.23 o                         
  -3   5   8          6.14          3.87         0.21 o                         
  -2   5   8          0.05          0.27         0.11 o                         
  -1   5   8        111.01        110.00         1.09 o                         
   0   5   8        149.51        153.53         1.29 o                         
   1   5   8         20.68         19.45         0.31 o                         
   2   5   8        250.29        265.22         2.85 o                         
   3   5   8         46.20         45.90         0.59 o                         
   4   5   8          0.01          0.08         0.08 o                         
   5   5   8         43.08         47.75         0.62 o                         
   6   5   8        196.07        191.19         1.64 o                         
   7   5   8         24.67         22.99         0.44 o                         
   8   5   8         32.44         31.95         0.63 o                         
   9   5   8          5.93          5.73         0.31 o                         
  10   5   8          2.03          1.72         0.25 o                         
  -4   6   8          0.17          0.08         0.19 o                         
  -3   6   8          4.79          5.31         0.33 o                         
  -2   6   8          1.95          2.67         0.19 o                         
  -1   6   8         18.38         15.82         0.34 o                         
   0   6   8          2.97          2.06         0.15 o                         
   1   6   8          0.78          0.98         0.11 o                         
   2   6   8         29.66         29.81         0.46 o                         
   3   6   8        175.39        182.41         1.78 o                         
   4   6   8          8.76          8.67         0.31 o                         
   5   6   8         12.85         13.07         0.29 o                         
   6   6   8         56.27         58.92         0.77 o                         
   7   6   8          6.96          6.34         0.30 o                         
   8   6   8          4.67          4.81         0.31 o                         
   9   6   8         26.33         26.82         0.89 o                         
  -3   7   8         11.39         13.44         0.54 o                         
  -2   7   8          1.34          1.32         0.21 o                         
  -1   7   8          8.64          6.62         0.31 o                         
   0   7   8         14.17          9.97         0.38 o                         
   1   7   8          5.61          4.13         0.22 o                         
   2   7   8         35.42         35.51         0.58 o                         
   3   7   8         13.11         12.89         0.41 o                         
   4   7   8          1.14          0.83         0.14 o                         
   5   7   8         32.51         34.99         0.58 o                         
   6   7   8         53.95         58.23         0.78 o                         
   7   7   8          0.18         -0.01         0.09 o                         
   8   7   8         10.77          9.90         0.44 o                         
   9   7   8          0.71          0.63         0.22 o                         
  -2   8   8          2.53          2.78         0.33 o                         
  -1   8   8          0.70          1.20         0.25 o                         
   0   8   8          4.80          6.08         0.38 o                         
   1   8   8         16.34         16.69         0.66 o                         
   2   8   8          2.75          2.33         0.21 o                         
   3   8   8         12.00         12.36         0.37 o                         
   4   8   8          1.44          2.07         0.18 o                         
   5   8   8         38.20         39.74         0.63 o                         
   6   8   8         52.84         53.43         0.85 o                         
   7   8   8          2.54          2.20         0.24 o                         
   8   8   8          4.20          5.30         0.39 o                         
   0   9   8         18.81         20.04         0.66 o                         
   1   9   8          1.09          0.84         0.23 o                         
   2   9   8          0.50          0.40         0.17 o                         
   3   9   8          3.15          2.80         0.26 o                         
   4   9   8         11.26         11.62         0.42 o                         
   5   9   8         22.93         24.87         0.65 o                         
   6   9   8         26.33         27.52         1.03 o                         
   2  -7   9          0.58          1.38         0.36 o                         
  -1  -6   9          0.63          0.48         0.25 o                         
   0  -6   9          4.26          3.33         0.41 o                         
   1  -6   9         13.51         14.08         1.09 o                         
   2  -6   9          5.64          4.20         0.45 o                         
   3  -6   9         16.69         15.85         0.60 o                         
   4  -6   9          0.80          0.95         0.26 o                         
   5  -6   9          0.00         -0.19         0.19 o                         
  -2  -5   9          0.63          0.24         0.22 o                         
  -1  -5   9          0.08         -0.09         0.21 o                         
   0  -5   9         26.47         24.49         0.79 o                         
   1  -5   9         15.32         13.29         0.62 o                         
   2  -5   9          0.28          0.09         0.12 o                         
   3  -5   9          2.26          3.20         0.23 o                         
   4  -5   9          0.09          0.30         0.14 o                         
   5  -5   9         10.92          9.10         0.46 o                         
   6  -5   9          1.18          0.88         0.20 o                         
   7  -5   9          5.96          7.24         0.52 o                         
  -3  -4   9          2.93          3.37         0.54 o                         
  -2  -4   9          4.52          5.50         0.48 o                         
  -1  -4   9          5.66          4.90         0.30 o                         
   0  -4   9         52.35         49.17         0.77 o                         
   1  -4   9         66.80         68.27         0.86 o                         
   2  -4   9          0.97          1.15         0.16 o                         
   3  -4   9         41.13         42.16         0.63 o                         
   4  -4   9         15.43         14.49         0.39 o                         
   5  -4   9         22.71         22.00         0.46 o                         
   6  -4   9         26.89         32.36         0.64 o                         
   7  -4   9          8.48         11.10         0.53 o                         
   8  -4   9          0.50          1.18         0.36 o                         
  -4  -3   9         14.70         13.05         0.73 o                         
  -3  -3   9          3.44          2.30         0.38 o                         
  -2  -3   9          4.59          4.49         0.29 o                         
  -1  -3   9         16.33         15.83         0.43 o                         
   0  -3   9         35.38         36.97         0.59 o                         
   1  -3   9         10.86         10.81         0.32 o                         
   2  -3   9         10.83          9.21         0.29 o                         
   3  -3   9        113.19        118.12         1.21 o                         
   4  -3   9        134.04        134.08         1.24 o                         
   5  -3   9          3.12          2.60         0.18 o                         
   6  -3   9          0.16          0.20         0.10 o                         
   7  -3   9          2.72          2.74         0.20 o                         
   8  -3   9          1.15          1.45         0.24 o                         
  -4  -2   9          0.15          0.13         0.23 o                         
  -3  -2   9          0.55          1.42         0.23 o                         
  -2  -2   9         14.97         16.27         0.42 o                         
  -1  -2   9         62.80         57.56         0.73 o                         
   0  -2   9        175.78        177.21         1.42 o                         
   1  -2   9          9.43          9.12         0.24 o                         
   2  -2   9         37.52         34.50         0.48 o                         
   3  -2   9         12.68         11.63         0.30 o                         
   4  -2   9          0.12         -0.03         0.09 o                         
   5  -2   9         14.57         17.02         0.33 o                         
   6  -2   9         31.63         36.67         0.50 o                         
   7  -2   9          9.00          9.25         0.28 o                         
   8  -2   9          3.17          2.25         0.22 o                         
   9  -2   9          1.32          1.55         0.29 o                         
  -4  -1   9          6.48          6.66         0.55 o                         
  -3  -1   9          5.85          5.74         0.33 o                         
  -2  -1   9          0.01         -0.05         0.10 o                         
  -1  -1   9         44.72         47.39         0.59 o                         
   0  -1   9          0.49          0.27         0.09 o                         
   1  -1   9          6.77          5.98         0.20 o                         
   2  -1   9        316.54        334.11         2.52 o                         
   3  -1   9        228.58        228.03         1.86 o                         
   4  -1   9          0.92          0.85         0.11 o                         
   5  -1   9        100.42         98.48         0.94 o                         
   6  -1   9         11.26          9.50         0.26 o                         
   7  -1   9          1.52          2.09         0.15 o                         
   8  -1   9         13.42         13.39         0.41 o                         
   9  -1   9         45.84         43.63         0.93 o                         
  -5   0   9          0.27          0.83         0.34 o                         
  -4   0   9         11.46         16.02         0.60 o                         
  -3   0   9         18.27         18.84         0.49 o                         
  -2   0   9         46.78         50.43         0.73 o                         
  -1   0   9         56.84         60.11         0.66 o                         
   0   0   9         61.84         56.20         0.61 o                         
   1   0   9          0.35          0.00         0.09 o                         
   2   0   9         54.81         54.30         0.59 o                         
   3   0   9         50.86         53.40         0.59 o                         
   4   0   9        214.45        232.91         1.90 o                         
   5   0   9         89.77         90.54         0.87 o                         
   6   0   9         45.01         43.38         0.54 o                         
   7   0   9         35.64         32.69         0.45 o                         
   8   0   9         12.22          9.35         0.34 o                         
   9   0   9         13.57         16.29         0.84 o                         
  10   0   9          5.09          6.43         0.53 o                         
  -5   1   9          2.36          3.10         0.46 o                         
  -4   1   9          0.55          0.13         0.19 o                         
  -3   1   9          0.78          0.72         0.15 o                         
  -2   1   9          0.66          0.22         0.10 o                         
  -1   1   9          0.18          0.29         0.11 o                         
   0   1   9          8.08          9.77         0.32 o                         
   1   1   9         52.60         52.19         0.63 o                         
   2   1   9         81.66         83.58         0.82 o                         
   3   1   9        154.56        148.61         1.22 o                         
   4   1   9        194.23        200.19         1.67 o                         
   5   1   9          1.19          1.88         0.13 o                         
   6   1   9         14.84         14.16         0.30 o                         
   7   1   9         24.88         25.36         0.41 o                         
   8   1   9         34.81         34.51         0.57 o                         
   9   1   9         82.31         95.58         1.65 o                         
  10   1   9          0.89          1.31         0.36 o                         
  -4   2   9         14.08         17.91         0.81 o                         
  -3   2   9          4.72          3.31         0.24 o                         
  -2   2   9         26.34         24.02         0.49 o                         
  -1   2   9         22.87         18.93         0.36 o                         
   0   2   9         21.54         21.68         0.39 o                         
   1   2   9          0.55          0.73         0.12 o                         
   2   2   9          0.27          0.12         0.09 o                         
   3   2   9         36.82         38.04         0.47 o                         
   4   2   9         34.79         30.26         0.42 o                         
   5   2   9          5.37          6.40         0.22 o                         
   6   2   9         91.99         87.82         0.84 o                         
   7   2   9         33.04         29.50         0.51 o                         
   8   2   9          1.02          0.79         0.14 o                         
   9   2   9          2.45          1.93         0.31 o                         
  10   2   9          0.42          0.19         0.21 o                         
  -4   3   9          0.28         -0.11         0.21 o                         
  -3   3   9          5.66          5.99         0.28 o                         
  -2   3   9         40.34         41.83         0.65 o                         
  -1   3   9          0.26          0.89         0.14 o                         
   0   3   9         46.40         47.92         0.63 o                         
   1   3   9        191.94        192.79         1.65 o                         
   2   3   9        101.77         95.09         1.05 o                         
   3   3   9         13.35         12.94         0.29 o                         
   4   3   9          1.17          0.41         0.09 o                         
   5   3   9         37.80         35.26         0.43 o                         
   6   3   9          1.51          1.25         0.11 o                         
   7   3   9          2.31          2.52         0.18 o                         
   8   3   9         21.74         23.02         0.47 o                         
   9   3   9          0.10          1.94         0.27 o                         
  10   3   9          6.28          7.58         0.47 o                         
  -4   4   9          1.11          0.56         0.24 o                         
  -3   4   9         21.23         24.77         0.58 o                         
  -2   4   9         82.03         79.41         0.98 o                         
  -1   4   9         14.18         13.36         0.33 o                         
   0   4   9         22.59         20.54         0.38 o                         
   1   4   9          0.38          0.09         0.10 o                         
   2   4   9         21.61         18.68         0.36 o                         
   3   4   9          5.20          4.44         0.19 o                         
   4   4   9        154.53        147.29         1.31 o                         
   5   4   9        165.53        162.79         1.49 o                         
   6   4   9         20.05         18.60         0.39 o                         
   7   4   9          1.73          1.09         0.14 o                         
   8   4   9          0.72          0.54         0.14 o                         
   9   4   9          7.82          7.88         0.45 o                         
  10   4   9         18.78         23.08         0.72 o                         
  -3   5   9         16.19         16.14         0.56 o                         
  -2   5   9          1.16          0.69         0.14 o                         
  -1   5   9          0.59          1.00         0.14 o                         
   0   5   9         27.58         27.94         0.42 o                         
   1   5   9         46.58         45.77         0.58 o                         
   2   5   9         94.96        100.00         0.95 o                         
   3   5   9          7.64          6.99         0.26 o                         
   4   5   9         12.48          9.60         0.28 o                         
   5   5   9         83.40         81.92         0.92 o                         
   6   5   9          1.08          0.95         0.14 o                         
   7   5   9         11.05         11.23         0.36 o                         
   8   5   9         16.63         15.09         0.45 o                         
   9   5   9          1.02          0.90         0.22 o                         
  -3   6   9          0.42          1.07         0.23 o                         
  -2   6   9          2.17          1.89         0.20 o                         
  -1   6   9          5.15          6.05         0.33 o                         
   0   6   9          9.06          8.86         0.32 o                         
   1   6   9          3.89          3.28         0.20 o                         
   2   6   9          7.79          7.63         0.28 o                         
   3   6   9         22.91         18.83         0.42 o                         
   4   6   9        103.71        110.29         1.11 o                         
   5   6   9         30.54         30.14         0.52 o                         
   6   6   9          0.39          0.33         0.12 o                         
   7   6   9         21.45         22.17         0.53 o                         
   8   6   9         18.51         17.21         0.48 o                         
   9   6   9          0.58          1.00         0.26 o                         
  -2   7   9         22.07         25.25         0.82 o                         
  -1   7   9          3.58          3.57         0.30 o                         
   0   7   9          4.31          3.98         0.32 o                         
   1   7   9         10.67         10.55         0.45 o                         
   2   7   9         24.80         23.99         0.57 o                         
   3   7   9          6.81          6.19         0.28 o                         
   4   7   9          0.10         -0.05         0.12 o                         
   5   7   9         17.70         18.04         0.43 o                         
   6   7   9         10.25         10.28         0.46 o                         
   7   7   9          0.23          0.38         0.16 o                         
   8   7   9          9.88         11.05         0.54 o                         
  -1   8   9         41.58         42.28         1.47 o                         
   0   8   9          1.85          0.91         0.23 o                         
   1   8   9          0.47          0.55         0.20 o                         
   2   8   9          0.56          0.28         0.18 o                         
   3   8   9         20.51         24.64         0.66 o                         
   4   8   9         38.71         37.39         0.75 o                         
   5   8   9         13.86         13.85         0.48 o                         
   6   8   9          8.79          9.88         0.56 o                         
   7   8   9         13.88         14.02         0.60 o                         
   2   9   9          7.10          5.94         0.42 o                         
   3   9   9         14.37         12.26         0.61 o                         
   4   9   9          9.06          9.66         0.49 o                         
   5   9   9          2.53          3.13         0.32 o                         
   2  -6  10          0.47          0.43         0.32 o                         
   3  -6  10          0.38          0.81         0.38 o                         
  -1  -5  10         10.68         11.70         0.73 o                         
   0  -5  10          1.12          1.51         0.33 o                         
   1  -5  10          7.75          7.02         0.57 o                         
   2  -5  10          3.14          2.25         0.44 o                         
   3  -5  10          1.12          1.23         0.27 o                         
   4  -5  10          5.16          5.53         0.52 o                         
   5  -5  10         14.44         17.21         0.82 o                         
  -2  -4  10          0.13         -0.13         0.22 o                         
  -1  -4  10          8.11          8.47         0.63 o                         
   0  -4  10          9.23          7.13         0.56 o                         
   1  -4  10          3.85          4.71         0.40 o                         
   2  -4  10         40.43         39.73         0.79 o                         
   3  -4  10          2.53          3.19         0.26 o                         
   4  -4  10          0.28          0.02         0.12 o                         
   5  -4  10          4.69          5.18         0.35 o                         
   6  -4  10          1.96          2.13         0.25 o                         
   7  -4  10         32.84         33.99         0.99 o                         
  -2  -3  10         18.24         19.47         0.83 o                         
  -1  -3  10          3.63          3.11         0.35 o                         
   0  -3  10         44.91         39.50         0.89 o                         
   1  -3  10         10.43          9.07         0.35 o                         
   2  -3  10         56.70         52.78         0.75 o                         
   3  -3  10          6.75          6.20         0.29 o                         
   4  -3  10         17.93         18.99         0.46 o                         
   5  -3  10         11.24         12.75         0.57 o                         
   6  -3  10          1.61          0.53         0.15 o                         
   7  -3  10          0.12         -0.06         0.20 o                         
   8  -3  10          6.01          8.17         0.65 o                         
  -3  -2  10          0.00          0.13         0.25 o                         
  -2  -2  10          0.53          0.37         0.23 o                         
  -1  -2  10          4.89          6.10         0.39 o                         
   0  -2  10          0.65          1.01         0.16 o                         
   1  -2  10         49.10         46.55         0.62 o                         
   2  -2  10          0.48          0.25         0.10 o                         
   3  -2  10        109.13        109.34         1.09 o                         
   4  -2  10         31.31         26.30         0.50 o                         
   5  -2  10          0.40          0.30         0.12 o                         
   6  -2  10          6.74          6.94         0.25 o                         
   7  -2  10         54.58         63.08         0.86 o                         
   8  -2  10          3.83          5.26         0.39 o                         
  -3  -1  10          1.71          2.22         0.39 o                         
  -2  -1  10          0.06         -0.17         0.19 o                         
  -1  -1  10          5.50          4.53         0.24 o                         
   0  -1  10          7.35          7.38         0.25 o                         
   1  -1  10          8.88          9.78         0.28 o                         
   2  -1  10          4.29          4.51         0.21 o                         
   3  -1  10         45.84         45.81         0.82 o                         
   4  -1  10          2.90          3.54         0.20 o                         
   5  -1  10          4.67          4.46         0.24 o                         
   6  -1  10          3.11          2.07         0.16 o                         
   7  -1  10          5.65          3.14         0.21 o                         
   8  -1  10          0.44          1.58         0.23 o                         
   9  -1  10          1.34          2.37         0.34 o                         
  -3   0  10          5.01          2.89         0.34 o                         
  -2   0  10          0.09          0.05         0.13 o                         
  -1   0  10          2.66          3.40         0.20 o                         
   0   0  10         12.19         11.13         0.43 o                         
   1   0  10         41.24         40.44         0.52 o                         
   2   0  10         46.05         48.29         0.59 o                         
   3   0  10         16.83         16.34         0.32 o                         
   4   0  10         34.25         31.53         0.48 o                         
   5   0  10          0.11          0.23         0.10 o                         
   6   0  10          3.95          4.42         0.20 o                         
   7   0  10         78.46         88.02         0.96 o                         
   8   0  10         13.34         14.35         0.55 o                         
   9   0  10          0.16          0.01         0.21 o                         
  -3   1  10          1.45          0.88         0.21 o                         
  -2   1  10          0.42          0.85         0.16 o                         
  -1   1  10          0.65          0.53         0.12 o                         
   0   1  10          4.10          3.64         0.20 o                         
   1   1  10          0.89          1.44         0.15 o                         
   2   1  10         19.28         17.55         0.35 o                         
   3   1  10         55.98         59.25         0.65 o                         
   4   1  10          0.10          0.00         0.09 o                         
   5   1  10         67.55         65.94         0.74 o                         
   6   1  10          2.44          0.96         0.13 o                         
   7   1  10          2.16          0.57         0.12 o                         
   8   1  10          6.84          8.34         0.40 o                         
   9   1  10          1.54          2.65         0.37 o                         
  -3   2  10          3.13          1.24         0.22 o                         
  -2   2  10          1.17          2.51         0.23 o                         
  -1   2  10          6.49          6.60         0.26 o                         
   0   2  10         24.16         24.75         0.43 o                         
   1   2  10          0.10          0.00         0.10 o                         
   2   2  10         37.28         39.73         0.62 o                         
   3   2  10         47.55         46.82         0.59 o                         
   4   2  10          2.97          2.35         0.17 o                         
   5   2  10          5.80          3.98         0.18 o                         
   6   2  10          0.02          0.11         0.10 o                         
   7   2  10         10.84         10.23         0.29 o                         
   8   2  10          1.43          0.83         0.25 o                         
   9   2  10          0.06          0.27         0.25 o                         
  -3   3  10          2.15          3.79         0.34 o                         
  -2   3  10          3.57          3.62         0.26 o                         
  -1   3  10          7.29          6.99         0.29 o                         
   0   3  10         30.88         25.13         0.46 o                         
   1   3  10          3.13          1.89         0.18 o                         
   2   3  10         62.69         62.96         0.74 o                         
   3   3  10         58.49         55.06         0.84 o                         
   4   3  10         11.98         11.20         0.28 o                         
   5   3  10          1.03          1.16         0.15 o                         
   6   3  10          5.54          3.81         0.23 o                         
   7   3  10         19.72         18.45         0.43 o                         
   8   3  10          2.16          2.75         0.38 o                         
   9   3  10          2.34          1.92         0.33 o                         
  -3   4  10          5.06          4.34         0.41 o                         
  -2   4  10          2.05          3.15         0.24 o                         
  -1   4  10          0.05         -0.03         0.11 o                         
   0   4  10         13.76         14.33         0.34 o                         
   1   4  10          4.80          5.22         0.25 o                         
   2   4  10         32.46         30.38         0.48 o                         
   3   4  10         51.59         47.47         0.68 o                         
   4   4  10          4.69          4.47         0.22 o                         
   5   4  10         29.45         27.21         0.52 o                         
   6   4  10         16.84         13.96         0.36 o                         
   7   4  10         13.93         12.25         0.58 o                         
   8   4  10         16.65         17.55         0.62 o                         
   9   4  10          1.31          1.31         0.27 o                         
  -2   5  10          8.44          9.35         0.44 o                         
  -1   5  10         18.36         18.79         0.57 o                         
   0   5  10         15.31         13.50         0.41 o                         
   1   5  10          0.62          0.10         0.10 o                         
   2   5  10         10.18         11.61         0.36 o                         
   3   5  10         15.79         15.72         0.38 o                         
   4   5  10         33.70         33.23         0.53 o                         
   5   5  10          4.35          4.17         0.22 o                         
   6   5  10          9.92          8.25         0.33 o                         
   7   5  10          0.16          0.18         0.15 o                         
   8   5  10          0.14          0.08         0.18 o                         
   9   5  10          3.35          3.62         0.35 o                         
  -1   6  10          2.38          1.73         0.23 o                         
   0   6  10          5.52          6.10         0.33 o                         
   1   6  10          7.50          8.46         0.38 o                         
   2   6  10         34.87         34.87         0.63 o                         
   3   6  10          0.10          0.14         0.12 o                         
   4   6  10          0.09          0.03         0.11 o                         
   5   6  10          0.00         -0.12         0.12 o                         
   6   6  10         22.58         22.16         0.52 o                         
   7   6  10         22.40         22.43         0.62 o                         
   8   6  10          8.58          7.75         0.61 o                         
   0   7  10          1.10          1.13         0.23 o                         
   1   7  10          8.19          9.03         0.47 o                         
   2   7  10         28.51         30.99         0.83 o                         
   3   7  10         13.17         14.47         0.54 o                         
   4   7  10         28.98         27.21         0.77 o                         
   5   7  10         10.86         13.40         0.51 o                         
   6   7  10          4.90          5.09         0.38 o                         
   7   7  10          1.56          1.26         0.24 o                         
   1   8  10         16.39         19.15         0.72 o                         
   2   8  10         11.67         12.76         0.59 o                         
   3   8  10          1.35          1.97         0.28 o                         
   4   8  10          0.75          0.92         0.26 o                         
   5   8  10          3.41          3.36         0.32 o                         
   6   8  10         29.95         26.72         0.87 o                         
   0  -4  11         22.53         20.19         0.88 o                         
   1  -4  11          2.95          2.62         0.42 o                         
   2  -4  11          5.77          6.21         0.48 o                         
   3  -4  11         12.56         13.18         0.78 o                         
   4  -4  11          5.23          7.10         0.59 o                         
   5  -4  11          1.64          2.02         0.40 o                         
  -1  -3  11         10.03         10.78         0.73 o                         
   0  -3  11          1.31          1.08         0.32 o                         
   1  -3  11          0.20          0.23         0.23 o                         
   2  -3  11          0.04          0.10         0.20 o                         
   3  -3  11          0.94          1.09         0.24 o                         
   4  -3  11          0.42          0.32         0.18 o                         
   5  -3  11          4.51          5.13         0.39 o                         
   6  -3  11          0.18          0.41         0.20 o                         
   7  -3  11         15.34         17.42         0.97 o                         
  -1  -2  11         15.45         13.19         0.76 o                         
   0  -2  11          0.02          0.04         0.21 o                         
   1  -2  11          4.04          4.92         0.44 o                         
   2  -2  11          6.53          6.00         0.36 o                         
   3  -2  11         28.66         30.40         0.60 o                         
   4  -2  11          0.95          1.16         0.16 o                         
   5  -2  11          1.46          2.42         0.21 o                         
   6  -2  11          1.14          2.92         0.28 o                         
   7  -2  11          0.06         -0.02         0.22 o                         
  -2  -1  11          9.75          8.82         0.70 o                         
  -1  -1  11          0.02          0.45         0.25 o                         
   0  -1  11         39.70         43.67         0.82 o                         
   1  -1  11         72.22         72.18         1.25 o                         
   2  -1  11          3.62          3.30         0.19 o                         
   3  -1  11         18.24         15.95         0.37 o                         
   4  -1  11         15.46         15.89         0.39 o                         
   5  -1  11         20.76         22.75         0.45 o                         
   6  -1  11          6.53          4.63         0.28 o                         
   7  -1  11          0.00          0.26         0.16 o                         
   8  -1  11          6.96          9.43         0.56 o                         
  -2   0  11         12.60         14.80         0.62 o                         
  -1   0  11         11.24          9.15         0.61 o                         
   0   0  11         21.91         22.89         0.57 o                         
   1   0  11         41.20         38.51         0.54 o                         
   2   0  11          0.33          0.25         0.11 o                         
   3   0  11         63.79         72.35         0.93 o                         
   4   0  11         20.37         18.66         0.41 o                         
   5   0  11         30.22         33.15         0.53 o                         
   6   0  11         17.04         21.56         0.49 o                         
   7   0  11          2.07          1.76         0.22 o                         
   8   0  11          2.47          2.88         0.32 o                         
  -2   1  11          0.85          0.84         0.20 o                         
  -1   1  11          1.08          2.08         0.22 o                         
   0   1  11          0.18          0.25         0.13 o                         
   1   1  11          1.25          1.26         0.14 o                         
   2   1  11         17.76         17.38         0.35 o                         
   3   1  11        129.55        134.24         1.19 o                         
   4   1  11         17.60         16.71         0.36 o                         
   5   1  11          1.48          1.74         0.16 o                         
   6   1  11          0.31         -0.10         0.10 o                         
   7   1  11          9.80         11.39         0.49 o                         
   8   1  11         15.99         18.08         0.70 o                         
   9   1  11          4.97          5.11         0.48 o                         
  -2   2  11         21.43         22.85         0.77 o                         
  -1   2  11          0.04         -0.07         0.14 o                         
   0   2  11          1.34          2.34         0.20 o                         
   1   2  11          7.77          8.28         0.29 o                         
   2   2  11          0.67          0.83         0.13 o                         
   3   2  11          2.47          2.30         0.18 o                         
   4   2  11         20.43         20.16         0.39 o                         
   5   2  11          3.04          3.36         0.21 o                         
   6   2  11          0.75          1.08         0.14 o                         
   7   2  11          9.39          7.76         0.39 o                         
   8   2  11          0.14          0.09         0.20 o                         
   9   2  11          3.64          3.93         0.45 o                         
  -2   3  11          0.05          0.11         0.23 o                         
  -1   3  11          7.12          7.93         0.48 o                         
   0   3  11         62.02         65.65         0.83 o                         
   1   3  11         52.03         54.91         0.73 o                         
   2   3  11         66.51         67.07         1.00 o                         
   3   3  11          4.62          4.79         0.28 o                         
   4   3  11          1.17          1.45         0.18 o                         
   5   3  11          7.37          6.28         0.38 o                         
   6   3  11         30.23         31.69         0.62 o                         
   7   3  11         22.58         26.66         0.81 o                         
   8   3  11          2.25          2.16         0.34 o                         
   9   3  11          7.66          9.35         0.63 o                         
  -1   4  11          0.34          0.41         0.18 o                         
   0   4  11          2.54          1.39         0.20 o                         
   1   4  11          9.34          8.40         0.42 o                         
   2   4  11          1.16          1.48         0.19 o                         
   3   4  11         45.16         46.72         0.73 o                         
   4   4  11         19.83         17.28         0.46 o                         
   5   4  11          1.69          0.80         0.16 o                         
   6   4  11         30.35         29.77         0.68 o                         
   7   4  11          5.10          4.89         0.46 o                         
   8   4  11         11.98         12.99         0.68 o                         
  -1   5  11          7.59          8.69         0.46 o                         
   0   5  11         30.81         34.71         0.73 o                         
   1   5  11         10.68         11.79         0.43 o                         
   2   5  11          3.92          3.83         0.30 o                         
   3   5  11          5.98          5.55         0.31 o                         
   4   5  11         24.91         23.26         0.57 o                         
   5   5  11          8.10          7.87         0.42 o                         
   6   5  11         11.92         12.90         0.50 o                         
   7   5  11          2.61          2.60         0.28 o                         
   8   5  11          9.83         10.80         0.56 o                         
   0   6  11          0.03         -0.04         0.17 o                         
   1   6  11          1.30          1.20         0.23 o                         
   2   6  11          1.27          2.07         0.30 o                         
   3   6  11         11.55         13.06         0.74 o                         
   4   6  11          2.62          2.93         0.33 o                         
   5   6  11          0.10          0.01         0.16 o                         
   6   6  11         12.83         11.67         0.63 o                         
   7   6  11          0.77          0.83         0.23 o                         
   2   7  11          0.69          0.20         0.22 o                         
   3   7  11          3.17          2.96         0.35 o                         
   4   7  11          7.41          7.30         0.63 o                         
   5   7  11          3.98          3.58         0.36 o                         
   6   7  11         11.96         12.51         0.61 o                         
   2  -3  12          0.00          0.13         0.22 o                         
   3  -3  12          0.56          2.02         0.35 o                         
   4  -3  12          0.39          0.07         0.27 o                         
   1  -2  12          0.11          0.05         0.22 o                         
   2  -2  12          3.46          3.47         0.38 o                         
   3  -2  12          1.48          1.09         0.25 o                         
   4  -2  12          0.35         -0.12         0.18 o                         
   5  -2  12          4.77          5.43         0.83 o                         
   6  -2  12         29.64         36.49         1.07 o                         
   0  -1  12          1.32          1.67         0.34 o                         
   1  -1  12          1.25          1.92         0.36 o                         
   2  -1  12          7.85          6.56         0.43 o                         
   3  -1  12         12.66         16.42         0.52 o                         
   4  -1  12          1.92          2.14         0.24 o                         
   5  -1  12          3.47          5.28         0.42 o                         
   6  -1  12          2.26          2.83         0.29 o                         
   7  -1  12          4.50          5.09         0.42 o                         
   0   0  12          0.01         -0.16         0.16 o                         
   1   0  12          6.46          7.16         0.46 o                         
   2   0  12          0.08          0.01         0.15 o                         
   3   0  12          0.18          0.37         0.16 o                         
   4   0  12          3.74          3.01         0.22 o                         
   5   0  12         11.11         13.27         0.59 o                         
   6   0  12         33.57         35.11         0.70 o                         
   7   0  12          8.99         11.76         0.56 o                         
   0   1  12          0.04          0.01         0.17 o                         
   1   1  12          0.44          0.30         0.17 o                         
   2   1  12          3.11          3.38         0.24 o                         
   3   1  12          2.00          2.29         0.18 o                         
   4   1  12          6.07          6.64         0.33 o                         
   5   1  12          0.01         -0.15         0.15 o                         
   6   1  12          4.77          5.59         0.32 o                         
   7   1  12          0.50          1.41         0.26 o                         
   0   2  12          0.22          0.38         0.23 o                         
   1   2  12          2.37          2.89         0.29 o                         
   2   2  12          4.36          4.24         0.30 o                         
   3   2  12         37.86         36.88         0.72 o                         
   4   2  12         32.75         36.40         0.85 o                         
   5   2  12          8.23          9.13         0.42 o                         
   6   2  12          6.04          6.05         0.36 o                         
   7   2  12          3.09          4.48         0.37 o                         
   8   2  12          0.31          0.45         0.39 o                         
   0   3  12          3.78          2.89         0.37 o                         
   1   3  12         35.59         39.23         1.16 o                         
   2   3  12         19.16         21.37         0.78 o                         
   3   3  12          0.14          0.60         0.22 o                         
   4   3  12          2.68          3.17         0.26 o                         
   5   3  12          4.17          4.65         0.36 o                         
   6   3  12          6.05          5.86         0.42 o                         
   7   3  12          6.89          5.18         0.63 o                         
   0   4  12          0.45          0.14         0.21 o                         
   1   4  12          0.46          0.58         0.23 o                         
   2   4  12          4.51          2.96         0.30 o                         
   3   4  12          7.98          7.94         0.55 o                         
   4   4  12          6.55          6.66         0.42 o                         
   5   4  12          5.01          4.95         0.50 o                         
   6   4  12          5.68          6.95         0.54 o                         
   7   4  12          3.29          2.96         0.39 o                         
   1   5  12          9.25         10.55         0.54 o                         
   2   5  12          1.23          1.53         0.29 o                         
   3   5  12          0.20          0.16         0.19 o                         
   4   5  12          1.31          1.06         0.27 o                         
   5   5  12          6.97          5.93         0.49 o                         
   6   5  12          0.02          0.09         0.21 o                         
   3   6  12          0.14          0.24         0.23 o                         
   4   6  12          9.52          9.53         0.64 o                         
   5   6  12         14.77         14.98         0.72 o                         
   3   0  13          0.02          0.20         0.27 o                         
   4   0  13         13.42         13.42         0.95 o                         
   5   0  13         10.47         14.70         0.85 o                         
   2   1  13          0.00          0.05         0.23 o                         
   3   1  13          0.23         -0.20         0.21 o                         
   4   1  13          0.72          0.51         0.25 o                         
   5   1  13          0.27          0.19         0.23 o                         
   2   2  13          0.01         -0.18         0.21 o                         
   3   2  13          7.06          8.23         0.58 o                         
   4   2  13          2.47          2.42         0.34 o                         
   5   2  13          0.70          0.48         0.25 o                         
   3   3  13          7.15          6.33         0.56 o                         
   4   3  13          0.26          0.89         0.31 o                         
   5   3  13          4.03          4.80         0.50 o                         
                                                                                
